# Supplementary material for: A distinctive ligand recognition mechanism by the human vasoactive intestinal polypeptide receptor 2
Source: Nat Commun. 2022 Apr 27;13:2272. doi: 10.1038/s41467-022-30041-z (PMC9046186; doi:10.1038/s41467-022-30041-z)
Supplement: Supplementary file 3 — Supplementary Data 1 [file 41467_2022_30041_MOESM3_ESM.zip]

Archive with 22 entries (20 files):
- MDinput-VIP2R/
- MDinput-VIP2R/start-0.pdb
- MDinput-VIP2R/step6.0_minimization.mdp
- MDinput-VIP2R/step6.1_equilibration.mdp
- MDinput-VIP2R/step6.2_equilibration.mdp
- MDinput-VIP2R/step6.3_equilibration.mdp
- MDinput-VIP2R/step6.4_equilibration.mdp
- MDinput-VIP2R/step6.5_equilibration.mdp
- MDinput-VIP2R/step6.6_equilibration.mdp
- MDinput-VIP2R/step6.7_equilibration.mdp
- MDinput-VIP2R/step6.8_equilibration.mdp
- MDinput-VIP2R/step7_production.mdp
- MDinput-VIP2R/submit-run-gpu4-8.sh
- MDinput-VIP2R/topol.top
- MDinput-VIP2R/toppar/
- MDinput-VIP2R/toppar/CLA.itp
- MDinput-VIP2R/toppar/forcefield.itp
- MDinput-VIP2R/toppar/POPC.itp
- MDinput-VIP2R/toppar/PROA.itp
- MDinput-VIP2R/toppar/PROB.itp
- MDinput-VIP2R/toppar/SOD.itp
- MDinput-VIP2R/toppar/TIP3.itp
