# Supplementary material for: A distinctive ligand recognition mechanism by the human vasoactive intestinal polypeptide receptor 2
Source: Nat Commun. 2022 Apr 27;13:2272. doi: 10.1038/s41467-022-30041-z (PMC9046186; doi:10.1038/s41467-022-30041-z)
Supplement: Supplementary file 3 — Supplementary Data 1 [file 41467_2022_30041_MOESM3_ESM.zip › MDinput-VIP2R/start-0.pdb]

TITLE     Title
REMARK    THIS IS A SIMULATION BOX
CRYST1  105.063  105.063  147.702  90.00  90.00  90.00 P 1           1
MODEL        1
ATOM      1  N   HSE     1      55.650  47.670  81.410  1.00  0.00            
ATOM      2  HT1 HSE     1      56.410  47.150  81.900  1.00  0.00            
ATOM      3  HT2 HSE     1      55.280  47.150  80.590  1.00  0.00            
ATOM      4  HT3 HSE     1      54.880  47.840  82.100  1.00  0.00            
ATOM      5  CA  HSE     1      56.140  49.030  81.030  1.00  0.00            
ATOM      6  HA  HSE     1      57.070  48.930  80.480  1.00  0.00            
ATOM      7  CB  HSE     1      55.050  49.740  80.160  1.00  0.00            
ATOM      8  HB1 HSE     1      55.050  49.300  79.150  1.00  0.00            
ATOM      9  HB2 HSE     1      55.310  50.820  80.040  1.00  0.00            
ATOM     10  ND1 HSE     1      53.390  50.150  81.950  1.00  0.00            
ATOM     11  CG  HSE     1      53.640  49.650  80.690  1.00  0.00            
ATOM     12  CE1 HSE     1      52.090  50.000  82.130  1.00  0.00            
ATOM     13  HE1 HSE     1      51.530  50.340  83.000  1.00  0.00            
ATOM     14  NE2 HSE     1      51.500  49.400  81.080  1.00  0.00            
ATOM     15  HE2 HSE     1      50.520  49.240  81.010  1.00  0.00            
ATOM     16  CD2 HSE     1      52.490  49.170  80.140  1.00  0.00            
ATOM     17  HD2 HSE     1      52.300  48.720  79.180  1.00  0.00            
ATOM     18  C   HSE     1      56.460  49.740  82.320  1.00  0.00            
ATOM     19  O   HSE     1      55.920  49.380  83.360  1.00  0.00            
ATOM     20  N   SER     2      57.370  50.730  82.330  1.00  0.00            
ATOM     21  HN  SER     2      57.890  51.000  81.530  1.00  0.00            
ATOM     22  CA  SER     2      57.730  51.390  83.590  1.00  0.00            
ATOM     23  HA  SER     2      57.700  50.670  84.390  1.00  0.00            
ATOM     24  CB  SER     2      59.140  51.970  83.580  1.00  0.00            
ATOM     25  HB1 SER     2      59.300  52.680  84.420  1.00  0.00            
ATOM     26  HB2 SER     2      59.330  52.520  82.630  1.00  0.00            
ATOM     27  OG  SER     2      60.070  50.910  83.740  1.00  0.00            
ATOM     28  HG1 SER     2      60.000  50.320  82.990  1.00  0.00            
ATOM     29  C   SER     2      56.770  52.470  84.000  1.00  0.00            
ATOM     30  O   SER     2      56.740  52.870  85.160  1.00  0.00            
ATOM     31  N   ASP     3      55.910  52.910  83.060  1.00  0.00            
ATOM     32  HN  ASP     3      56.020  52.670  82.100  1.00  0.00            
ATOM     33  CA  ASP     3      54.830  53.840  83.250  1.00  0.00            
ATOM     34  HA  ASP     3      55.240  54.770  83.600  1.00  0.00            
ATOM     35  CB  ASP     3      54.090  54.060  81.880  1.00  0.00            
ATOM     36  HB1 ASP     3      53.490  54.990  81.910  1.00  0.00            
ATOM     37  HB2 ASP     3      53.390  53.210  81.720  1.00  0.00            
ATOM     38  CG  ASP     3      54.980  54.080  80.630  1.00  0.00            
ATOM     39  OD1 ASP     3      54.790  54.980  79.770  1.00  0.00            
ATOM     40  OD2 ASP     3      55.790  53.150  80.430  1.00  0.00            
ATOM     41  C   ASP     3      53.860  53.310  84.330  1.00  0.00            
ATOM     42  O   ASP     3      53.470  54.010  85.260  1.00  0.00            
ATOM     43  N   GLY     4      53.540  51.990  84.270  1.00  0.00            
ATOM     44  HN  GLY     4      53.820  51.480  83.460  1.00  0.00            
ATOM     45  CA  GLY     4      52.810  51.250  85.290  1.00  0.00            
ATOM     46  HA1 GLY     4      52.540  50.300  84.870  1.00  0.00            
ATOM     47  HA2 GLY     4      51.950  51.830  85.590  1.00  0.00            
ATOM     48  C   GLY     4      53.590  50.950  86.550  1.00  0.00            
ATOM     49  O   GLY     4      53.060  51.070  87.640  1.00  0.00            
ATOM     50  N   ILE     5      54.880  50.540  86.440  1.00  0.00            
ATOM     51  HN  ILE     5      55.290  50.430  85.540  1.00  0.00            
ATOM     52  CA  ILE     5      55.730  50.230  87.600  1.00  0.00            
ATOM     53  HA  ILE     5      55.210  49.490  88.190  1.00  0.00            
ATOM     54  CB  ILE     5      57.100  49.650  87.220  1.00  0.00            
ATOM     55  HB  ILE     5      57.640  50.410  86.600  1.00  0.00            
ATOM     56  CG2 ILE     5      57.940  49.360  88.480  1.00  0.00            
ATOM     57 HG21 ILE     5      57.420  48.620  89.130  1.00  0.00            
ATOM     58 HG22 ILE     5      58.130  50.270  89.090  1.00  0.00            
ATOM     59 HG23 ILE     5      58.940  48.950  88.210  1.00  0.00            
ATOM     60  CG1 ILE     5      56.960  48.360  86.370  1.00  0.00            
ATOM     61 HG11 ILE     5      56.200  48.510  85.580  1.00  0.00            
ATOM     62 HG12 ILE     5      56.590  47.550  87.040  1.00  0.00            
ATOM     63  CD  ILE     5      58.270  47.920  85.700  1.00  0.00            
ATOM     64  HD1 ILE     5      59.040  47.660  86.460  1.00  0.00            
ATOM     65  HD2 ILE     5      58.680  48.730  85.060  1.00  0.00            
ATOM     66  HD3 ILE     5      58.100  47.030  85.060  1.00  0.00            
ATOM     67  C   ILE     5      55.910  51.440  88.510  1.00  0.00            
ATOM     68  O   ILE     5      55.780  51.360  89.730  1.00  0.00            
ATOM     69  N   PHE     6      56.160  52.630  87.920  1.00  0.00            
ATOM     70  HN  PHE     6      56.310  52.680  86.930  1.00  0.00            
ATOM     71  CA  PHE     6      56.180  53.890  88.630  1.00  0.00            
ATOM     72  HA  PHE     6      56.900  53.810  89.430  1.00  0.00            
ATOM     73  CB  PHE     6      56.610  55.040  87.670  1.00  0.00            
ATOM     74  HB1 PHE     6      55.940  55.060  86.780  1.00  0.00            
ATOM     75  HB2 PHE     6      57.640  54.850  87.310  1.00  0.00            
ATOM     76  CG  PHE     6      56.560  56.410  88.320  1.00  0.00            
ATOM     77  CD1 PHE     6      57.710  56.960  88.910  1.00  0.00            
ATOM     78  HD1 PHE     6      58.640  56.400  88.900  1.00  0.00            
ATOM     79  CE1 PHE     6      57.670  58.220  89.520  1.00  0.00            
ATOM     80  HE1 PHE     6      58.560  58.640  89.960  1.00  0.00            
ATOM     81  CZ  PHE     6      56.470  58.930  89.570  1.00  0.00            
ATOM     82  HZ  PHE     6      56.440  59.900  90.050  1.00  0.00            
ATOM     83  CD2 PHE     6      55.370  57.160  88.340  1.00  0.00            
ATOM     84  HD2 PHE     6      54.480  56.760  87.880  1.00  0.00            
ATOM     85  CE2 PHE     6      55.320  58.400  88.990  1.00  0.00            
ATOM     86  HE2 PHE     6      54.400  58.960  89.010  1.00  0.00            
ATOM     87  C   PHE     6      54.840  54.200  89.290  1.00  0.00            
ATOM     88  O   PHE     6      54.790  54.590  90.460  1.00  0.00            
ATOM     89  N   THR     7      53.740  54.000  88.550  1.00  0.00            
ATOM     90  HN  THR     7      53.830  53.640  87.630  1.00  0.00            
ATOM     91  CA  THR     7      52.380  54.290  89.010  1.00  0.00            
ATOM     92  HA  THR     7      52.370  55.320  89.340  1.00  0.00            
ATOM     93  CB  THR     7      51.360  54.170  87.870  1.00  0.00            
ATOM     94  HB  THR     7      51.420  53.160  87.420  1.00  0.00            
ATOM     95  OG1 THR     7      51.640  55.140  86.870  1.00  0.00            
ATOM     96  HG1 THR     7      52.320  54.750  86.320  1.00  0.00            
ATOM     97  CG2 THR     7      49.920  54.400  88.340  1.00  0.00            
ATOM     98 HG21 THR     7      49.830  55.370  88.880  1.00  0.00            
ATOM     99 HG22 THR     7      49.590  53.580  89.020  1.00  0.00            
ATOM    100 HG23 THR     7      49.230  54.420  87.470  1.00  0.00            
ATOM    101  C   THR     7      51.980  53.470  90.230  1.00  0.00            
ATOM    102  O   THR     7      51.520  54.010  91.220  1.00  0.00            
ATOM    103  N   ASP     8      52.250  52.150  90.240  1.00  0.00            
ATOM    104  HN  ASP     8      52.590  51.670  89.430  1.00  0.00            
ATOM    105  CA  ASP     8      52.070  51.340  91.440  1.00  0.00            
ATOM    106  HA  ASP     8      51.050  51.470  91.780  1.00  0.00            
ATOM    107  CB  ASP     8      52.280  49.840  91.050  1.00  0.00            
ATOM    108  HB1 ASP     8      53.250  49.730  90.530  1.00  0.00            
ATOM    109  HB2 ASP     8      51.470  49.560  90.340  1.00  0.00            
ATOM    110  CG  ASP     8      52.270  48.870  92.210  1.00  0.00            
ATOM    111  OD1 ASP     8      53.240  48.850  93.010  1.00  0.00            
ATOM    112  OD2 ASP     8      51.260  48.130  92.370  1.00  0.00            
ATOM    113  C   ASP     8      52.970  51.800  92.610  1.00  0.00            
ATOM    114  O   ASP     8      52.500  52.120  93.700  1.00  0.00            
ATOM    115  N   SER     9      54.290  51.930  92.360  1.00  0.00            
ATOM    116  HN  SER     9      54.630  51.700  91.450  1.00  0.00            
ATOM    117  CA  SER     9      55.260  52.250  93.400  1.00  0.00            
ATOM    118  HA  SER     9      55.110  51.520  94.190  1.00  0.00            
ATOM    119  CB  SER     9      56.720  52.070  92.880  1.00  0.00            
ATOM    120  HB1 SER     9      56.940  52.840  92.120  1.00  0.00            
ATOM    121  HB2 SER     9      56.770  51.080  92.380  1.00  0.00            
ATOM    122  OG  SER     9      57.690  52.100  93.930  1.00  0.00            
ATOM    123  HG1 SER     9      57.770  53.010  94.230  1.00  0.00            
ATOM    124  C   SER     9      55.070  53.620  94.040  1.00  0.00            
ATOM    125  O   SER     9      55.170  53.770  95.260  1.00  0.00            
ATOM    126  N   TYR    10      54.800  54.670  93.240  1.00  0.00            
ATOM    127  HN  TYR    10      54.720  54.540  92.250  1.00  0.00            
ATOM    128  CA  TYR    10      54.510  56.000  93.730  1.00  0.00            
ATOM    129  HA  TYR    10      55.270  56.220  94.460  1.00  0.00            
ATOM    130  CB  TYR    10      54.640  57.060  92.590  1.00  0.00            
ATOM    131  HB1 TYR    10      53.850  56.870  91.830  1.00  0.00            
ATOM    132  HB2 TYR    10      55.630  56.940  92.090  1.00  0.00            
ATOM    133  CG  TYR    10      54.530  58.500  93.050  1.00  0.00            
ATOM    134  CD1 TYR    10      55.110  58.940  94.260  1.00  0.00            
ATOM    135  HD1 TYR    10      55.630  58.250  94.900  1.00  0.00            
ATOM    136  CE1 TYR    10      55.030  60.290  94.650  1.00  0.00            
ATOM    137  HE1 TYR    10      55.460  60.610  95.590  1.00  0.00            
ATOM    138  CZ  TYR    10      54.380  61.210  93.820  1.00  0.00            
ATOM    139  OH  TYR    10      54.260  62.570  94.180  1.00  0.00            
ATOM    140  HH  TYR    10      54.790  62.750  94.960  1.00  0.00            
ATOM    141  CD2 TYR    10      53.900  59.450  92.230  1.00  0.00            
ATOM    142  HD2 TYR    10      53.470  59.130  91.290  1.00  0.00            
ATOM    143  CE2 TYR    10      53.820  60.790  92.610  1.00  0.00            
ATOM    144  HE2 TYR    10      53.330  61.510  91.970  1.00  0.00            
ATOM    145  C   TYR    10      53.180  56.100  94.470  1.00  0.00            
ATOM    146  O   TYR    10      53.090  56.730  95.530  1.00  0.00            
ATOM    147  N   SER    11      52.100  55.440  93.980  1.00  0.00            
ATOM    148  HN  SER    11      52.130  54.970  93.100  1.00  0.00            
ATOM    149  CA  SER    11      50.830  55.360  94.690  1.00  0.00            
ATOM    150  HA  SER    11      50.500  56.370  94.890  1.00  0.00            
ATOM    151  CB  SER    11      49.710  54.680  93.870  1.00  0.00            
ATOM    152  HB1 SER    11      48.820  54.490  94.500  1.00  0.00            
ATOM    153  HB2 SER    11      50.060  53.710  93.460  1.00  0.00            
ATOM    154  OG  SER    11      49.300  55.530  92.800  1.00  0.00            
ATOM    155  HG1 SER    11      48.380  55.310  92.670  1.00  0.00            
ATOM    156  C   SER    11      50.930  54.690  96.050  1.00  0.00            
ATOM    157  O   SER    11      50.410  55.190  97.050  1.00  0.00            
ATOM    158  N   ARG    12      51.680  53.570  96.150  1.00  0.00            
ATOM    159  HN  ARG    12      52.030  53.130  95.320  1.00  0.00            
ATOM    160  CA  ARG    12      52.030  52.950  97.420  1.00  0.00            
ATOM    161  HA  ARG    12      51.110  52.710  97.930  1.00  0.00            
ATOM    162  CB  ARG    12      52.860  51.650  97.240  1.00  0.00            
ATOM    163  HB1 ARG    12      53.190  51.290  98.240  1.00  0.00            
ATOM    164  HB2 ARG    12      53.760  51.880  96.640  1.00  0.00            
ATOM    165  CG  ARG    12      52.090  50.500  96.570  1.00  0.00            
ATOM    166  HG1 ARG    12      51.830  50.790  95.530  1.00  0.00            
ATOM    167  HG2 ARG    12      51.130  50.320  97.100  1.00  0.00            
ATOM    168  CD  ARG    12      52.910  49.210  96.560  1.00  0.00            
ATOM    169  HD1 ARG    12      52.930  48.710  97.560  1.00  0.00            
ATOM    170  HD2 ARG    12      53.960  49.440  96.270  1.00  0.00            
ATOM    171  NE  ARG    12      52.360  48.300  95.510  1.00  0.00            
ATOM    172  HE  ARG    12      52.620  48.450  94.560  1.00  0.00            
ATOM    173  CZ  ARG    12      51.500  47.320  95.700  1.00  0.00            
ATOM    174  NH1 ARG    12      50.900  47.050  96.840  1.00  0.00            
ATOM    175 HH11 ARG    12      50.160  46.380  96.740  1.00  0.00            
ATOM    176 HH12 ARG    12      50.740  47.820  97.460  1.00  0.00            
ATOM    177  NH2 ARG    12      51.140  46.590  94.670  1.00  0.00            
ATOM    178 HH21 ARG    12      51.310  47.000  93.770  1.00  0.00            
ATOM    179 HH22 ARG    12      50.370  45.970  94.790  1.00  0.00            
ATOM    180  C   ARG    12      52.810  53.870  98.350  1.00  0.00            
ATOM    181  O   ARG    12      52.560  53.920  99.550  1.00  0.00            
ATOM    182  N   TYR    13      53.780  54.640  97.810  1.00  0.00            
ATOM    183  HN  TYR    13      53.990  54.560  96.840  1.00  0.00            
ATOM    184  CA  TYR    13      54.510  55.640  98.560  1.00  0.00            
ATOM    185  HA  TYR    13      54.930  55.140  99.430  1.00  0.00            
ATOM    186  CB  TYR    13      55.680  56.190  97.710  1.00  0.00            
ATOM    187  HB1 TYR    13      55.290  56.670  96.790  1.00  0.00            
ATOM    188  HB2 TYR    13      56.340  55.350  97.400  1.00  0.00            
ATOM    189  CG  TYR    13      56.520  57.190  98.460  1.00  0.00            
ATOM    190  CD1 TYR    13      57.230  56.780  99.610  1.00  0.00            
ATOM    191  HD1 TYR    13      57.110  55.770  99.970  1.00  0.00            
ATOM    192  CE1 TYR    13      58.070  57.670 100.280  1.00  0.00            
ATOM    193  HE1 TYR    13      58.600  57.350 101.170  1.00  0.00            
ATOM    194  CZ  TYR    13      58.210  58.980  99.820  1.00  0.00            
ATOM    195  OH  TYR    13      59.120  59.850 100.450  1.00  0.00            
ATOM    196  HH  TYR    13      59.620  59.340 101.090  1.00  0.00            
ATOM    197  CD2 TYR    13      56.640  58.520  98.030  1.00  0.00            
ATOM    198  HD2 TYR    13      56.080  58.860  97.170  1.00  0.00            
ATOM    199  CE2 TYR    13      57.480  59.410  98.710  1.00  0.00            
ATOM    200  HE2 TYR    13      57.570  60.430  98.360  1.00  0.00            
ATOM    201  C   TYR    13      53.650  56.780  99.120  1.00  0.00            
ATOM    202  O   TYR    13      53.780  57.160 100.280  1.00  0.00            
ATOM    203  N   ARG    14      52.700  57.310  98.320  1.00  0.00            
ATOM    204  HN  ARG    14      52.640  57.030  97.370  1.00  0.00            
ATOM    205  CA  ARG    14      51.710  58.270  98.790  1.00  0.00            
ATOM    206  HA  ARG    14      52.260  59.100  99.220  1.00  0.00            
ATOM    207  CB  ARG    14      50.860  58.840  97.620  1.00  0.00            
ATOM    208  HB1 ARG    14      50.010  59.430  98.030  1.00  0.00            
ATOM    209  HB2 ARG    14      50.440  57.980  97.050  1.00  0.00            
ATOM    210  CG  ARG    14      51.660  59.760  96.670  1.00  0.00            
ATOM    211  HG1 ARG    14      52.570  59.210  96.370  1.00  0.00            
ATOM    212  HG2 ARG    14      52.000  60.660  97.220  1.00  0.00            
ATOM    213  CD  ARG    14      50.940  60.160  95.360  1.00  0.00            
ATOM    214  HD1 ARG    14      50.350  59.290  94.980  1.00  0.00            
ATOM    215  HD2 ARG    14      51.680  60.420  94.580  1.00  0.00            
ATOM    216  NE  ARG    14      50.010  61.330  95.580  1.00  0.00            
ATOM    217  HE  ARG    14      49.030  61.250  95.370  1.00  0.00            
ATOM    218  CZ  ARG    14      50.420  62.590  95.610  1.00  0.00            
ATOM    219  NH1 ARG    14      51.670  62.970  95.530  1.00  0.00            
ATOM    220 HH11 ARG    14      52.390  62.320  95.300  1.00  0.00            
ATOM    221 HH12 ARG    14      51.880  63.950  95.500  1.00  0.00            
ATOM    222  NH2 ARG    14      49.540  63.560  95.690  1.00  0.00            
ATOM    223 HH21 ARG    14      49.880  64.490  95.520  1.00  0.00            
ATOM    224 HH22 ARG    14      48.600  63.420  95.400  1.00  0.00            
ATOM    225  C   ARG    14      50.850  57.730  99.930  1.00  0.00            
ATOM    226  O   ARG    14      50.570  58.420 100.910  1.00  0.00            
ATOM    227  N   LYS    15      50.460  56.430  99.860  1.00  0.00            
ATOM    228  HN  LYS    15      50.630  55.920  99.020  1.00  0.00            
ATOM    229  CA  LYS    15      49.870  55.710 100.970  1.00  0.00            
ATOM    230  HA  LYS    15      49.050  56.310 101.320  1.00  0.00            
ATOM    231  CB  LYS    15      49.250  54.350 100.500  1.00  0.00            
ATOM    232  HB1 LYS    15      50.070  53.660 100.230  1.00  0.00            
ATOM    233  HB2 LYS    15      48.680  54.550  99.570  1.00  0.00            
ATOM    234  CG  LYS    15      48.300  53.700 101.530  1.00  0.00            
ATOM    235  HG1 LYS    15      47.410  54.360 101.640  1.00  0.00            
ATOM    236  HG2 LYS    15      48.810  53.670 102.520  1.00  0.00            
ATOM    237  CD  LYS    15      47.830  52.270 101.180  1.00  0.00            
ATOM    238  HD1 LYS    15      48.720  51.660 100.920  1.00  0.00            
ATOM    239  HD2 LYS    15      47.180  52.310 100.270  1.00  0.00            
ATOM    240  CE  LYS    15      47.060  51.580 102.330  1.00  0.00            
ATOM    241  HE1 LYS    15      46.050  52.030 102.430  1.00  0.00            
ATOM    242  HE2 LYS    15      47.600  51.740 103.290  1.00  0.00            
ATOM    243  NZ  LYS    15      46.900  50.120 102.140  1.00  0.00            
ATOM    244  HZ1 LYS    15      47.780  49.630 101.890  1.00  0.00            
ATOM    245  HZ2 LYS    15      46.230  49.960 101.370  1.00  0.00            
ATOM    246  HZ3 LYS    15      46.520  49.680 103.000  1.00  0.00            
ATOM    247  C   LYS    15      50.820  55.550 102.190  1.00  0.00            
ATOM    248  O   LYS    15      50.360  55.700 103.320  1.00  0.00            
ATOM    249  N   GLN    16      52.150  55.290 102.000  1.00  0.00            
ATOM    250  HN  GLN    16      52.480  55.110 101.080  1.00  0.00            
ATOM    251  CA  GLN    16      53.140  55.250 103.090  1.00  0.00            
ATOM    252  HA  GLN    16      52.840  54.470 103.770  1.00  0.00            
ATOM    253  CB  GLN    16      54.630  54.970 102.650  1.00  0.00            
ATOM    254  HB1 GLN    16      55.290  55.180 103.520  1.00  0.00            
ATOM    255  HB2 GLN    16      54.930  55.680 101.850  1.00  0.00            
ATOM    256  CG  GLN    16      54.990  53.520 102.200  1.00  0.00            
ATOM    257  HG1 GLN    16      54.550  53.320 101.200  1.00  0.00            
ATOM    258  HG2 GLN    16      54.550  52.810 102.930  1.00  0.00            
ATOM    259  CD  GLN    16      56.510  53.280 102.120  1.00  0.00            
ATOM    260  OE1 GLN    16      57.180  53.580 101.120  1.00  0.00            
ATOM    261  NE2 GLN    16      57.090  52.720 103.210  1.00  0.00            
ATOM    262 HE21 GLN    16      58.070  52.510 103.220  1.00  0.00            
ATOM    263 HE22 GLN    16      56.560  52.560 104.040  1.00  0.00            
ATOM    264  C   GLN    16      53.210  56.540 103.910  1.00  0.00            
ATOM    265  O   GLN    16      53.210  56.520 105.140  1.00  0.00            
ATOM    266  N   MET    17      53.240  57.710 103.240  1.00  0.00            
ATOM    267  HN  MET    17      53.270  57.700 102.240  1.00  0.00            
ATOM    268  CA  MET    17      53.280  59.000 103.900  1.00  0.00            
ATOM    269  HA  MET    17      54.110  59.000 104.590  1.00  0.00            
ATOM    270  CB  MET    17      53.520  60.130 102.870  1.00  0.00            
ATOM    271  HB1 MET    17      53.580  61.100 103.400  1.00  0.00            
ATOM    272  HB2 MET    17      52.660  60.180 102.170  1.00  0.00            
ATOM    273  CG  MET    17      54.810  59.990 102.010  1.00  0.00            
ATOM    274  HG1 MET    17      54.790  60.830 101.290  1.00  0.00            
ATOM    275  HG2 MET    17      54.760  59.060 101.410  1.00  0.00            
ATOM    276  SD  MET    17      56.400  60.060 102.890  1.00  0.00            
ATOM    277  CE  MET    17      56.610  58.320 103.370  1.00  0.00            
ATOM    278  HE1 MET    17      56.390  57.630 102.520  1.00  0.00            
ATOM    279  HE2 MET    17      55.940  58.040 104.220  1.00  0.00            
ATOM    280  HE3 MET    17      57.650  58.130 103.710  1.00  0.00            
ATOM    281  C   MET    17      52.040  59.300 104.740  1.00  0.00            
ATOM    282  O   MET    17      52.130  59.780 105.870  1.00  0.00            
ATOM    283  N   ALA    18      50.840  58.980 104.200  1.00  0.00            
ATOM    284  HN  ALA    18      50.800  58.590 103.280  1.00  0.00            
ATOM    285  CA  ALA    18      49.590  59.130 104.910  1.00  0.00            
ATOM    286  HA  ALA    18      49.490  60.170 105.200  1.00  0.00            
ATOM    287  CB  ALA    18      48.440  58.780 103.930  1.00  0.00            
ATOM    288  HB1 ALA    18      48.490  57.710 103.630  1.00  0.00            
ATOM    289  HB2 ALA    18      48.520  59.410 103.020  1.00  0.00            
ATOM    290  HB3 ALA    18      47.450  58.960 104.400  1.00  0.00            
ATOM    291  C   ALA    18      49.460  58.300 106.180  1.00  0.00            
ATOM    292  O   ALA    18      49.100  58.810 107.250  1.00  0.00            
ATOM    293  N   VAL    19      49.820  56.990 106.130  1.00  0.00            
ATOM    294  HN  VAL    19      50.090  56.590 105.260  1.00  0.00            
ATOM    295  CA  VAL    19      49.860  56.130 107.300  1.00  0.00            
ATOM    296  HA  VAL    19      48.910  56.270 107.800  1.00  0.00            
ATOM    297  CB  VAL    19      49.920  54.640 106.970  1.00  0.00            
ATOM    298  HB  VAL    19      49.090  54.430 106.260  1.00  0.00            
ATOM    299  CG1 VAL    19      51.240  54.260 106.290  1.00  0.00            
ATOM    300 HG11 VAL    19      52.130  54.480 106.930  1.00  0.00            
ATOM    301 HG12 VAL    19      51.360  54.810 105.330  1.00  0.00            
ATOM    302 HG13 VAL    19      51.260  53.170 106.060  1.00  0.00            
ATOM    303  CG2 VAL    19      49.690  53.790 108.240  1.00  0.00            
ATOM    304 HG21 VAL    19      48.710  54.060 108.710  1.00  0.00            
ATOM    305 HG22 VAL    19      50.490  53.950 108.990  1.00  0.00            
ATOM    306 HG23 VAL    19      49.660  52.710 107.980  1.00  0.00            
ATOM    307  C   VAL    19      50.910  56.550 108.330  1.00  0.00            
ATOM    308  O   VAL    19      50.630  56.560 109.530  1.00  0.00            
ATOM    309  N   LYS    20      52.130  56.940 107.900  1.00  0.00            
ATOM    310  HN  LYS    20      52.350  56.920 106.930  1.00  0.00            
ATOM    311  CA  LYS    20      53.200  57.380 108.800  1.00  0.00            
ATOM    312  HA  LYS    20      53.390  56.590 109.500  1.00  0.00            
ATOM    313  CB  LYS    20      54.500  57.670 107.980  1.00  0.00            
ATOM    314  HB1 LYS    20      54.280  58.490 107.260  1.00  0.00            
ATOM    315  HB2 LYS    20      54.740  56.770 107.390  1.00  0.00            
ATOM    316  CG  LYS    20      55.730  58.070 108.820  1.00  0.00            
ATOM    317  HG1 LYS    20      56.110  57.190 109.380  1.00  0.00            
ATOM    318  HG2 LYS    20      55.440  58.820 109.580  1.00  0.00            
ATOM    319  CD  LYS    20      56.870  58.720 107.990  1.00  0.00            
ATOM    320  HD1 LYS    20      57.610  59.170 108.680  1.00  0.00            
ATOM    321  HD2 LYS    20      56.410  59.560 107.420  1.00  0.00            
ATOM    322  CE  LYS    20      57.590  57.830 106.970  1.00  0.00            
ATOM    323  HE1 LYS    20      58.130  58.460 106.230  1.00  0.00            
ATOM    324  HE2 LYS    20      56.880  57.190 106.400  1.00  0.00            
ATOM    325  NZ  LYS    20      58.610  56.950 107.590  1.00  0.00            
ATOM    326  HZ1 LYS    20      58.200  56.040 107.880  1.00  0.00            
ATOM    327  HZ2 LYS    20      59.080  57.410 108.400  1.00  0.00            
ATOM    328  HZ3 LYS    20      59.300  56.740 106.850  1.00  0.00            
ATOM    329  C   LYS    20      52.790  58.600 109.620  1.00  0.00            
ATOM    330  O   LYS    20      52.940  58.640 110.840  1.00  0.00            
ATOM    331  N   LYS    21      52.170  59.610 108.970  1.00  0.00            
ATOM    332  HN  LYS    21      52.090  59.580 107.970  1.00  0.00            
ATOM    333  CA  LYS    21      51.550  60.740 109.630  1.00  0.00            
ATOM    334  HA  LYS    21      52.300  61.160 110.290  1.00  0.00            
ATOM    335  CB  LYS    21      51.180  61.860 108.620  1.00  0.00            
ATOM    336  HB1 LYS    21      50.560  62.620 109.120  1.00  0.00            
ATOM    337  HB2 LYS    21      50.590  61.420 107.790  1.00  0.00            
ATOM    338  CG  LYS    21      52.430  62.580 108.070  1.00  0.00            
ATOM    339  HG1 LYS    21      53.050  61.860 107.480  1.00  0.00            
ATOM    340  HG2 LYS    21      53.040  62.920 108.920  1.00  0.00            
ATOM    341  CD  LYS    21      52.100  63.810 107.190  1.00  0.00            
ATOM    342  HD1 LYS    21      53.070  64.310 106.980  1.00  0.00            
ATOM    343  HD2 LYS    21      51.480  64.510 107.780  1.00  0.00            
ATOM    344  CE  LYS    21      51.410  63.480 105.860  1.00  0.00            
ATOM    345  HE1 LYS    21      50.410  63.030 106.030  1.00  0.00            
ATOM    346  HE2 LYS    21      52.040  62.760 105.290  1.00  0.00            
ATOM    347  NZ  LYS    21      51.260  64.690 105.030  1.00  0.00            
ATOM    348  HZ1 LYS    21      52.000  65.390 105.210  1.00  0.00            
ATOM    349  HZ2 LYS    21      50.340  65.160 105.200  1.00  0.00            
ATOM    350  HZ3 LYS    21      51.270  64.440 104.030  1.00  0.00            
ATOM    351  C   LYS    21      50.380  60.410 110.550  1.00  0.00            
ATOM    352  O   LYS    21      50.230  60.990 111.630  1.00  0.00            
ATOM    353  N   TYR    22      49.500  59.460 110.160  1.00  0.00            
ATOM    354  HN  TYR    22      49.600  59.020 109.270  1.00  0.00            
ATOM    355  CA  TYR    22      48.420  58.980 111.010  1.00  0.00            
ATOM    356  HA  TYR    22      47.840  59.840 111.330  1.00  0.00            
ATOM    357  CB  TYR    22      47.500  58.040 110.180  1.00  0.00            
ATOM    358  HB1 TYR    22      48.050  57.130 109.870  1.00  0.00            
ATOM    359  HB2 TYR    22      47.170  58.580 109.270  1.00  0.00            
ATOM    360  CG  TYR    22      46.260  57.620 110.950  1.00  0.00            
ATOM    361  CD1 TYR    22      45.160  58.490 111.020  1.00  0.00            
ATOM    362  HD1 TYR    22      45.210  59.460 110.540  1.00  0.00            
ATOM    363  CE1 TYR    22      44.000  58.120 111.720  1.00  0.00            
ATOM    364  HE1 TYR    22      43.160  58.800 111.770  1.00  0.00            
ATOM    365  CZ  TYR    22      43.930  56.870 112.330  1.00  0.00            
ATOM    366  OH  TYR    22      42.760  56.480 113.000  1.00  0.00            
ATOM    367  HH  TYR    22      42.770  55.520 113.060  1.00  0.00            
ATOM    368  CD2 TYR    22      46.170  56.360 111.560  1.00  0.00            
ATOM    369  HD2 TYR    22      47.010  55.680 111.490  1.00  0.00            
ATOM    370  CE2 TYR    22      45.010  55.990 112.250  1.00  0.00            
ATOM    371  HE2 TYR    22      44.950  55.010 112.710  1.00  0.00            
ATOM    372  C   TYR    22      48.920  58.310 112.300  1.00  0.00            
ATOM    373  O   TYR    22      48.470  58.630 113.400  1.00  0.00            
ATOM    374  N   LEU    23      49.920  57.400 112.180  1.00  0.00            
ATOM    375  HN  LEU    23      50.250  57.150 111.270  1.00  0.00            
ATOM    376  CA  LEU    23      50.590  56.760 113.290  1.00  0.00            
ATOM    377  HA  LEU    23      49.830  56.280 113.900  1.00  0.00            
ATOM    378  CB  LEU    23      51.570  55.660 112.800  1.00  0.00            
ATOM    379  HB1 LEU    23      52.170  55.270 113.660  1.00  0.00            
ATOM    380  HB2 LEU    23      52.280  56.120 112.080  1.00  0.00            
ATOM    381  CG  LEU    23      50.900  54.440 112.130  1.00  0.00            
ATOM    382  HG  LEU    23      50.230  54.800 111.320  1.00  0.00            
ATOM    383  CD1 LEU    23      51.950  53.520 111.500  1.00  0.00            
ATOM    384 HD11 LEU    23      52.640  53.130 112.280  1.00  0.00            
ATOM    385 HD12 LEU    23      52.550  54.080 110.740  1.00  0.00            
ATOM    386 HD13 LEU    23      51.460  52.650 111.010  1.00  0.00            
ATOM    387  CD2 LEU    23      50.030  53.630 113.120  1.00  0.00            
ATOM    388 HD21 LEU    23      49.210  54.250 113.530  1.00  0.00            
ATOM    389 HD22 LEU    23      50.660  53.250 113.960  1.00  0.00            
ATOM    390 HD23 LEU    23      49.580  52.750 112.600  1.00  0.00            
ATOM    391  C   LEU    23      51.310  57.730 114.220  1.00  0.00            
ATOM    392  O   LEU    23      51.230  57.630 115.440  1.00  0.00            
ATOM    393  N   ALA    24      51.990  58.740 113.640  1.00  0.00            
ATOM    394  HN  ALA    24      52.110  58.760 112.650  1.00  0.00            
ATOM    395  CA  ALA    24      52.630  59.830 114.370  1.00  0.00            
ATOM    396  HA  ALA    24      53.350  59.400 115.040  1.00  0.00            
ATOM    397  CB  ALA    24      53.360  60.740 113.370  1.00  0.00            
ATOM    398  HB1 ALA    24      52.650  61.230 112.670  1.00  0.00            
ATOM    399  HB2 ALA    24      54.080  60.150 112.770  1.00  0.00            
ATOM    400  HB3 ALA    24      53.930  61.530 113.900  1.00  0.00            
ATOM    401  C   ALA    24      51.660  60.660 115.210  1.00  0.00            
ATOM    402  O   ALA    24      51.950  60.990 116.350  1.00  0.00            
ATOM    403  N   ALA    25      50.490  61.020 114.650  1.00  0.00            
ATOM    404  HN  ALA    25      50.290  60.780 113.700  1.00  0.00            
ATOM    405  CA  ALA    25      49.450  61.720 115.380  1.00  0.00            
ATOM    406  HA  ALA    25      49.900  62.590 115.830  1.00  0.00            
ATOM    407  CB  ALA    25      48.380  62.190 114.370  1.00  0.00            
ATOM    408  HB1 ALA    25      47.890  61.320 113.870  1.00  0.00            
ATOM    409  HB2 ALA    25      48.850  62.820 113.590  1.00  0.00            
ATOM    410  HB3 ALA    25      47.600  62.800 114.870  1.00  0.00            
ATOM    411  C   ALA    25      48.780  60.930 116.500  1.00  0.00            
ATOM    412  O   ALA    25      48.660  61.420 117.630  1.00  0.00            
ATOM    413  N   VAL    26      48.320  59.690 116.230  1.00  0.00            
ATOM    414  HN  VAL    26      48.430  59.300 115.320  1.00  0.00            
ATOM    415  CA  VAL    26      47.630  58.870 117.220  1.00  0.00            
ATOM    416  HA  VAL    26      46.900  59.510 117.680  1.00  0.00            
ATOM    417  CB  VAL    26      46.820  57.730 116.590  1.00  0.00            
ATOM    418  HB  VAL    26      46.230  58.180 115.750  1.00  0.00            
ATOM    419  CG1 VAL    26      47.710  56.620 116.000  1.00  0.00            
ATOM    420 HG11 VAL    26      48.190  56.040 116.810  1.00  0.00            
ATOM    421 HG12 VAL    26      48.500  57.050 115.350  1.00  0.00            
ATOM    422 HG13 VAL    26      47.090  55.920 115.390  1.00  0.00            
ATOM    423  CG2 VAL    26      45.820  57.150 117.610  1.00  0.00            
ATOM    424 HG21 VAL    26      45.180  57.940 118.050  1.00  0.00            
ATOM    425 HG22 VAL    26      46.360  56.640 118.440  1.00  0.00            
ATOM    426 HG23 VAL    26      45.170  56.390 117.120  1.00  0.00            
ATOM    427  C   VAL    26      48.510  58.420 118.380  1.00  0.00            
ATOM    428  O   VAL    26      48.120  58.520 119.550  1.00  0.00            
ATOM    429  N   LEU    27      49.760  57.980 118.110  1.00  0.00            
ATOM    430  HN  LEU    27      50.070  57.910 117.160  1.00  0.00            
ATOM    431  CA  LEU    27      50.740  57.660 119.140  1.00  0.00            
ATOM    432  HA  LEU    27      50.260  57.630 120.110  1.00  0.00            
ATOM    433  CB  LEU    27      51.430  56.300 118.880  1.00  0.00            
ATOM    434  HB1 LEU    27      52.210  56.130 119.660  1.00  0.00            
ATOM    435  HB2 LEU    27      51.930  56.330 117.890  1.00  0.00            
ATOM    436  CG  LEU    27      50.500  55.070 118.870  1.00  0.00            
ATOM    437  HG  LEU    27      49.710  55.220 118.110  1.00  0.00            
ATOM    438  CD1 LEU    27      51.290  53.810 118.470  1.00  0.00            
ATOM    439 HD11 LEU    27      52.090  53.610 119.210  1.00  0.00            
ATOM    440 HD12 LEU    27      51.750  53.940 117.470  1.00  0.00            
ATOM    441 HD13 LEU    27      50.610  52.930 118.440  1.00  0.00            
ATOM    442  CD2 LEU    27      49.810  54.850 120.230  1.00  0.00            
ATOM    443 HD21 LEU    27      49.160  55.720 120.480  1.00  0.00            
ATOM    444 HD22 LEU    27      50.560  54.730 121.040  1.00  0.00            
ATOM    445 HD23 LEU    27      49.170  53.940 120.200  1.00  0.00            
ATOM    446  C   LEU    27      51.820  58.790 119.210  1.00  0.00            
ATOM    447  O   LEU    27      53.020  58.540 119.100  1.00  0.00            
ATOM    448  NT  LEU    27      51.370  60.050 119.400  1.00  0.00            
ATOM    449  HT1 LEU    27      52.050  60.790 119.330  1.00  0.00            
ATOM    450  HT2 LEU    27      50.390  60.240 119.410  1.00  0.00            
ATOM    451  CAY GLU    24      41.170  60.550  92.420  1.00  0.00            
ATOM    452  HY1 GLU    24      40.870  59.630  91.880  1.00  0.00            
ATOM    453  HY2 GLU    24      41.330  61.370  91.680  1.00  0.00            
ATOM    454  HY3 GLU    24      40.370  60.840  93.130  1.00  0.00            
ATOM    455  CY  GLU    24      42.430  60.300  93.160  1.00  0.00            
ATOM    456  OY  GLU    24      42.980  59.200  93.090  1.00  0.00            
ATOM    457  N   GLU    24      42.910  61.330  93.870  1.00  0.00            
ATOM    458  HN  GLU    24      42.460  62.210  93.770  1.00  0.00            
ATOM    459  CA  GLU    24      44.040  61.310  94.790  1.00  0.00            
ATOM    460  HA  GLU    24      44.910  61.340  94.150  1.00  0.00            
ATOM    461  CB  GLU    24      44.070  62.600  95.660  1.00  0.00            
ATOM    462  HB1 GLU    24      44.450  62.410  96.690  1.00  0.00            
ATOM    463  HB2 GLU    24      43.030  62.960  95.770  1.00  0.00            
ATOM    464  CG  GLU    24      44.940  63.710  95.020  1.00  0.00            
ATOM    465  HG1 GLU    24      44.770  64.680  95.540  1.00  0.00            
ATOM    466  HG2 GLU    24      44.670  63.830  93.950  1.00  0.00            
ATOM    467  CD  GLU    24      46.430  63.410  95.100  1.00  0.00            
ATOM    468  OE1 GLU    24      46.880  62.510  95.880  1.00  0.00            
ATOM    469  OE2 GLU    24      47.200  64.120  94.420  1.00  0.00            
ATOM    470  C   GLU    24      44.270  60.100  95.670  1.00  0.00            
ATOM    471  O   GLU    24      43.350  59.440  96.170  1.00  0.00            
ATOM    472  N   CYS    25      45.550  59.820  95.970  1.00  0.00            
ATOM    473  HN  CYS    25      46.250  60.420  95.600  1.00  0.00            
ATOM    474  CA  CYS    25      45.970  58.670  96.750  1.00  0.00            
ATOM    475  HA  CYS    25      45.350  57.830  96.460  1.00  0.00            
ATOM    476  CB  CYS    25      47.450  58.290  96.470  1.00  0.00            
ATOM    477  HB1 CYS    25      47.730  57.390  97.060  1.00  0.00            
ATOM    478  HB2 CYS    25      48.090  59.140  96.810  1.00  0.00            
ATOM    479  SG  CYS    25      47.770  57.990  94.700  1.00  0.00            
ATOM    480  HG1 CYS    25      47.020  56.900  94.560  1.00  0.00            
ATOM    481  C   CYS    25      45.760  58.870  98.250  1.00  0.00            
ATOM    482  O   CYS    25      46.680  58.730  99.070  1.00  0.00            
ATOM    483  N   ARG    26      44.520  59.190  98.660  1.00  0.00            
ATOM    484  HN  ARG    26      43.840  59.340  97.950  1.00  0.00            
ATOM    485  CA  ARG    26      44.090  59.340 100.030  1.00  0.00            
ATOM    486  HA  ARG    26      44.950  59.360 100.690  1.00  0.00            
ATOM    487  CB  ARG    26      43.260  60.630 100.250  1.00  0.00            
ATOM    488  HB1 ARG    26      42.890  60.670 101.300  1.00  0.00            
ATOM    489  HB2 ARG    26      42.360  60.580  99.600  1.00  0.00            
ATOM    490  CG  ARG    26      43.980  61.970  99.960  1.00  0.00            
ATOM    491  HG1 ARG    26      43.240  62.770 100.160  1.00  0.00            
ATOM    492  HG2 ARG    26      44.220  62.020  98.880  1.00  0.00            
ATOM    493  CD  ARG    26      45.210  62.280 100.840  1.00  0.00            
ATOM    494  HD1 ARG    26      45.050  61.910 101.870  1.00  0.00            
ATOM    495  HD2 ARG    26      45.400  63.370 100.900  1.00  0.00            
ATOM    496  NE  ARG    26      46.430  61.620 100.260  1.00  0.00            
ATOM    497  HE  ARG    26      46.730  60.730 100.610  1.00  0.00            
ATOM    498  CZ  ARG    26      47.070  62.040  99.180  1.00  0.00            
ATOM    499  NH1 ARG    26      46.690  63.090  98.490  1.00  0.00            
ATOM    500 HH11 ARG    26      45.830  63.540  98.770  1.00  0.00            
ATOM    501 HH12 ARG    26      46.870  63.040  97.510  1.00  0.00            
ATOM    502  NH2 ARG    26      48.090  61.360  98.710  1.00  0.00            
ATOM    503 HH21 ARG    26      48.310  60.480  99.120  1.00  0.00            
ATOM    504 HH22 ARG    26      48.510  61.710  97.870  1.00  0.00            
ATOM    505  C   ARG    26      43.260  58.140 100.460  1.00  0.00            
ATOM    506  O   ARG    26      42.660  58.150 101.520  1.00  0.00            
ATOM    507  N   PHE    27      43.260  57.060  99.650  1.00  0.00            
ATOM    508  HN  PHE    27      43.730  57.140  98.770  1.00  0.00            
ATOM    509  CA  PHE    27      42.500  55.830  99.820  1.00  0.00            
ATOM    510  HA  PHE    27      41.460  56.080  99.690  1.00  0.00            
ATOM    511  CB  PHE    27      42.920  54.770  98.750  1.00  0.00            
ATOM    512  HB1 PHE    27      42.210  53.910  98.770  1.00  0.00            
ATOM    513  HB2 PHE    27      43.940  54.390  98.970  1.00  0.00            
ATOM    514  CG  PHE    27      42.920  55.330  97.350  1.00  0.00            
ATOM    515  CD1 PHE    27      41.820  56.070  96.870  1.00  0.00            
ATOM    516  HD1 PHE    27      40.960  56.250  97.490  1.00  0.00            
ATOM    517  CE1 PHE    27      41.840  56.600  95.570  1.00  0.00            
ATOM    518  HE1 PHE    27      41.010  57.190  95.220  1.00  0.00            
ATOM    519  CZ  PHE    27      42.940  56.370  94.740  1.00  0.00            
ATOM    520  HZ  PHE    27      42.960  56.790  93.740  1.00  0.00            
ATOM    521  CD2 PHE    27      44.000  55.090  96.490  1.00  0.00            
ATOM    522  HD2 PHE    27      44.840  54.500  96.820  1.00  0.00            
ATOM    523  CE2 PHE    27      44.020  55.610  95.190  1.00  0.00            
ATOM    524  HE2 PHE    27      44.860  55.420  94.530  1.00  0.00            
ATOM    525  C   PHE    27      42.620  55.180 101.200  1.00  0.00            
ATOM    526  O   PHE    27      41.720  54.490 101.670  1.00  0.00            
ATOM    527  N   HSE    28      43.740  55.420 101.910  1.00  0.00            
ATOM    528  HN  HSE    28      44.450  55.990 101.480  1.00  0.00            
ATOM    529  CA  HSE    28      43.910  55.080 103.310  1.00  0.00            
ATOM    530  HA  HSE    28      43.780  54.010 103.420  1.00  0.00            
ATOM    531  CB  HSE    28      45.350  55.460 103.770  1.00  0.00            
ATOM    532  HB1 HSE    28      45.610  56.420 103.270  1.00  0.00            
ATOM    533  HB2 HSE    28      46.070  54.690 103.410  1.00  0.00            
ATOM    534  ND1 HSE    28      46.210  56.790 105.680  1.00  0.00            
ATOM    535  CG  HSE    28      45.560  55.650 105.240  1.00  0.00            
ATOM    536  CE1 HSE    28      46.110  56.760 106.990  1.00  0.00            
ATOM    537  HE1 HSE    28      46.470  57.540 107.660  1.00  0.00            
ATOM    538  NE2 HSE    28      45.440  55.660 107.420  1.00  0.00            
ATOM    539  HE2 HSE    28      45.120  55.460 108.350  1.00  0.00            
ATOM    540  CD2 HSE    28      45.100  54.940 106.300  1.00  0.00            
ATOM    541  HD2 HSE    28      44.520  54.030 106.330  1.00  0.00            
ATOM    542  C   HSE    28      42.880  55.710 104.250  1.00  0.00            
ATOM    543  O   HSE    28      42.290  55.010 105.070  1.00  0.00            
ATOM    544  N   LEU    29      42.600  57.020 104.120  1.00  0.00            
ATOM    545  HN  LEU    29      43.000  57.560 103.380  1.00  0.00            
ATOM    546  CA  LEU    29      41.610  57.740 104.910  1.00  0.00            
ATOM    547  HA  LEU    29      41.830  57.560 105.960  1.00  0.00            
ATOM    548  CB  LEU    29      41.670  59.260 104.640  1.00  0.00            
ATOM    549  HB1 LEU    29      40.910  59.770 105.270  1.00  0.00            
ATOM    550  HB2 LEU    29      41.420  59.460 103.580  1.00  0.00            
ATOM    551  CG  LEU    29      43.040  59.920 104.960  1.00  0.00            
ATOM    552  HG  LEU    29      43.820  59.430 104.340  1.00  0.00            
ATOM    553  CD1 LEU    29      43.010  61.410 104.600  1.00  0.00            
ATOM    554 HD11 LEU    29      42.250  61.930 105.220  1.00  0.00            
ATOM    555 HD12 LEU    29      42.750  61.550 103.530  1.00  0.00            
ATOM    556 HD13 LEU    29      44.000  61.880 104.800  1.00  0.00            
ATOM    557  CD2 LEU    29      43.430  59.740 106.440  1.00  0.00            
ATOM    558 HD21 LEU    29      43.570  58.670 106.690  1.00  0.00            
ATOM    559 HD22 LEU    29      42.630  60.150 107.090  1.00  0.00            
ATOM    560 HD23 LEU    29      44.380  60.280 106.660  1.00  0.00            
ATOM    561  C   LEU    29      40.200  57.220 104.690  1.00  0.00            
ATOM    562  O   LEU    29      39.410  57.060 105.620  1.00  0.00            
ATOM    563  N   GLU    30      39.880  56.880 103.430  1.00  0.00            
ATOM    564  HN  GLU    30      40.510  57.090 102.690  1.00  0.00            
ATOM    565  CA  GLU    30      38.590  56.360 103.020  1.00  0.00            
ATOM    566  HA  GLU    30      37.850  57.090 103.270  1.00  0.00            
ATOM    567  CB  GLU    30      38.610  56.110 101.480  1.00  0.00            
ATOM    568  HB1 GLU    30      37.700  55.570 101.170  1.00  0.00            
ATOM    569  HB2 GLU    30      39.480  55.480 101.200  1.00  0.00            
ATOM    570  CG  GLU    30      38.650  57.440 100.680  1.00  0.00            
ATOM    571  HG1 GLU    30      38.570  57.260  99.590  1.00  0.00            
ATOM    572  HG2 GLU    30      39.580  58.010 100.890  1.00  0.00            
ATOM    573  CD  GLU    30      37.460  58.270 101.120  1.00  0.00            
ATOM    574  OE1 GLU    30      36.310  57.790 100.910  1.00  0.00            
ATOM    575  OE2 GLU    30      37.690  59.320 101.770  1.00  0.00            
ATOM    576  C   GLU    30      38.160  55.090 103.730  1.00  0.00            
ATOM    577  O   GLU    30      37.010  54.950 104.140  1.00  0.00            
ATOM    578  N   ILE    31      39.100  54.140 103.920  1.00  0.00            
ATOM    579  HN  ILE    31      40.020  54.270 103.570  1.00  0.00            
ATOM    580  CA  ILE    31      38.840  52.960 104.730  1.00  0.00            
ATOM    581  HA  ILE    31      37.800  52.680 104.600  1.00  0.00            
ATOM    582  CB  ILE    31      39.650  51.760 104.230  1.00  0.00            
ATOM    583  HB  ILE    31      39.360  51.590 103.170  1.00  0.00            
ATOM    584  CG2 ILE    31      41.160  52.070 104.250  1.00  0.00            
ATOM    585 HG21 ILE    31      41.500  52.280 105.290  1.00  0.00            
ATOM    586 HG22 ILE    31      41.400  52.960 103.620  1.00  0.00            
ATOM    587 HG23 ILE    31      41.740  51.210 103.850  1.00  0.00            
ATOM    588  CG1 ILE    31      39.310  50.460 105.010  1.00  0.00            
ATOM    589 HG11 ILE    31      38.210  50.390 105.110  1.00  0.00            
ATOM    590 HG12 ILE    31      39.730  50.520 106.040  1.00  0.00            
ATOM    591  CD  ILE    31      39.820  49.180 104.330  1.00  0.00            
ATOM    592  HD1 ILE    31      40.930  49.170 104.300  1.00  0.00            
ATOM    593  HD2 ILE    31      39.430  49.130 103.290  1.00  0.00            
ATOM    594  HD3 ILE    31      39.480  48.290 104.890  1.00  0.00            
ATOM    595  C   ILE    31      39.030  53.210 106.220  1.00  0.00            
ATOM    596  O   ILE    31      38.370  52.580 107.040  1.00  0.00            
ATOM    597  N   GLN    32      39.880  54.180 106.630  1.00  0.00            
ATOM    598  HN  GLN    32      40.420  54.690 105.970  1.00  0.00            
ATOM    599  CA  GLN    32      40.100  54.530 108.030  1.00  0.00            
ATOM    600  HA  GLN    32      40.410  53.630 108.550  1.00  0.00            
ATOM    601  CB  GLN    32      41.180  55.640 108.150  1.00  0.00            
ATOM    602  HB1 GLN    32      40.750  56.610 107.810  1.00  0.00            
ATOM    603  HB2 GLN    32      42.000  55.400 107.440  1.00  0.00            
ATOM    604  CG  GLN    32      41.800  55.820 109.550  1.00  0.00            
ATOM    605  HG1 GLN    32      41.010  55.970 110.320  1.00  0.00            
ATOM    606  HG2 GLN    32      42.440  56.730 109.550  1.00  0.00            
ATOM    607  CD  GLN    32      42.690  54.630 109.910  1.00  0.00            
ATOM    608  OE1 GLN    32      43.870  54.610 109.570  1.00  0.00            
ATOM    609  NE2 GLN    32      42.110  53.620 110.590  1.00  0.00            
ATOM    610 HE21 GLN    32      41.130  53.640 110.780  1.00  0.00            
ATOM    611 HE22 GLN    32      42.560  52.720 110.620  1.00  0.00            
ATOM    612  C   GLN    32      38.820  55.030 108.710  1.00  0.00            
ATOM    613  O   GLN    32      38.440  54.600 109.800  1.00  0.00            
ATOM    614  N   GLU    33      38.100  55.930 108.030  1.00  0.00            
ATOM    615  HN  GLU    33      38.480  56.360 107.210  1.00  0.00            
ATOM    616  CA  GLU    33      36.770  56.360 108.410  1.00  0.00            
ATOM    617  HA  GLU    33      36.830  56.620 109.460  1.00  0.00            
ATOM    618  CB  GLU    33      36.340  57.670 107.690  1.00  0.00            
ATOM    619  HB1 GLU    33      35.230  57.710 107.630  1.00  0.00            
ATOM    620  HB2 GLU    33      36.730  57.670 106.650  1.00  0.00            
ATOM    621  CG  GLU    33      36.780  58.960 108.440  1.00  0.00            
ATOM    622  HG1 GLU    33      36.430  58.920 109.500  1.00  0.00            
ATOM    623  HG2 GLU    33      36.280  59.830 107.960  1.00  0.00            
ATOM    624  CD  GLU    33      38.270  59.270 108.470  1.00  0.00            
ATOM    625  OE1 GLU    33      38.710  60.170 107.700  1.00  0.00            
ATOM    626  OE2 GLU    33      39.000  58.710 109.340  1.00  0.00            
ATOM    627  C   GLU    33      35.720  55.250 108.350  1.00  0.00            
ATOM    628  O   GLU    33      34.850  55.170 109.210  1.00  0.00            
ATOM    629  N   GLU    34      35.780  54.320 107.370  1.00  0.00            
ATOM    630  HN  GLU    34      36.470  54.390 106.660  1.00  0.00            
ATOM    631  CA  GLU    34      34.920  53.140 107.350  1.00  0.00            
ATOM    632  HA  GLU    34      33.900  53.500 107.390  1.00  0.00            
ATOM    633  CB  GLU    34      35.070  52.330 106.040  1.00  0.00            
ATOM    634  HB1 GLU    34      36.100  51.910 105.970  1.00  0.00            
ATOM    635  HB2 GLU    34      34.960  53.050 105.200  1.00  0.00            
ATOM    636  CG  GLU    34      34.000  51.210 105.850  1.00  0.00            
ATOM    637  HG1 GLU    34      33.540  51.340 104.850  1.00  0.00            
ATOM    638  HG2 GLU    34      33.200  51.300 106.620  1.00  0.00            
ATOM    639  CD  GLU    34      34.550  49.780 105.910  1.00  0.00            
ATOM    640  OE1 GLU    34      34.970  49.330 107.000  1.00  0.00            
ATOM    641  OE2 GLU    34      34.530  49.090 104.850  1.00  0.00            
ATOM    642  C   GLU    34      35.080  52.220 108.560  1.00  0.00            
ATOM    643  O   GLU    34      34.100  51.830 109.200  1.00  0.00            
ATOM    644  N   GLU    35      36.330  51.920 108.990  1.00  0.00            
ATOM    645  HN  GLU    35      37.130  52.180 108.460  1.00  0.00            
ATOM    646  CA  GLU    35      36.540  51.130 110.200  1.00  0.00            
ATOM    647  HA  GLU    35      35.780  50.360 110.190  1.00  0.00            
ATOM    648  CB  GLU    35      37.870  50.320 110.230  1.00  0.00            
ATOM    649  HB1 GLU    35      37.870  49.650 109.350  1.00  0.00            
ATOM    650  HB2 GLU    35      37.860  49.680 111.130  1.00  0.00            
ATOM    651  CG  GLU    35      39.200  51.120 110.210  1.00  0.00            
ATOM    652  HG1 GLU    35      39.210  51.860 111.040  1.00  0.00            
ATOM    653  HG2 GLU    35      39.310  51.650 109.250  1.00  0.00            
ATOM    654  CD  GLU    35      40.430  50.230 110.380  1.00  0.00            
ATOM    655  OE1 GLU    35      40.290  48.970 110.450  1.00  0.00            
ATOM    656  OE2 GLU    35      41.560  50.790 110.430  1.00  0.00            
ATOM    657  C   GLU    35      36.280  51.920 111.480  1.00  0.00            
ATOM    658  O   GLU    35      35.900  51.360 112.510  1.00  0.00            
ATOM    659  N   THR    36      36.370  53.270 111.450  1.00  0.00            
ATOM    660  HN  THR    36      36.780  53.710 110.650  1.00  0.00            
ATOM    661  CA  THR    36      35.810  54.120 112.510  1.00  0.00            
ATOM    662  HA  THR    36      36.240  53.800 113.450  1.00  0.00            
ATOM    663  CB  THR    36      36.110  55.610 112.330  1.00  0.00            
ATOM    664  HB  THR    36      35.600  56.020 111.430  1.00  0.00            
ATOM    665  OG1 THR    36      37.500  55.840 112.190  1.00  0.00            
ATOM    666  HG1 THR    36      37.790  55.420 111.380  1.00  0.00            
ATOM    667  CG2 THR    36      35.650  56.400 113.570  1.00  0.00            
ATOM    668 HG21 THR    36      36.120  55.980 114.490  1.00  0.00            
ATOM    669 HG22 THR    36      34.550  56.370 113.700  1.00  0.00            
ATOM    670 HG23 THR    36      35.950  57.460 113.480  1.00  0.00            
ATOM    671  C   THR    36      34.290  53.950 112.650  1.00  0.00            
ATOM    672  O   THR    36      33.740  53.790 113.740  1.00  0.00            
ATOM    673  N   LYS    37      33.570  53.910 111.510  1.00  0.00            
ATOM    674  HN  LYS    37      34.020  54.080 110.640  1.00  0.00            
ATOM    675  CA  LYS    37      32.140  53.660 111.440  1.00  0.00            
ATOM    676  HA  LYS    37      31.670  54.380 112.110  1.00  0.00            
ATOM    677  CB  LYS    37      31.570  53.940 110.020  1.00  0.00            
ATOM    678  HB1 LYS    37      30.510  53.590 109.960  1.00  0.00            
ATOM    679  HB2 LYS    37      32.160  53.360 109.280  1.00  0.00            
ATOM    680  CG  LYS    37      31.590  55.440 109.630  1.00  0.00            
ATOM    681  HG1 LYS    37      32.580  55.870 109.880  1.00  0.00            
ATOM    682  HG2 LYS    37      30.830  55.990 110.230  1.00  0.00            
ATOM    683  CD  LYS    37      31.330  55.670 108.120  1.00  0.00            
ATOM    684  HD1 LYS    37      30.310  55.290 107.880  1.00  0.00            
ATOM    685  HD2 LYS    37      32.060  55.060 107.550  1.00  0.00            
ATOM    686  CE  LYS    37      31.460  57.140 107.690  1.00  0.00            
ATOM    687  HE1 LYS    37      32.500  57.500 107.850  1.00  0.00            
ATOM    688  HE2 LYS    37      30.770  57.760 108.290  1.00  0.00            
ATOM    689  NZ  LYS    37      31.110  57.320 106.260  1.00  0.00            
ATOM    690  HZ1 LYS    37      30.160  56.930 106.090  1.00  0.00            
ATOM    691  HZ2 LYS    37      31.790  56.870 105.620  1.00  0.00            
ATOM    692  HZ3 LYS    37      31.090  58.320 105.990  1.00  0.00            
ATOM    693  C   LYS    37      31.710  52.290 111.970  1.00  0.00            
ATOM    694  O   LYS    37      30.620  52.160 112.530  1.00  0.00            
ATOM    695  N   CYS    38      32.580  51.260 111.850  1.00  0.00            
ATOM    696  HN  CYS    38      33.410  51.420 111.320  1.00  0.00            
ATOM    697  CA  CYS    38      32.430  49.940 112.480  1.00  0.00            
ATOM    698  HA  CYS    38      31.500  49.520 112.140  1.00  0.00            
ATOM    699  CB  CYS    38      33.610  48.990 112.040  1.00  0.00            
ATOM    700  HB1 CYS    38      34.480  49.640 111.780  1.00  0.00            
ATOM    701  HB2 CYS    38      33.290  48.530 111.080  1.00  0.00            
ATOM    702  SG  CYS    38      34.240  47.670 113.170  1.00  0.00            
ATOM    703  C   CYS    38      32.330  50.010 113.990  1.00  0.00            
ATOM    704  O   CYS    38      31.450  49.400 114.590  1.00  0.00            
ATOM    705  N   ALA    39      33.220  50.790 114.650  1.00  0.00            
ATOM    706  HN  ALA    39      33.940  51.270 114.160  1.00  0.00            
ATOM    707  CA  ALA    39      33.170  50.980 116.080  1.00  0.00            
ATOM    708  HA  ALA    39      33.190  50.010 116.560  1.00  0.00            
ATOM    709  CB  ALA    39      34.390  51.790 116.550  1.00  0.00            
ATOM    710  HB1 ALA    39      34.410  52.800 116.080  1.00  0.00            
ATOM    711  HB2 ALA    39      35.320  51.260 116.240  1.00  0.00            
ATOM    712  HB3 ALA    39      34.400  51.910 117.650  1.00  0.00            
ATOM    713  C   ALA    39      31.890  51.660 116.550  1.00  0.00            
ATOM    714  O   ALA    39      31.240  51.220 117.490  1.00  0.00            
ATOM    715  N   GLU    40      31.470  52.730 115.860  1.00  0.00            
ATOM    716  HN  GLU    40      32.040  53.120 115.140  1.00  0.00            
ATOM    717  CA  GLU    40      30.210  53.410 116.130  1.00  0.00            
ATOM    718  HA  GLU    40      30.200  53.650 117.190  1.00  0.00            
ATOM    719  CB  GLU    40      30.140  54.740 115.330  1.00  0.00            
ATOM    720  HB1 GLU    40      29.170  55.240 115.550  1.00  0.00            
ATOM    721  HB2 GLU    40      30.170  54.510 114.240  1.00  0.00            
ATOM    722  CG  GLU    40      31.260  55.760 115.650  1.00  0.00            
ATOM    723  HG1 GLU    40      31.160  56.640 114.980  1.00  0.00            
ATOM    724  HG2 GLU    40      32.260  55.300 115.470  1.00  0.00            
ATOM    725  CD  GLU    40      31.260  56.290 117.080  1.00  0.00            
ATOM    726  OE1 GLU    40      30.350  55.950 117.880  1.00  0.00            
ATOM    727  OE2 GLU    40      32.200  57.060 117.440  1.00  0.00            
ATOM    728  C   GLU    40      28.960  52.550 115.890  1.00  0.00            
ATOM    729  O   GLU    40      28.030  52.530 116.680  1.00  0.00            
ATOM    730  N   LEU    41      28.900  51.800 114.770  1.00  0.00            
ATOM    731  HN  LEU    41      29.640  51.830 114.100  1.00  0.00            
ATOM    732  CA  LEU    41      27.780  50.920 114.470  1.00  0.00            
ATOM    733  HA  LEU    41      26.880  51.510 114.550  1.00  0.00            
ATOM    734  CB  LEU    41      27.880  50.380 113.020  1.00  0.00            
ATOM    735  HB1 LEU    41      28.850  49.860 112.900  1.00  0.00            
ATOM    736  HB2 LEU    41      27.890  51.250 112.330  1.00  0.00            
ATOM    737  CG  LEU    41      26.750  49.430 112.560  1.00  0.00            
ATOM    738  HG  LEU    41      26.760  48.510 113.200  1.00  0.00            
ATOM    739  CD1 LEU    41      25.360  50.070 112.680  1.00  0.00            
ATOM    740 HD11 LEU    41      25.310  51.000 112.070  1.00  0.00            
ATOM    741 HD12 LEU    41      25.130  50.320 113.740  1.00  0.00            
ATOM    742 HD13 LEU    41      24.580  49.370 112.310  1.00  0.00            
ATOM    743  CD2 LEU    41      26.990  48.970 111.110  1.00  0.00            
ATOM    744 HD21 LEU    41      27.980  48.480 111.010  1.00  0.00            
ATOM    745 HD22 LEU    41      26.970  49.850 110.430  1.00  0.00            
ATOM    746 HD23 LEU    41      26.200  48.260 110.790  1.00  0.00            
ATOM    747  C   LEU    41      27.610  49.760 115.450  1.00  0.00            
ATOM    748  O   LEU    41      26.520  49.480 115.940  1.00  0.00            
ATOM    749  N   LEU    42      28.710  49.060 115.790  1.00  0.00            
ATOM    750  HN  LEU    42      29.600  49.320 115.430  1.00  0.00            
ATOM    751  CA  LEU    42      28.620  47.770 116.450  1.00  0.00            
ATOM    752  HA  LEU    42      27.650  47.340 116.290  1.00  0.00            
ATOM    753  CB  LEU    42      29.680  46.800 115.860  1.00  0.00            
ATOM    754  HB1 LEU    42      29.620  45.810 116.370  1.00  0.00            
ATOM    755  HB2 LEU    42      30.690  47.220 116.050  1.00  0.00            
ATOM    756  CG  LEU    42      29.540  46.550 114.340  1.00  0.00            
ATOM    757  HG  LEU    42      29.540  47.530 113.820  1.00  0.00            
ATOM    758  CD1 LEU    42      30.730  45.750 113.790  1.00  0.00            
ATOM    759 HD11 LEU    42      30.740  44.720 114.230  1.00  0.00            
ATOM    760 HD12 LEU    42      31.690  46.260 114.040  1.00  0.00            
ATOM    761 HD13 LEU    42      30.660  45.660 112.690  1.00  0.00            
ATOM    762  CD2 LEU    42      28.230  45.820 114.000  1.00  0.00            
ATOM    763 HD21 LEU    42      27.350  46.420 114.310  1.00  0.00            
ATOM    764 HD22 LEU    42      28.180  44.840 114.510  1.00  0.00            
ATOM    765 HD23 LEU    42      28.150  45.650 112.900  1.00  0.00            
ATOM    766  C   LEU    42      28.780  47.890 117.960  1.00  0.00            
ATOM    767  O   LEU    42      28.830  46.890 118.690  1.00  0.00            
ATOM    768  N   ARG    43      28.850  49.120 118.480  1.00  0.00            
ATOM    769  HN  ARG    43      28.940  49.910 117.870  1.00  0.00            
ATOM    770  CA  ARG    43      28.790  49.420 119.900  1.00  0.00            
ATOM    771  HA  ARG    43      28.610  48.530 120.470  1.00  0.00            
ATOM    772  CB  ARG    43      30.110  50.090 120.370  1.00  0.00            
ATOM    773  HB1 ARG    43      30.070  50.260 121.470  1.00  0.00            
ATOM    774  HB2 ARG    43      30.190  51.080 119.890  1.00  0.00            
ATOM    775  CG  ARG    43      31.400  49.290 120.020  1.00  0.00            
ATOM    776  HG1 ARG    43      32.270  49.910 120.290  1.00  0.00            
ATOM    777  HG2 ARG    43      31.430  49.150 118.920  1.00  0.00            
ATOM    778  CD  ARG    43      31.510  47.930 120.720  1.00  0.00            
ATOM    779  HD1 ARG    43      30.560  47.360 120.650  1.00  0.00            
ATOM    780  HD2 ARG    43      31.740  48.080 121.790  1.00  0.00            
ATOM    781  NE  ARG    43      32.640  47.170 120.080  1.00  0.00            
ATOM    782  HE  ARG    43      33.590  47.360 120.330  1.00  0.00            
ATOM    783  CZ  ARG    43      32.490  46.210 119.180  1.00  0.00            
ATOM    784  NH1 ARG    43      31.340  45.750 118.740  1.00  0.00            
ATOM    785 HH11 ARG    43      30.490  46.240 118.950  1.00  0.00            
ATOM    786 HH12 ARG    43      31.390  45.090 117.990  1.00  0.00            
ATOM    787  NH2 ARG    43      33.540  45.620 118.640  1.00  0.00            
ATOM    788 HH21 ARG    43      34.470  45.960 118.790  1.00  0.00            
ATOM    789 HH22 ARG    43      33.370  44.950 117.920  1.00  0.00            
ATOM    790  C   ARG    43      27.600  50.340 120.160  1.00  0.00            
ATOM    791  O   ARG    43      27.500  50.970 121.200  1.00  0.00            
ATOM    792  N   SER    44      26.650  50.420 119.200  1.00  0.00            
ATOM    793  HN  SER    44      26.730  49.870 118.370  1.00  0.00            
ATOM    794  CA  SER    44      25.500  51.310 119.310  1.00  0.00            
ATOM    795  HA  SER    44      25.860  52.260 119.670  1.00  0.00            
ATOM    796  CB  SER    44      24.800  51.580 117.930  1.00  0.00            
ATOM    797  HB1 SER    44      25.540  52.100 117.280  1.00  0.00            
ATOM    798  HB2 SER    44      23.940  52.270 118.060  1.00  0.00            
ATOM    799  OG  SER    44      24.360  50.390 117.260  1.00  0.00            
ATOM    800  HG1 SER    44      25.140  49.990 116.870  1.00  0.00            
ATOM    801  C   SER    44      24.460  50.840 120.310  1.00  0.00            
ATOM    802  O   SER    44      23.650  51.630 120.810  1.00  0.00            
ATOM    803  N   GLN    45      24.460  49.540 120.660  1.00  0.00            
ATOM    804  HN  GLN    45      25.090  48.920 120.200  1.00  0.00            
ATOM    805  CA  GLN    45      23.580  48.930 121.620  1.00  0.00            
ATOM    806  HA  GLN    45      22.650  49.490 121.620  1.00  0.00            
ATOM    807  CB  GLN    45      23.230  47.460 121.220  1.00  0.00            
ATOM    808  HB1 GLN    45      22.840  47.510 120.180  1.00  0.00            
ATOM    809  HB2 GLN    45      22.410  47.110 121.870  1.00  0.00            
ATOM    810  CG  GLN    45      24.350  46.360 121.260  1.00  0.00            
ATOM    811  HG1 GLN    45      23.890  45.400 120.940  1.00  0.00            
ATOM    812  HG2 GLN    45      24.680  46.220 122.310  1.00  0.00            
ATOM    813  CD  GLN    45      25.580  46.600 120.380  1.00  0.00            
ATOM    814  OE1 GLN    45      25.610  47.380 119.430  1.00  0.00            
ATOM    815  NE2 GLN    45      26.680  45.870 120.690  1.00  0.00            
ATOM    816 HE21 GLN    45      26.610  45.160 121.400  1.00  0.00            
ATOM    817 HE22 GLN    45      27.500  46.040 120.150  1.00  0.00            
ATOM    818  C   GLN    45      24.120  48.970 123.050  1.00  0.00            
ATOM    819  O   GLN    45      25.150  48.390 123.390  1.00  0.00            
ATOM    820  N   THR    46      23.390  49.630 123.980  1.00  0.00            
ATOM    821  HN  THR    46      22.590  50.150 123.710  1.00  0.00            
ATOM    822  CA  THR    46      23.710  49.590 125.410  1.00  0.00            
ATOM    823  HA  THR    46      24.780  49.490 125.510  1.00  0.00            
ATOM    824  CB  THR    46      23.380  50.880 126.180  1.00  0.00            
ATOM    825  HB  THR    46      24.110  51.660 125.860  1.00  0.00            
ATOM    826  OG1 THR    46      23.460  50.750 127.590  1.00  0.00            
ATOM    827  HG1 THR    46      22.880  50.020 127.810  1.00  0.00            
ATOM    828  CG2 THR    46      21.970  51.410 125.850  1.00  0.00            
ATOM    829 HG21 THR    46      21.190  50.650 126.100  1.00  0.00            
ATOM    830 HG22 THR    46      21.880  51.670 124.770  1.00  0.00            
ATOM    831 HG23 THR    46      21.770  52.320 126.440  1.00  0.00            
ATOM    832  C   THR    46      23.130  48.330 126.060  1.00  0.00            
ATOM    833  O   THR    46      22.040  48.340 126.630  1.00  0.00            
ATOM    834  N   GLU    47      23.860  47.210 125.950  1.00  0.00            
ATOM    835  HN  GLU    47      24.720  47.240 125.430  1.00  0.00            
ATOM    836  CA  GLU    47      23.480  45.910 126.460  1.00  0.00            
ATOM    837  HA  GLU    47      22.400  45.880 126.520  1.00  0.00            
ATOM    838  CB  GLU    47      23.910  44.790 125.460  1.00  0.00            
ATOM    839  HB1 GLU    47      23.410  45.010 124.500  1.00  0.00            
ATOM    840  HB2 GLU    47      23.510  43.810 125.800  1.00  0.00            
ATOM    841  CG  GLU    47      25.440  44.670 125.180  1.00  0.00            
ATOM    842  HG1 GLU    47      26.030  44.600 126.120  1.00  0.00            
ATOM    843  HG2 GLU    47      25.800  45.560 124.620  1.00  0.00            
ATOM    844  CD  GLU    47      25.750  43.430 124.350  1.00  0.00            
ATOM    845  OE1 GLU    47      25.340  43.400 123.160  1.00  0.00            
ATOM    846  OE2 GLU    47      26.340  42.470 124.890  1.00  0.00            
ATOM    847  C   GLU    47      23.970  45.650 127.890  1.00  0.00            
ATOM    848  O   GLU    47      23.910  46.510 128.770  1.00  0.00            
ATOM    849  N   LYS    48      24.430  44.420 128.170  1.00  0.00            
ATOM    850  HN  LYS    48      24.460  43.750 127.440  1.00  0.00            
ATOM    851  CA  LYS    48      25.070  44.000 129.400  1.00  0.00            
ATOM    852  HA  LYS    48      24.430  44.310 130.210  1.00  0.00            
ATOM    853  CB  LYS    48      25.170  42.450 129.440  1.00  0.00            
ATOM    854  HB1 LYS    48      24.130  42.070 129.520  1.00  0.00            
ATOM    855  HB2 LYS    48      25.710  42.120 130.360  1.00  0.00            
ATOM    856  CG  LYS    48      25.810  41.790 128.190  1.00  0.00            
ATOM    857  HG1 LYS    48      26.900  41.990 128.200  1.00  0.00            
ATOM    858  HG2 LYS    48      25.400  42.250 127.270  1.00  0.00            
ATOM    859  CD  LYS    48      25.550  40.270 128.100  1.00  0.00            
ATOM    860  HD1 LYS    48      24.450  40.100 128.090  1.00  0.00            
ATOM    861  HD2 LYS    48      25.950  39.800 129.020  1.00  0.00            
ATOM    862  CE  LYS    48      26.190  39.550 126.890  1.00  0.00            
ATOM    863  HE1 LYS    48      25.970  38.460 126.950  1.00  0.00            
ATOM    864  HE2 LYS    48      27.290  39.700 126.890  1.00  0.00            
ATOM    865  NZ  LYS    48      25.650  40.040 125.600  1.00  0.00            
ATOM    866  HZ1 LYS    48      26.010  40.990 125.380  1.00  0.00            
ATOM    867  HZ2 LYS    48      24.620  40.140 125.650  1.00  0.00            
ATOM    868  HZ3 LYS    48      25.880  39.410 124.810  1.00  0.00            
ATOM    869  C   LYS    48      26.430  44.670 129.660  1.00  0.00            
ATOM    870  O   LYS    48      27.350  44.620 128.840  1.00  0.00            
ATOM    871  N   HSE    49      26.580  45.350 130.820  1.00  0.00            
ATOM    872  HN  HSE    49      25.820  45.430 131.460  1.00  0.00            
ATOM    873  CA  HSE    49      27.720  46.210 131.110  1.00  0.00            
ATOM    874  HA  HSE    49      27.940  46.770 130.210  1.00  0.00            
ATOM    875  CB  HSE    49      27.380  47.240 132.200  1.00  0.00            
ATOM    876  HB1 HSE    49      28.260  47.880 132.420  1.00  0.00            
ATOM    877  HB2 HSE    49      27.090  46.730 133.150  1.00  0.00            
ATOM    878  ND1 HSE    49      24.970  47.860 132.050  1.00  0.00            
ATOM    879  CG  HSE    49      26.290  48.160 131.760  1.00  0.00            
ATOM    880  CE1 HSE    49      24.290  48.890 131.590  1.00  0.00            
ATOM    881  HE1 HSE    49      23.200  49.000 131.640  1.00  0.00            
ATOM    882  NE2 HSE    49      25.090  49.820 131.030  1.00  0.00            
ATOM    883  HE2 HSE    49      24.810  50.690 130.630  1.00  0.00            
ATOM    884  CD2 HSE    49      26.380  49.360 131.150  1.00  0.00            
ATOM    885  HD2 HSE    49      27.260  49.900 130.810  1.00  0.00            
ATOM    886  C   HSE    49      29.000  45.480 131.500  1.00  0.00            
ATOM    887  O   HSE    49      29.280  45.220 132.660  1.00  0.00            
ATOM    888  N   LYS    50      29.820  45.150 130.490  1.00  0.00            
ATOM    889  HN  LYS    50      29.500  45.300 129.550  1.00  0.00            
ATOM    890  CA  LYS    50      31.150  44.600 130.650  1.00  0.00            
ATOM    891  HA  LYS    50      31.030  43.740 131.280  1.00  0.00            
ATOM    892  CB  LYS    50      31.730  44.150 129.280  1.00  0.00            
ATOM    893  HB1 LYS    50      32.810  43.940 129.380  1.00  0.00            
ATOM    894  HB2 LYS    50      31.630  44.990 128.570  1.00  0.00            
ATOM    895  CG  LYS    50      31.070  42.880 128.700  1.00  0.00            
ATOM    896  HG1 LYS    50      31.560  42.640 127.730  1.00  0.00            
ATOM    897  HG2 LYS    50      30.000  43.080 128.490  1.00  0.00            
ATOM    898  CD  LYS    50      31.190  41.670 129.640  1.00  0.00            
ATOM    899  HD1 LYS    50      30.590  41.890 130.560  1.00  0.00            
ATOM    900  HD2 LYS    50      32.240  41.540 129.970  1.00  0.00            
ATOM    901  CE  LYS    50      30.620  40.350 129.100  1.00  0.00            
ATOM    902  HE1 LYS    50      29.630  40.530 128.630  1.00  0.00            
ATOM    903  HE2 LYS    50      30.500  39.610 129.920  1.00  0.00            
ATOM    904  NZ  LYS    50      31.510  39.740 128.090  1.00  0.00            
ATOM    905  HZ1 LYS    50      32.300  39.250 128.550  1.00  0.00            
ATOM    906  HZ2 LYS    50      31.860  40.420 127.390  1.00  0.00            
ATOM    907  HZ3 LYS    50      30.940  39.000 127.620  1.00  0.00            
ATOM    908  C   LYS    50      32.160  45.460 131.390  1.00  0.00            
ATOM    909  O   LYS    50      32.150  46.690 131.320  1.00  0.00            
ATOM    910  N   ALA    51      33.090  44.820 132.130  1.00  0.00            
ATOM    911  HN  ALA    51      33.020  43.830 132.250  1.00  0.00            
ATOM    912  CA  ALA    51      34.190  45.480 132.810  1.00  0.00            
ATOM    913  HA  ALA    51      33.790  46.220 133.490  1.00  0.00            
ATOM    914  CB  ALA    51      35.000  44.430 133.590  1.00  0.00            
ATOM    915  HB1 ALA    51      35.450  43.690 132.910  1.00  0.00            
ATOM    916  HB2 ALA    51      34.340  43.900 134.310  1.00  0.00            
ATOM    917  HB3 ALA    51      35.820  44.920 134.160  1.00  0.00            
ATOM    918  C   ALA    51      35.120  46.240 131.870  1.00  0.00            
ATOM    919  O   ALA    51      35.510  47.370 132.130  1.00  0.00            
ATOM    920  N   CYS    52      35.450  45.630 130.720  1.00  0.00            
ATOM    921  HN  CYS    52      35.180  44.680 130.550  1.00  0.00            
ATOM    922  CA  CYS    52      36.180  46.280 129.660  1.00  0.00            
ATOM    923  HA  CYS    52      36.550  47.240 129.980  1.00  0.00            
ATOM    924  CB  CYS    52      37.380  45.440 129.180  1.00  0.00            
ATOM    925  HB1 CYS    52      37.960  46.030 128.430  1.00  0.00            
ATOM    926  HB2 CYS    52      37.030  44.510 128.690  1.00  0.00            
ATOM    927  SG  CYS    52      38.460  45.010 130.570  1.00  0.00            
ATOM    928  C   CYS    52      35.230  46.530 128.520  1.00  0.00            
ATOM    929  O   CYS    52      35.180  45.790 127.540  1.00  0.00            
ATOM    930  N   SER    53      34.390  47.570 128.640  1.00  0.00            
ATOM    931  HN  SER    53      34.390  48.130 129.470  1.00  0.00            
ATOM    932  CA  SER    53      33.570  48.070 127.550  1.00  0.00            
ATOM    933  HA  SER    53      32.970  47.250 127.200  1.00  0.00            
ATOM    934  CB  SER    53      32.600  49.180 128.030  1.00  0.00            
ATOM    935  HB1 SER    53      31.810  48.700 128.640  1.00  0.00            
ATOM    936  HB2 SER    53      32.100  49.690 127.180  1.00  0.00            
ATOM    937  OG  SER    53      33.250  50.140 128.880  1.00  0.00            
ATOM    938  HG1 SER    53      34.010  50.510 128.410  1.00  0.00            
ATOM    939  C   SER    53      34.390  48.560 126.360  1.00  0.00            
ATOM    940  O   SER    53      35.460  49.130 126.530  1.00  0.00            
ATOM    941  N   GLY    54      33.920  48.310 125.120  1.00  0.00            
ATOM    942  HN  GLY    54      33.020  47.890 125.000  1.00  0.00            
ATOM    943  CA  GLY    54      34.630  48.720 123.910  1.00  0.00            
ATOM    944  HA1 GLY    54      34.040  48.400 123.060  1.00  0.00            
ATOM    945  HA2 GLY    54      35.620  48.280 123.920  1.00  0.00            
ATOM    946  C   GLY    54      34.790  50.220 123.770  1.00  0.00            
ATOM    947  O   GLY    54      33.830  50.960 123.950  1.00  0.00            
ATOM    948  N   VAL    55      35.990  50.680 123.410  1.00  0.00            
ATOM    949  HN  VAL    55      36.770  50.080 123.260  1.00  0.00            
ATOM    950  CA  VAL    55      36.300  52.100 123.270  1.00  0.00            
ATOM    951  HA  VAL    55      35.380  52.660 123.140  1.00  0.00            
ATOM    952  CB  VAL    55      37.070  52.680 124.460  1.00  0.00            
ATOM    953  HB  VAL    55      37.360  53.730 124.240  1.00  0.00            
ATOM    954  CG1 VAL    55      36.150  52.730 125.700  1.00  0.00            
ATOM    955 HG11 VAL    55      35.860  51.700 126.010  1.00  0.00            
ATOM    956 HG12 VAL    55      35.220  53.300 125.480  1.00  0.00            
ATOM    957 HG13 VAL    55      36.670  53.210 126.550  1.00  0.00            
ATOM    958  CG2 VAL    55      38.350  51.870 124.770  1.00  0.00            
ATOM    959 HG21 VAL    55      39.020  51.830 123.890  1.00  0.00            
ATOM    960 HG22 VAL    55      38.090  50.830 125.080  1.00  0.00            
ATOM    961 HG23 VAL    55      38.900  52.340 125.610  1.00  0.00            
ATOM    962  C   VAL    55      37.110  52.290 122.010  1.00  0.00            
ATOM    963  O   VAL    55      37.740  51.370 121.500  1.00  0.00            
ATOM    964  N   TRP    56      37.090  53.520 121.450  1.00  0.00            
ATOM    965  HN  TRP    56      36.560  54.250 121.870  1.00  0.00            
ATOM    966  CA  TRP    56      37.840  53.840 120.260  1.00  0.00            
ATOM    967  HA  TRP    56      38.010  52.940 119.700  1.00  0.00            
ATOM    968  CB  TRP    56      37.040  54.810 119.350  1.00  0.00            
ATOM    969  HB1 TRP    56      36.880  55.770 119.880  1.00  0.00            
ATOM    970  HB2 TRP    56      36.030  54.360 119.190  1.00  0.00            
ATOM    971  CG  TRP    56      37.630  55.070 117.990  1.00  0.00            
ATOM    972  CD1 TRP    56      38.020  56.280 117.480  1.00  0.00            
ATOM    973  HD1 TRP    56      37.940  57.220 118.010  1.00  0.00            
ATOM    974  NE1 TRP    56      38.490  56.100 116.200  1.00  0.00            
ATOM    975  HE1 TRP    56      38.640  56.790 115.520  1.00  0.00            
ATOM    976  CE2 TRP    56      38.420  54.780 115.860  1.00  0.00            
ATOM    977  CD2 TRP    56      37.880  54.090 116.970  1.00  0.00            
ATOM    978  CE3 TRP    56      37.690  52.710 116.890  1.00  0.00            
ATOM    979  HE3 TRP    56      37.280  52.150 117.720  1.00  0.00            
ATOM    980  CZ3 TRP    56      38.030  52.060 115.710  1.00  0.00            
ATOM    981  HZ3 TRP    56      37.900  50.990 115.620  1.00  0.00            
ATOM    982  CZ2 TRP    56      38.770  54.130 114.690  1.00  0.00            
ATOM    983  HZ2 TRP    56      39.170  54.670 113.840  1.00  0.00            
ATOM    984  CH2 TRP    56      38.560  52.760 114.620  1.00  0.00            
ATOM    985  HH2 TRP    56      38.810  52.220 113.720  1.00  0.00            
ATOM    986  C   TRP    56      39.220  54.390 120.610  1.00  0.00            
ATOM    987  O   TRP    56      39.440  55.590 120.760  1.00  0.00            
ATOM    988  N   ASP    57      40.200  53.480 120.740  1.00  0.00            
ATOM    989  HN  ASP    57      39.980  52.510 120.670  1.00  0.00            
ATOM    990  CA  ASP    57      41.610  53.790 120.870  1.00  0.00            
ATOM    991  HA  ASP    57      41.840  54.630 120.240  1.00  0.00            
ATOM    992  CB  ASP    57      42.020  54.120 122.340  1.00  0.00            
ATOM    993  HB1 ASP    57      41.710  53.310 123.030  1.00  0.00            
ATOM    994  HB2 ASP    57      41.500  55.050 122.670  1.00  0.00            
ATOM    995  CG  ASP    57      43.510  54.360 122.520  1.00  0.00            
ATOM    996  OD1 ASP    57      44.190  54.660 121.500  1.00  0.00            
ATOM    997  OD2 ASP    57      44.010  54.260 123.670  1.00  0.00            
ATOM    998  C   ASP    57      42.320  52.580 120.290  1.00  0.00            
ATOM    999  O   ASP    57      41.780  51.470 120.290  1.00  0.00            
ATOM   1000  N   ASN    58      43.540  52.760 119.750  1.00  0.00            
ATOM   1001  HN  ASN    58      43.960  53.640 119.970  1.00  0.00            
ATOM   1002  CA  ASN    58      44.400  51.710 119.230  1.00  0.00            
ATOM   1003  HA  ASN    58      45.300  52.200 118.900  1.00  0.00            
ATOM   1004  CB  ASN    58      44.810  50.660 120.300  1.00  0.00            
ATOM   1005  HB1 ASN    58      45.250  49.760 119.810  1.00  0.00            
ATOM   1006  HB2 ASN    58      43.930  50.320 120.900  1.00  0.00            
ATOM   1007  CG  ASN    58      45.890  51.130 121.280  1.00  0.00            
ATOM   1008  OD1 ASN    58      46.700  50.280 121.680  1.00  0.00            
ATOM   1009  ND2 ASN    58      45.980  52.420 121.660  1.00  0.00            
ATOM   1010 HD21 ASN    58      46.660  52.650 122.360  1.00  0.00            
ATOM   1011 HD22 ASN    58      45.260  53.090 121.470  1.00  0.00            
ATOM   1012  C   ASN    58      43.860  51.070 117.940  1.00  0.00            
ATOM   1013  O   ASN    58      44.230  49.960 117.570  1.00  0.00            
ATOM   1014  N   ILE    59      42.970  51.790 117.220  1.00  0.00            
ATOM   1015  HN  ILE    59      42.600  52.620 117.640  1.00  0.00            
ATOM   1016  CA  ILE    59      42.620  51.580 115.810  1.00  0.00            
ATOM   1017  HA  ILE    59      42.060  52.460 115.540  1.00  0.00            
ATOM   1018  CB  ILE    59      43.840  51.570 114.870  1.00  0.00            
ATOM   1019  HB  ILE    59      44.460  50.680 115.100  1.00  0.00            
ATOM   1020  CG2 ILE    59      43.370  51.470 113.400  1.00  0.00            
ATOM   1021 HG21 ILE    59      42.700  52.320 113.150  1.00  0.00            
ATOM   1022 HG22 ILE    59      42.810  50.530 113.200  1.00  0.00            
ATOM   1023 HG23 ILE    59      44.230  51.490 112.700  1.00  0.00            
ATOM   1024  CG1 ILE    59      44.730  52.830 115.090  1.00  0.00            
ATOM   1025 HG11 ILE    59      45.000  52.930 116.160  1.00  0.00            
ATOM   1026 HG12 ILE    59      44.140  53.730 114.810  1.00  0.00            
ATOM   1027  CD  ILE    59      46.040  52.820 114.300  1.00  0.00            
ATOM   1028  HD1 ILE    59      45.850  52.860 113.210  1.00  0.00            
ATOM   1029  HD2 ILE    59      46.620  51.890 114.530  1.00  0.00            
ATOM   1030  HD3 ILE    59      46.670  53.690 114.580  1.00  0.00            
ATOM   1031  C   ILE    59      41.640  50.440 115.560  1.00  0.00            
ATOM   1032  O   ILE    59      40.690  50.570 114.800  1.00  0.00            
ATOM   1033  N   THR    60      41.810  49.270 116.200  1.00  0.00            
ATOM   1034  HN  THR    60      42.590  49.200 116.820  1.00  0.00            
ATOM   1035  CA  THR    60      40.850  48.160 116.120  1.00  0.00            
ATOM   1036  HA  THR    60      40.640  48.040 115.070  1.00  0.00            
ATOM   1037  CB  THR    60      41.460  46.840 116.610  1.00  0.00            
ATOM   1038  HB  THR    60      42.230  47.060 117.380  1.00  0.00            
ATOM   1039  OG1 THR    60      42.070  46.160 115.520  1.00  0.00            
ATOM   1040  HG1 THR    60      42.780  46.740 115.210  1.00  0.00            
ATOM   1041  CG2 THR    60      40.470  45.830 117.220  1.00  0.00            
ATOM   1042 HG21 THR    60      39.680  45.550 116.500  1.00  0.00            
ATOM   1043 HG22 THR    60      40.010  46.240 118.150  1.00  0.00            
ATOM   1044 HG23 THR    60      41.010  44.900 117.500  1.00  0.00            
ATOM   1045  C   THR    60      39.480  48.440 116.730  1.00  0.00            
ATOM   1046  O   THR    60      39.360  49.110 117.760  1.00  0.00            
ATOM   1047  N   CYS    61      38.380  47.920 116.140  1.00  0.00            
ATOM   1048  HN  CYS    61      38.460  47.470 115.250  1.00  0.00            
ATOM   1049  CA  CYS    61      37.050  47.950 116.740  1.00  0.00            
ATOM   1050  HA  CYS    61      36.860  48.960 117.070  1.00  0.00            
ATOM   1051  CB  CYS    61      35.930  47.520 115.720  1.00  0.00            
ATOM   1052  HB1 CYS    61      34.950  47.580 116.230  1.00  0.00            
ATOM   1053  HB2 CYS    61      36.110  46.470 115.430  1.00  0.00            
ATOM   1054  SG  CYS    61      35.820  48.500 114.180  1.00  0.00            
ATOM   1055  C   CYS    61      36.930  47.020 117.960  1.00  0.00            
ATOM   1056  O   CYS    61      36.240  46.000 117.920  1.00  0.00            
ATOM   1057  N   TRP    62      37.580  47.340 119.110  1.00  0.00            
ATOM   1058  HN  TRP    62      38.170  48.150 119.110  1.00  0.00            
ATOM   1059  CA  TRP    62      37.640  46.490 120.300  1.00  0.00            
ATOM   1060  HA  TRP    62      38.120  45.570 119.980  1.00  0.00            
ATOM   1061  CB  TRP    62      38.500  47.100 121.440  1.00  0.00            
ATOM   1062  HB1 TRP    62      38.520  46.430 122.320  1.00  0.00            
ATOM   1063  HB2 TRP    62      38.020  48.050 121.770  1.00  0.00            
ATOM   1064  CG  TRP    62      39.910  47.400 121.050  1.00  0.00            
ATOM   1065  CD1 TRP    62      40.340  48.610 120.580  1.00  0.00            
ATOM   1066  HD1 TRP    62      39.710  49.480 120.470  1.00  0.00            
ATOM   1067  NE1 TRP    62      41.680  48.550 120.300  1.00  0.00            
ATOM   1068  HE1 TRP    62      42.210  49.320 120.010  1.00  0.00            
ATOM   1069  CE2 TRP    62      42.160  47.310 120.600  1.00  0.00            
ATOM   1070  CD2 TRP    62      41.070  46.550 121.090  1.00  0.00            
ATOM   1071  CE3 TRP    62      41.300  45.220 121.490  1.00  0.00            
ATOM   1072  HE3 TRP    62      40.490  44.620 121.880  1.00  0.00            
ATOM   1073  CZ3 TRP    62      42.590  44.700 121.390  1.00  0.00            
ATOM   1074  HZ3 TRP    62      42.790  43.690 121.700  1.00  0.00            
ATOM   1075  CZ2 TRP    62      43.440  46.800 120.510  1.00  0.00            
ATOM   1076  HZ2 TRP    62      44.260  47.390 120.140  1.00  0.00            
ATOM   1077  CH2 TRP    62      43.640  45.470 120.900  1.00  0.00            
ATOM   1078  HH2 TRP    62      44.630  45.040 120.840  1.00  0.00            
ATOM   1079  C   TRP    62      36.270  46.090 120.850  1.00  0.00            
ATOM   1080  O   TRP    62      35.310  46.860 120.840  1.00  0.00            
ATOM   1081  N   ARG    63      36.140  44.830 121.320  1.00  0.00            
ATOM   1082  HN  ARG    63      36.930  44.230 121.400  1.00  0.00            
ATOM   1083  CA  ARG    63      34.860  44.240 121.640  1.00  0.00            
ATOM   1084  HA  ARG    63      34.080  44.880 121.250  1.00  0.00            
ATOM   1085  CB  ARG    63      34.670  42.860 120.940  1.00  0.00            
ATOM   1086  HB1 ARG    63      34.850  43.060 119.860  1.00  0.00            
ATOM   1087  HB2 ARG    63      33.600  42.550 121.040  1.00  0.00            
ATOM   1088  CG  ARG    63      35.560  41.670 121.360  1.00  0.00            
ATOM   1089  HG1 ARG    63      36.580  42.030 121.620  1.00  0.00            
ATOM   1090  HG2 ARG    63      35.660  40.990 120.480  1.00  0.00            
ATOM   1091  CD  ARG    63      34.980  40.840 122.520  1.00  0.00            
ATOM   1092  HD1 ARG    63      33.970  40.450 122.260  1.00  0.00            
ATOM   1093  HD2 ARG    63      34.890  41.490 123.410  1.00  0.00            
ATOM   1094  NE  ARG    63      35.890  39.680 122.810  1.00  0.00            
ATOM   1095  HE  ARG    63      36.360  39.190 122.080  1.00  0.00            
ATOM   1096  CZ  ARG    63      35.990  39.150 124.020  1.00  0.00            
ATOM   1097  NH1 ARG    63      35.290  39.570 125.050  1.00  0.00            
ATOM   1098 HH11 ARG    63      34.710  40.380 124.970  1.00  0.00            
ATOM   1099 HH12 ARG    63      35.500  39.190 125.950  1.00  0.00            
ATOM   1100  NH2 ARG    63      36.790  38.130 124.240  1.00  0.00            
ATOM   1101 HH21 ARG    63      37.210  37.640 123.480  1.00  0.00            
ATOM   1102 HH22 ARG    63      36.720  37.710 125.140  1.00  0.00            
ATOM   1103  C   ARG    63      34.710  44.120 123.160  1.00  0.00            
ATOM   1104  O   ARG    63      35.700  43.780 123.800  1.00  0.00            
ATOM   1105  N   PRO    64      33.550  44.410 123.770  1.00  0.00            
ATOM   1106  CD  PRO    64      32.350  44.880 123.080  1.00  0.00            
ATOM   1107  HD1 PRO    64      31.920  44.040 122.500  1.00  0.00            
ATOM   1108  HD2 PRO    64      32.570  45.740 122.420  1.00  0.00            
ATOM   1109  CA  PRO    64      33.310  44.230 125.210  1.00  0.00            
ATOM   1110  HA  PRO    64      33.820  45.040 125.690  1.00  0.00            
ATOM   1111  CB  PRO    64      31.780  44.360 125.340  1.00  0.00            
ATOM   1112  HB1 PRO    64      31.480  44.770 126.330  1.00  0.00            
ATOM   1113  HB2 PRO    64      31.280  43.390 125.180  1.00  0.00            
ATOM   1114  CG  PRO    64      31.390  45.310 124.200  1.00  0.00            
ATOM   1115  HG1 PRO    64      30.330  45.210 123.910  1.00  0.00            
ATOM   1116  HG2 PRO    64      31.600  46.360 124.490  1.00  0.00            
ATOM   1117  C   PRO    64      33.850  42.960 125.860  1.00  0.00            
ATOM   1118  O   PRO    64      33.500  41.850 125.450  1.00  0.00            
ATOM   1119  N   ALA    65      34.690  43.080 126.900  1.00  0.00            
ATOM   1120  HN  ALA    65      34.960  43.990 127.210  1.00  0.00            
ATOM   1121  CA  ALA    65      35.350  41.960 127.530  1.00  0.00            
ATOM   1122  HA  ALA    65      34.920  41.040 127.160  1.00  0.00            
ATOM   1123  CB  ALA    65      36.850  41.940 127.160  1.00  0.00            
ATOM   1124  HB1 ALA    65      37.380  42.840 127.540  1.00  0.00            
ATOM   1125  HB2 ALA    65      36.960  41.920 126.050  1.00  0.00            
ATOM   1126  HB3 ALA    65      37.350  41.040 127.580  1.00  0.00            
ATOM   1127  C   ALA    65      35.140  41.910 129.030  1.00  0.00            
ATOM   1128  O   ALA    65      34.950  42.920 129.710  1.00  0.00            
ATOM   1129  N   ASN    66      35.120  40.680 129.580  1.00  0.00            
ATOM   1130  HN  ASN    66      35.360  39.910 129.010  1.00  0.00            
ATOM   1131  CA  ASN    66      34.980  40.440 131.010  1.00  0.00            
ATOM   1132  HA  ASN    66      34.630  41.340 131.490  1.00  0.00            
ATOM   1133  CB  ASN    66      33.940  39.330 131.350  1.00  0.00            
ATOM   1134  HB1 ASN    66      32.920  39.770 131.250  1.00  0.00            
ATOM   1135  HB2 ASN    66      34.030  38.970 132.400  1.00  0.00            
ATOM   1136  CG  ASN    66      33.990  38.140 130.380  1.00  0.00            
ATOM   1137  OD1 ASN    66      33.200  38.080 129.430  1.00  0.00            
ATOM   1138  ND2 ASN    66      34.890  37.170 130.640  1.00  0.00            
ATOM   1139 HD21 ASN    66      34.980  36.420 129.990  1.00  0.00            
ATOM   1140 HD22 ASN    66      35.540  37.270 131.400  1.00  0.00            
ATOM   1141  C   ASN    66      36.350  40.170 131.620  1.00  0.00            
ATOM   1142  O   ASN    66      37.310  39.850 130.920  1.00  0.00            
ATOM   1143  N   VAL    67      36.500  40.350 132.940  1.00  0.00            
ATOM   1144  HN  VAL    67      35.720  40.590 133.520  1.00  0.00            
ATOM   1145  CA  VAL    67      37.790  40.290 133.620  1.00  0.00            
ATOM   1146  HA  VAL    67      38.410  41.050 133.170  1.00  0.00            
ATOM   1147  CB  VAL    67      37.650  40.640 135.110  1.00  0.00            
ATOM   1148  HB  VAL    67      36.970  39.910 135.600  1.00  0.00            
ATOM   1149  CG1 VAL    67      39.020  40.590 135.820  1.00  0.00            
ATOM   1150 HG11 VAL    67      39.750  41.240 135.310  1.00  0.00            
ATOM   1151 HG12 VAL    67      39.430  39.560 135.870  1.00  0.00            
ATOM   1152 HG13 VAL    67      38.910  40.950 136.870  1.00  0.00            
ATOM   1153  CG2 VAL    67      37.040  42.050 135.240  1.00  0.00            
ATOM   1154 HG21 VAL    67      35.990  42.060 134.890  1.00  0.00            
ATOM   1155 HG22 VAL    67      37.630  42.780 134.650  1.00  0.00            
ATOM   1156 HG23 VAL    67      37.060  42.360 136.300  1.00  0.00            
ATOM   1157  C   VAL    67      38.510  38.960 133.450  1.00  0.00            
ATOM   1158  O   VAL    67      37.940  37.890 133.620  1.00  0.00            
ATOM   1159  N   GLY    68      39.810  39.020 133.070  1.00  0.00            
ATOM   1160  HN  GLY    68      40.260  39.900 132.980  1.00  0.00            
ATOM   1161  CA  GLY    68      40.620  37.840 132.800  1.00  0.00            
ATOM   1162  HA1 GLY    68      40.240  36.980 133.340  1.00  0.00            
ATOM   1163  HA2 GLY    68      41.630  38.070 133.080  1.00  0.00            
ATOM   1164  C   GLY    68      40.660  37.470 131.340  1.00  0.00            
ATOM   1165  O   GLY    68      41.270  36.470 130.950  1.00  0.00            
ATOM   1166  N   GLU    69      40.020  38.270 130.460  1.00  0.00            
ATOM   1167  HN  GLU    69      39.410  38.990 130.780  1.00  0.00            
ATOM   1168  CA  GLU    69      40.170  38.110 129.030  1.00  0.00            
ATOM   1169  HA  GLU    69      40.310  37.060 128.810  1.00  0.00            
ATOM   1170  CB  GLU    69      38.900  38.530 128.250  1.00  0.00            
ATOM   1171  HB1 GLU    69      39.130  38.550 127.160  1.00  0.00            
ATOM   1172  HB2 GLU    69      38.610  39.560 128.560  1.00  0.00            
ATOM   1173  CG  GLU    69      37.720  37.560 128.490  1.00  0.00            
ATOM   1174  HG1 GLU    69      37.350  37.660 129.530  1.00  0.00            
ATOM   1175  HG2 GLU    69      38.080  36.520 128.350  1.00  0.00            
ATOM   1176  CD  GLU    69      36.560  37.790 127.540  1.00  0.00            
ATOM   1177  OE1 GLU    69      36.320  36.900 126.670  1.00  0.00            
ATOM   1178  OE2 GLU    69      35.870  38.840 127.620  1.00  0.00            
ATOM   1179  C   GLU    69      41.400  38.820 128.490  1.00  0.00            
ATOM   1180  O   GLU    69      41.480  40.050 128.470  1.00  0.00            
ATOM   1181  N   THR    70      42.390  38.060 128.000  1.00  0.00            
ATOM   1182  HN  THR    70      42.380  37.070 128.140  1.00  0.00            
ATOM   1183  CA  THR    70      43.470  38.600 127.180  1.00  0.00            
ATOM   1184  HA  THR    70      43.700  39.600 127.500  1.00  0.00            
ATOM   1185  CB  THR    70      44.760  37.780 127.220  1.00  0.00            
ATOM   1186  HB  THR    70      44.530  36.710 127.030  1.00  0.00            
ATOM   1187  OG1 THR    70      45.380  37.880 128.490  1.00  0.00            
ATOM   1188  HG1 THR    70      45.710  38.780 128.540  1.00  0.00            
ATOM   1189  CG2 THR    70      45.800  38.270 126.190  1.00  0.00            
ATOM   1190 HG21 THR    70      45.980  39.360 126.300  1.00  0.00            
ATOM   1191 HG22 THR    70      45.480  38.060 125.150  1.00  0.00            
ATOM   1192 HG23 THR    70      46.770  37.750 126.340  1.00  0.00            
ATOM   1193  C   THR    70      42.990  38.670 125.750  1.00  0.00            
ATOM   1194  O   THR    70      42.810  37.650 125.080  1.00  0.00            
ATOM   1195  N   VAL    71      42.740  39.890 125.250  1.00  0.00            
ATOM   1196  HN  VAL    71      42.930  40.710 125.790  1.00  0.00            
ATOM   1197  CA  VAL    71      42.190  40.100 123.930  1.00  0.00            
ATOM   1198  HA  VAL    71      41.640  39.230 123.620  1.00  0.00            
ATOM   1199  CB  VAL    71      41.220  41.290 123.900  1.00  0.00            
ATOM   1200  HB  VAL    71      41.760  42.220 124.180  1.00  0.00            
ATOM   1201  CG1 VAL    71      40.610  41.450 122.500  1.00  0.00            
ATOM   1202 HG11 VAL    71      40.100  40.520 122.180  1.00  0.00            
ATOM   1203 HG12 VAL    71      41.380  41.710 121.740  1.00  0.00            
ATOM   1204 HG13 VAL    71      39.860  42.270 122.510  1.00  0.00            
ATOM   1205  CG2 VAL    71      40.100  41.050 124.940  1.00  0.00            
ATOM   1206 HG21 VAL    71      40.500  41.010 125.970  1.00  0.00            
ATOM   1207 HG22 VAL    71      39.580  40.090 124.730  1.00  0.00            
ATOM   1208 HG23 VAL    71      39.350  41.870 124.890  1.00  0.00            
ATOM   1209  C   VAL    71      43.340  40.290 122.950  1.00  0.00            
ATOM   1210  O   VAL    71      43.940  41.360 122.870  1.00  0.00            
ATOM   1211  N   THR    72      43.670  39.230 122.200  1.00  0.00            
ATOM   1212  HN  THR    72      43.220  38.350 122.370  1.00  0.00            
ATOM   1213  CA  THR    72      44.760  39.210 121.230  1.00  0.00            
ATOM   1214  HA  THR    72      45.410  40.050 121.380  1.00  0.00            
ATOM   1215  CB  THR    72      45.590  37.920 121.280  1.00  0.00            
ATOM   1216  HB  THR    72      44.930  37.040 121.100  1.00  0.00            
ATOM   1217  OG1 THR    72      46.180  37.750 122.560  1.00  0.00            
ATOM   1218  HG1 THR    72      46.780  38.490 122.660  1.00  0.00            
ATOM   1219  CG2 THR    72      46.730  37.900 120.250  1.00  0.00            
ATOM   1220 HG21 THR    72      47.390  38.780 120.380  1.00  0.00            
ATOM   1221 HG22 THR    72      46.350  37.900 119.210  1.00  0.00            
ATOM   1222 HG23 THR    72      47.330  36.980 120.380  1.00  0.00            
ATOM   1223  C   THR    72      44.200  39.270 119.830  1.00  0.00            
ATOM   1224  O   THR    72      43.410  38.420 119.430  1.00  0.00            
ATOM   1225  N   VAL    73      44.610  40.270 119.020  1.00  0.00            
ATOM   1226  HN  VAL    73      45.270  40.940 119.340  1.00  0.00            
ATOM   1227  CA  VAL    73      44.160  40.430 117.650  1.00  0.00            
ATOM   1228  HA  VAL    73      43.780  39.480 117.310  1.00  0.00            
ATOM   1229  CB  VAL    73      43.040  41.470 117.480  1.00  0.00            
ATOM   1230  HB  VAL    73      42.790  41.590 116.410  1.00  0.00            
ATOM   1231  CG1 VAL    73      41.760  40.980 118.190  1.00  0.00            
ATOM   1232 HG11 VAL    73      41.920  40.930 119.290  1.00  0.00            
ATOM   1233 HG12 VAL    73      41.460  39.970 117.830  1.00  0.00            
ATOM   1234 HG13 VAL    73      40.920  41.690 118.000  1.00  0.00            
ATOM   1235  CG2 VAL    73      43.470  42.850 118.020  1.00  0.00            
ATOM   1236 HG21 VAL    73      44.300  43.260 117.410  1.00  0.00            
ATOM   1237 HG22 VAL    73      43.790  42.790 119.080  1.00  0.00            
ATOM   1238 HG23 VAL    73      42.620  43.560 117.960  1.00  0.00            
ATOM   1239  C   VAL    73      45.360  40.790 116.760  1.00  0.00            
ATOM   1240  O   VAL    73      46.290  41.430 117.240  1.00  0.00            
ATOM   1241  N   PRO    74      45.460  40.370 115.500  1.00  0.00            
ATOM   1242  CD  PRO    74      44.470  39.530 114.810  1.00  0.00            
ATOM   1243  HD1 PRO    74      43.430  39.780 115.110  1.00  0.00            
ATOM   1244  HD2 PRO    74      44.690  38.470 115.040  1.00  0.00            
ATOM   1245  CA  PRO    74      46.450  40.910 114.560  1.00  0.00            
ATOM   1246  HA  PRO    74      47.440  40.710 114.960  1.00  0.00            
ATOM   1247  CB  PRO    74      46.190  40.120 113.270  1.00  0.00            
ATOM   1248  HB1 PRO    74      46.770  39.170 113.310  1.00  0.00            
ATOM   1249  HB2 PRO    74      46.490  40.670 112.350  1.00  0.00            
ATOM   1250  CG  PRO    74      44.700  39.810 113.320  1.00  0.00            
ATOM   1251  HG1 PRO    74      44.130  40.710 113.010  1.00  0.00            
ATOM   1252  HG2 PRO    74      44.420  38.940 112.680  1.00  0.00            
ATOM   1253  C   PRO    74      46.380  42.410 114.370  1.00  0.00            
ATOM   1254  O   PRO    74      45.290  42.980 114.470  1.00  0.00            
ATOM   1255  N   CYS    75      47.510  43.090 114.070  1.00  0.00            
ATOM   1256  HN  CYS    75      48.390  42.620 114.080  1.00  0.00            
ATOM   1257  CA  CYS    75      47.520  44.520 113.760  1.00  0.00            
ATOM   1258  HA  CYS    75      47.130  45.010 114.640  1.00  0.00            
ATOM   1259  CB  CYS    75      48.950  45.060 113.490  1.00  0.00            
ATOM   1260  HB1 CYS    75      48.910  46.160 113.320  1.00  0.00            
ATOM   1261  HB2 CYS    75      49.350  44.600 112.560  1.00  0.00            
ATOM   1262  SG  CYS    75      50.130  44.740 114.830  1.00  0.00            
ATOM   1263  C   CYS    75      46.630  44.870 112.540  1.00  0.00            
ATOM   1264  O   CYS    75      46.620  44.070 111.600  1.00  0.00            
ATOM   1265  N   PRO    76      45.900  46.010 112.500  1.00  0.00            
ATOM   1266  CD  PRO    76      45.980  47.050 113.520  1.00  0.00            
ATOM   1267  HD1 PRO    76      46.990  47.520 113.490  1.00  0.00            
ATOM   1268  HD2 PRO    76      45.780  46.650 114.540  1.00  0.00            
ATOM   1269  CA  PRO    76      44.960  46.390 111.430  1.00  0.00            
ATOM   1270  HA  PRO    76      44.050  45.860 111.640  1.00  0.00            
ATOM   1271  CB  PRO    76      44.790  47.900 111.630  1.00  0.00            
ATOM   1272  HB1 PRO    76      43.810  48.270 111.250  1.00  0.00            
ATOM   1273  HB2 PRO    76      45.600  48.460 111.130  1.00  0.00            
ATOM   1274  CG  PRO    76      44.920  48.080 113.140  1.00  0.00            
ATOM   1275  HG1 PRO    76      45.210  49.120 113.420  1.00  0.00            
ATOM   1276  HG2 PRO    76      43.950  47.830 113.630  1.00  0.00            
ATOM   1277  C   PRO    76      45.300  46.030 109.990  1.00  0.00            
ATOM   1278  O   PRO    76      46.390  46.350 109.520  1.00  0.00            
ATOM   1279  N   LYS    77      44.390  45.390 109.240  1.00  0.00            
ATOM   1280  HN  LYS    77      43.490  45.180 109.610  1.00  0.00            
ATOM   1281  CA  LYS    77      44.710  44.850 107.930  1.00  0.00            
ATOM   1282  HA  LYS    77      45.730  44.480 107.990  1.00  0.00            
ATOM   1283  CB  LYS    77      43.820  43.640 107.560  1.00  0.00            
ATOM   1284  HB1 LYS    77      44.010  43.350 106.510  1.00  0.00            
ATOM   1285  HB2 LYS    77      42.750  43.950 107.640  1.00  0.00            
ATOM   1286  CG  LYS    77      44.060  42.390 108.440  1.00  0.00            
ATOM   1287  HG1 LYS    77      43.400  41.580 108.060  1.00  0.00            
ATOM   1288  HG2 LYS    77      43.750  42.620 109.480  1.00  0.00            
ATOM   1289  CD  LYS    77      45.520  41.900 108.430  1.00  0.00            
ATOM   1290  HD1 LYS    77      46.140  42.660 108.960  1.00  0.00            
ATOM   1291  HD2 LYS    77      45.870  41.840 107.380  1.00  0.00            
ATOM   1292  CE  LYS    77      45.730  40.540 109.120  1.00  0.00            
ATOM   1293  HE1 LYS    77      45.230  39.730 108.550  1.00  0.00            
ATOM   1294  HE2 LYS    77      45.320  40.570 110.150  1.00  0.00            
ATOM   1295  NZ  LYS    77      47.170  40.220 109.210  1.00  0.00            
ATOM   1296  HZ1 LYS    77      47.660  40.990 109.720  1.00  0.00            
ATOM   1297  HZ2 LYS    77      47.630  40.110 108.280  1.00  0.00            
ATOM   1298  HZ3 LYS    77      47.360  39.350 109.740  1.00  0.00            
ATOM   1299  C   LYS    77      44.790  45.880 106.800  1.00  0.00            
ATOM   1300  O   LYS    77      45.390  45.620 105.750  1.00  0.00            
ATOM   1301  N   VAL    78      44.280  47.100 107.030  1.00  0.00            
ATOM   1302  HN  VAL    78      43.760  47.270 107.860  1.00  0.00            
ATOM   1303  CA  VAL    78      44.430  48.270 106.160  1.00  0.00            
ATOM   1304  HA  VAL    78      43.990  48.020 105.210  1.00  0.00            
ATOM   1305  CB  VAL    78      43.650  49.450 106.750  1.00  0.00            
ATOM   1306  HB  VAL    78      42.560  49.220 106.640  1.00  0.00            
ATOM   1307  CG1 VAL    78      43.920  49.630 108.250  1.00  0.00            
ATOM   1308 HG11 VAL    78      45.000  49.770 108.480  1.00  0.00            
ATOM   1309 HG12 VAL    78      43.530  48.780 108.860  1.00  0.00            
ATOM   1310 HG13 VAL    78      43.380  50.530 108.620  1.00  0.00            
ATOM   1311  CG2 VAL    78      43.920  50.770 105.990  1.00  0.00            
ATOM   1312 HG21 VAL    78      43.720  50.640 104.900  1.00  0.00            
ATOM   1313 HG22 VAL    78      44.960  51.120 106.140  1.00  0.00            
ATOM   1314 HG23 VAL    78      43.240  51.560 106.380  1.00  0.00            
ATOM   1315  C   VAL    78      45.890  48.640 105.860  1.00  0.00            
ATOM   1316  O   VAL    78      46.240  49.040 104.740  1.00  0.00            
ATOM   1317  N   PHE    79      46.800  48.470 106.840  1.00  0.00            
ATOM   1318  HN  PHE    79      46.500  48.150 107.740  1.00  0.00            
ATOM   1319  CA  PHE    79      48.190  48.870 106.730  1.00  0.00            
ATOM   1320  HA  PHE    79      48.300  49.640 105.980  1.00  0.00            
ATOM   1321  CB  PHE    79      48.740  49.410 108.090  1.00  0.00            
ATOM   1322  HB1 PHE    79      49.740  49.880 107.950  1.00  0.00            
ATOM   1323  HB2 PHE    79      48.860  48.560 108.790  1.00  0.00            
ATOM   1324  CG  PHE    79      47.860  50.430 108.770  1.00  0.00            
ATOM   1325  CD1 PHE    79      47.150  51.410 108.060  1.00  0.00            
ATOM   1326  HD1 PHE    79      47.220  51.460 106.980  1.00  0.00            
ATOM   1327  CE1 PHE    79      46.310  52.310 108.730  1.00  0.00            
ATOM   1328  HE1 PHE    79      45.730  53.040 108.180  1.00  0.00            
ATOM   1329  CZ  PHE    79      46.200  52.260 110.120  1.00  0.00            
ATOM   1330  HZ  PHE    79      45.540  52.940 110.630  1.00  0.00            
ATOM   1331  CD2 PHE    79      47.750  50.400 110.170  1.00  0.00            
ATOM   1332  HD2 PHE    79      48.310  49.670 110.740  1.00  0.00            
ATOM   1333  CE2 PHE    79      46.930  51.310 110.840  1.00  0.00            
ATOM   1334  HE2 PHE    79      46.840  51.260 111.920  1.00  0.00            
ATOM   1335  C   PHE    79      49.100  47.710 106.320  1.00  0.00            
ATOM   1336  O   PHE    79      50.310  47.850 106.300  1.00  0.00            
ATOM   1337  N   SER    80      48.530  46.530 105.940  1.00  0.00            
ATOM   1338  HN  SER    80      47.530  46.470 105.940  1.00  0.00            
ATOM   1339  CA  SER    80      49.260  45.270 105.750  1.00  0.00            
ATOM   1340  HA  SER    80      49.640  44.980 106.710  1.00  0.00            
ATOM   1341  CB  SER    80      48.390  44.100 105.210  1.00  0.00            
ATOM   1342  HB1 SER    80      49.010  43.180 105.100  1.00  0.00            
ATOM   1343  HB2 SER    80      47.960  44.350 104.220  1.00  0.00            
ATOM   1344  OG  SER    80      47.340  43.770 106.120  1.00  0.00            
ATOM   1345  HG1 SER    80      46.630  44.400 105.950  1.00  0.00            
ATOM   1346  C   SER    80      50.460  45.330 104.830  1.00  0.00            
ATOM   1347  O   SER    80      51.450  44.640 105.040  1.00  0.00            
ATOM   1348  N   ASN    81      50.400  46.190 103.800  1.00  0.00            
ATOM   1349  HN  ASN    81      49.590  46.760 103.700  1.00  0.00            
ATOM   1350  CA  ASN    81      51.430  46.370 102.790  1.00  0.00            
ATOM   1351  HA  ASN    81      51.660  45.400 102.360  1.00  0.00            
ATOM   1352  CB  ASN    81      50.940  47.350 101.690  1.00  0.00            
ATOM   1353  HB1 ASN    81      51.600  47.310 100.800  1.00  0.00            
ATOM   1354  HB2 ASN    81      50.950  48.400 102.080  1.00  0.00            
ATOM   1355  CG  ASN    81      49.500  47.070 101.260  1.00  0.00            
ATOM   1356  OD1 ASN    81      48.600  47.870 101.550  1.00  0.00            
ATOM   1357  ND2 ASN    81      49.270  45.920 100.590  1.00  0.00            
ATOM   1358 HD21 ASN    81      48.360  45.760 100.210  1.00  0.00            
ATOM   1359 HD22 ASN    81      49.990  45.230 100.500  1.00  0.00            
ATOM   1360  C   ASN    81      52.740  46.930 103.340  1.00  0.00            
ATOM   1361  O   ASN    81      53.770  46.890 102.670  1.00  0.00            
ATOM   1362  N   PHE    82      52.710  47.510 104.560  1.00  0.00            
ATOM   1363  HN  PHE    82      51.860  47.540 105.080  1.00  0.00            
ATOM   1364  CA  PHE    82      53.820  48.230 105.140  1.00  0.00            
ATOM   1365  HA  PHE    82      54.610  48.360 104.420  1.00  0.00            
ATOM   1366  CB  PHE    82      53.310  49.610 105.650  1.00  0.00            
ATOM   1367  HB1 PHE    82      54.150  50.270 105.960  1.00  0.00            
ATOM   1368  HB2 PHE    82      52.630  49.470 106.510  1.00  0.00            
ATOM   1369  CG  PHE    82      52.540  50.330 104.570  1.00  0.00            
ATOM   1370  CD1 PHE    82      53.090  50.510 103.290  1.00  0.00            
ATOM   1371  HD1 PHE    82      54.080  50.120 103.070  1.00  0.00            
ATOM   1372  CE1 PHE    82      52.380  51.200 102.300  1.00  0.00            
ATOM   1373  HE1 PHE    82      52.810  51.350 101.320  1.00  0.00            
ATOM   1374  CZ  PHE    82      51.130  51.730 102.600  1.00  0.00            
ATOM   1375  HZ  PHE    82      50.610  52.300 101.840  1.00  0.00            
ATOM   1376  CD2 PHE    82      51.260  50.840 104.840  1.00  0.00            
ATOM   1377  HD2 PHE    82      50.840  50.710 105.830  1.00  0.00            
ATOM   1378  CE2 PHE    82      50.560  51.550 103.870  1.00  0.00            
ATOM   1379  HE2 PHE    82      49.600  51.990 104.110  1.00  0.00            
ATOM   1380  C   PHE    82      54.420  47.510 106.340  1.00  0.00            
ATOM   1381  O   PHE    82      55.400  47.970 106.920  1.00  0.00            
ATOM   1382  N   TYR    83      53.860  46.360 106.740  1.00  0.00            
ATOM   1383  HN  TYR    83      53.090  45.960 106.240  1.00  0.00            
ATOM   1384  CA  TYR    83      54.310  45.630 107.920  1.00  0.00            
ATOM   1385  HA  TYR    83      54.560  46.350 108.690  1.00  0.00            
ATOM   1386  CB  TYR    83      53.220  44.650 108.460  1.00  0.00            
ATOM   1387  HB1 TYR    83      53.630  44.040 109.290  1.00  0.00            
ATOM   1388  HB2 TYR    83      52.910  43.970 107.640  1.00  0.00            
ATOM   1389  CG  TYR    83      51.990  45.320 109.020  1.00  0.00            
ATOM   1390  CD1 TYR    83      52.030  46.610 109.590  1.00  0.00            
ATOM   1391  HD1 TYR    83      52.940  47.180 109.610  1.00  0.00            
ATOM   1392  CE1 TYR    83      50.900  47.160 110.210  1.00  0.00            
ATOM   1393  HE1 TYR    83      50.960  48.130 110.670  1.00  0.00            
ATOM   1394  CZ  TYR    83      49.700  46.450 110.230  1.00  0.00            
ATOM   1395  OH  TYR    83      48.580  47.030 110.850  1.00  0.00            
ATOM   1396  HH  TYR    83      47.800  46.680 110.420  1.00  0.00            
ATOM   1397  CD2 TYR    83      50.770  44.620 109.050  1.00  0.00            
ATOM   1398  HD2 TYR    83      50.720  43.630 108.630  1.00  0.00            
ATOM   1399  CE2 TYR    83      49.620  45.180 109.640  1.00  0.00            
ATOM   1400  HE2 TYR    83      48.690  44.640 109.650  1.00  0.00            
ATOM   1401  C   TYR    83      55.590  44.840 107.670  1.00  0.00            
ATOM   1402  O   TYR    83      55.640  43.920 106.860  1.00  0.00            
ATOM   1403  N   SER    84      56.670  45.160 108.420  1.00  0.00            
ATOM   1404  HN  SER    84      56.660  45.930 109.050  1.00  0.00            
ATOM   1405  CA  SER    84      57.940  44.440 108.310  1.00  0.00            
ATOM   1406  HA  SER    84      58.160  44.300 107.260  1.00  0.00            
ATOM   1407  CB  SER    84      59.110  45.230 108.950  1.00  0.00            
ATOM   1408  HB1 SER    84      59.130  46.230 108.460  1.00  0.00            
ATOM   1409  HB2 SER    84      60.080  44.730 108.740  1.00  0.00            
ATOM   1410  OG  SER    84      58.960  45.410 110.370  1.00  0.00            
ATOM   1411  HG1 SER    84      59.260  46.300 110.570  1.00  0.00            
ATOM   1412  C   SER    84      57.890  43.070 108.950  1.00  0.00            
ATOM   1413  O   SER    84      58.670  42.180 108.600  1.00  0.00            
ATOM   1414  N   LYS    85      56.960  42.880 109.890  1.00  0.00            
ATOM   1415  HN  LYS    85      56.360  43.640 110.120  1.00  0.00            
ATOM   1416  CA  LYS    85      56.780  41.680 110.660  1.00  0.00            
ATOM   1417  HA  LYS    85      57.110  40.830 110.090  1.00  0.00            
ATOM   1418  CB  LYS    85      57.590  41.800 111.970  1.00  0.00            
ATOM   1419  HB1 LYS    85      57.350  42.780 112.420  1.00  0.00            
ATOM   1420  HB2 LYS    85      58.670  41.810 111.700  1.00  0.00            
ATOM   1421  CG  LYS    85      57.350  40.690 113.020  1.00  0.00            
ATOM   1422  HG1 LYS    85      57.490  39.700 112.540  1.00  0.00            
ATOM   1423  HG2 LYS    85      56.310  40.750 113.390  1.00  0.00            
ATOM   1424  CD  LYS    85      58.300  40.800 114.230  1.00  0.00            
ATOM   1425  HD1 LYS    85      59.340  40.590 113.900  1.00  0.00            
ATOM   1426  HD2 LYS    85      58.010  40.020 114.960  1.00  0.00            
ATOM   1427  CE  LYS    85      58.260  42.190 114.890  1.00  0.00            
ATOM   1428  HE1 LYS    85      57.200  42.510 115.020  1.00  0.00            
ATOM   1429  HE2 LYS    85      58.800  42.940 114.280  1.00  0.00            
ATOM   1430  NZ  LYS    85      58.860  42.160 116.230  1.00  0.00            
ATOM   1431  HZ1 LYS    85      59.860  41.860 116.220  1.00  0.00            
ATOM   1432  HZ2 LYS    85      58.330  41.490 116.830  1.00  0.00            
ATOM   1433  HZ3 LYS    85      58.780  43.100 116.680  1.00  0.00            
ATOM   1434  C   LYS    85      55.300  41.500 110.940  1.00  0.00            
ATOM   1435  O   LYS    85      54.570  42.470 111.210  1.00  0.00            
ATOM   1436  N   ALA    86      54.780  40.260 110.850  1.00  0.00            
ATOM   1437  HN  ALA    86      55.360  39.500 110.590  1.00  0.00            
ATOM   1438  CA  ALA    86      53.380  39.960 111.100  1.00  0.00            
ATOM   1439  HA  ALA    86      52.780  40.760 110.680  1.00  0.00            
ATOM   1440  CB  ALA    86      53.000  38.660 110.380  1.00  0.00            
ATOM   1441  HB1 ALA    86      53.620  37.810 110.750  1.00  0.00            
ATOM   1442  HB2 ALA    86      53.190  38.760 109.290  1.00  0.00            
ATOM   1443  HB3 ALA    86      51.930  38.410 110.530  1.00  0.00            
ATOM   1444  C   ALA    86      53.030  39.890 112.590  1.00  0.00            
ATOM   1445  O   ALA    86      52.880  38.810 113.170  1.00  0.00            
ATOM   1446  N   GLY    87      52.930  41.060 113.260  1.00  0.00            
ATOM   1447  HN  GLY    87      53.180  41.900 112.780  1.00  0.00            
ATOM   1448  CA  GLY    87      52.590  41.180 114.680  1.00  0.00            
ATOM   1449  HA1 GLY    87      52.880  42.170 114.980  1.00  0.00            
ATOM   1450  HA2 GLY    87      53.140  40.420 115.220  1.00  0.00            
ATOM   1451  C   GLY    87      51.130  41.060 115.070  1.00  0.00            
ATOM   1452  O   GLY    87      50.220  41.410 114.320  1.00  0.00            
ATOM   1453  N   ASN    88      50.930  40.640 116.330  1.00  0.00            
ATOM   1454  HN  ASN    88      51.710  40.350 116.880  1.00  0.00            
ATOM   1455  CA  ASN    88      49.640  40.610 117.010  1.00  0.00            
ATOM   1456  HA  ASN    88      48.870  41.000 116.360  1.00  0.00            
ATOM   1457  CB  ASN    88      49.270  39.180 117.520  1.00  0.00            
ATOM   1458  HB1 ASN    88      48.340  39.230 118.120  1.00  0.00            
ATOM   1459  HB2 ASN    88      50.100  38.790 118.160  1.00  0.00            
ATOM   1460  CG  ASN    88      49.010  38.220 116.370  1.00  0.00            
ATOM   1461  OD1 ASN    88      48.640  38.600 115.260  1.00  0.00            
ATOM   1462  ND2 ASN    88      49.210  36.910 116.630  1.00  0.00            
ATOM   1463 HD21 ASN    88      49.180  36.280 115.850  1.00  0.00            
ATOM   1464 HD22 ASN    88      49.610  36.610 117.490  1.00  0.00            
ATOM   1465  C   ASN    88      49.700  41.520 118.230  1.00  0.00            
ATOM   1466  O   ASN    88      50.630  41.460 119.030  1.00  0.00            
ATOM   1467  N   ILE    89      48.660  42.350 118.420  1.00  0.00            
ATOM   1468  HN  ILE    89      47.870  42.300 117.830  1.00  0.00            
ATOM   1469  CA  ILE    89      48.520  43.250 119.560  1.00  0.00            
ATOM   1470  HA  ILE    89      49.480  43.390 120.020  1.00  0.00            
ATOM   1471  CB  ILE    89      48.000  44.640 119.160  1.00  0.00            
ATOM   1472  HB  ILE    89      47.670  45.200 120.060  1.00  0.00            
ATOM   1473  CG2 ILE    89      49.180  45.420 118.550  1.00  0.00            
ATOM   1474 HG21 ILE    89      49.560  44.910 117.640  1.00  0.00            
ATOM   1475 HG22 ILE    89      50.020  45.510 119.280  1.00  0.00            
ATOM   1476 HG23 ILE    89      48.870  46.450 118.270  1.00  0.00            
ATOM   1477  CG1 ILE    89      46.790  44.550 118.190  1.00  0.00            
ATOM   1478 HG11 ILE    89      46.030  43.890 118.660  1.00  0.00            
ATOM   1479 HG12 ILE    89      47.100  44.070 117.230  1.00  0.00            
ATOM   1480  CD  ILE    89      46.140  45.900 117.870  1.00  0.00            
ATOM   1481  HD1 ILE    89      46.830  46.530 117.270  1.00  0.00            
ATOM   1482  HD2 ILE    89      45.890  46.440 118.810  1.00  0.00            
ATOM   1483  HD3 ILE    89      45.210  45.750 117.290  1.00  0.00            
ATOM   1484  C   ILE    89      47.630  42.610 120.610  1.00  0.00            
ATOM   1485  O   ILE    89      46.690  41.870 120.300  1.00  0.00            
ATOM   1486  N   SER    90      47.910  42.840 121.910  1.00  0.00            
ATOM   1487  HN  SER    90      48.660  43.460 122.160  1.00  0.00            
ATOM   1488  CA  SER    90      47.180  42.220 123.000  1.00  0.00            
ATOM   1489  HA  SER    90      46.220  41.880 122.630  1.00  0.00            
ATOM   1490  CB  SER    90      47.890  41.000 123.650  1.00  0.00            
ATOM   1491  HB1 SER    90      47.300  40.620 124.510  1.00  0.00            
ATOM   1492  HB2 SER    90      48.890  41.300 124.020  1.00  0.00            
ATOM   1493  OG  SER    90      48.030  39.910 122.730  1.00  0.00            
ATOM   1494  HG1 SER    90      48.830  40.080 122.230  1.00  0.00            
ATOM   1495  C   SER    90      46.880  43.190 124.120  1.00  0.00            
ATOM   1496  O   SER    90      47.770  43.910 124.580  1.00  0.00            
ATOM   1497  N   LYS    91      45.630  43.200 124.610  1.00  0.00            
ATOM   1498  HN  LYS    91      44.930  42.640 124.160  1.00  0.00            
ATOM   1499  CA  LYS    91      45.190  43.940 125.780  1.00  0.00            
ATOM   1500  HA  LYS    91      46.040  44.430 126.240  1.00  0.00            
ATOM   1501  CB  LYS    91      44.140  45.040 125.410  1.00  0.00            
ATOM   1502  HB1 LYS    91      43.670  45.390 126.350  1.00  0.00            
ATOM   1503  HB2 LYS    91      43.340  44.580 124.790  1.00  0.00            
ATOM   1504  CG  LYS    91      44.690  46.290 124.700  1.00  0.00            
ATOM   1505  HG1 LYS    91      45.110  46.020 123.710  1.00  0.00            
ATOM   1506  HG2 LYS    91      45.520  46.710 125.320  1.00  0.00            
ATOM   1507  CD  LYS    91      43.580  47.350 124.530  1.00  0.00            
ATOM   1508  HD1 LYS    91      43.100  47.530 125.510  1.00  0.00            
ATOM   1509  HD2 LYS    91      42.800  46.930 123.860  1.00  0.00            
ATOM   1510  CE  LYS    91      43.990  48.720 123.950  1.00  0.00            
ATOM   1511  HE1 LYS    91      43.100  49.390 123.960  1.00  0.00            
ATOM   1512  HE2 LYS    91      44.350  48.620 122.900  1.00  0.00            
ATOM   1513  NZ  LYS    91      45.040  49.380 124.740  1.00  0.00            
ATOM   1514  HZ1 LYS    91      45.970  48.990 124.460  1.00  0.00            
ATOM   1515  HZ2 LYS    91      44.890  49.250 125.760  1.00  0.00            
ATOM   1516  HZ3 LYS    91      45.070  50.400 124.570  1.00  0.00            
ATOM   1517  C   LYS    91      44.590  43.020 126.840  1.00  0.00            
ATOM   1518  O   LYS    91      43.710  42.210 126.550  1.00  0.00            
ATOM   1519  N   ASN    92      45.030  43.120 128.110  1.00  0.00            
ATOM   1520  HN  ASN    92      45.770  43.740 128.340  1.00  0.00            
ATOM   1521  CA  ASN    92      44.520  42.300 129.210  1.00  0.00            
ATOM   1522  HA  ASN    92      44.130  41.380 128.820  1.00  0.00            
ATOM   1523  CB  ASN    92      45.650  41.990 130.240  1.00  0.00            
ATOM   1524  HB1 ASN    92      45.230  41.460 131.130  1.00  0.00            
ATOM   1525  HB2 ASN    92      46.120  42.930 130.560  1.00  0.00            
ATOM   1526  CG  ASN    92      46.690  41.070 129.610  1.00  0.00            
ATOM   1527  OD1 ASN    92      46.440  40.370 128.630  1.00  0.00            
ATOM   1528  ND2 ASN    92      47.910  41.060 130.190  1.00  0.00            
ATOM   1529 HD21 ASN    92      48.620  40.490 129.780  1.00  0.00            
ATOM   1530 HD22 ASN    92      48.060  41.560 131.040  1.00  0.00            
ATOM   1531  C   ASN    92      43.370  42.990 129.950  1.00  0.00            
ATOM   1532  O   ASN    92      43.500  44.100 130.450  1.00  0.00            
ATOM   1533  N   CYS    93      42.190  42.340 130.030  1.00  0.00            
ATOM   1534  HN  CYS    93      42.060  41.460 129.590  1.00  0.00            
ATOM   1535  CA  CYS    93      41.020  42.910 130.680  1.00  0.00            
ATOM   1536  HA  CYS    93      41.010  43.970 130.470  1.00  0.00            
ATOM   1537  CB  CYS    93      39.700  42.300 130.120  1.00  0.00            
ATOM   1538  HB1 CYS    93      39.700  41.200 130.290  1.00  0.00            
ATOM   1539  HB2 CYS    93      39.700  42.460 129.020  1.00  0.00            
ATOM   1540  SG  CYS    93      38.180  43.020 130.820  1.00  0.00            
ATOM   1541  C   CYS    93      41.030  42.770 132.210  1.00  0.00            
ATOM   1542  O   CYS    93      41.110  41.670 132.760  1.00  0.00            
ATOM   1543  N   THR    94      40.900  43.920 132.910  1.00  0.00            
ATOM   1544  HN  THR    94      40.780  44.780 132.430  1.00  0.00            
ATOM   1545  CA  THR    94      40.930  44.050 134.370  1.00  0.00            
ATOM   1546  HA  THR    94      40.890  43.070 134.820  1.00  0.00            
ATOM   1547  CB  THR    94      42.210  44.760 134.830  1.00  0.00            
ATOM   1548  HB  THR    94      42.240  45.800 134.450  1.00  0.00            
ATOM   1549  OG1 THR    94      43.330  44.060 134.310  1.00  0.00            
ATOM   1550  HG1 THR    94      43.340  44.250 133.370  1.00  0.00            
ATOM   1551  CG2 THR    94      42.390  44.770 136.360  1.00  0.00            
ATOM   1552 HG21 THR    94      42.270  43.750 136.780  1.00  0.00            
ATOM   1553 HG22 THR    94      41.690  45.470 136.840  1.00  0.00            
ATOM   1554 HG23 THR    94      43.420  45.120 136.610  1.00  0.00            
ATOM   1555  C   THR    94      39.680  44.810 134.770  1.00  0.00            
ATOM   1556  O   THR    94      38.970  45.340 133.910  1.00  0.00            
ATOM   1557  N   SER    95      39.300  44.870 136.070  1.00  0.00            
ATOM   1558  HN  SER    95      39.840  44.420 136.770  1.00  0.00            
ATOM   1559  CA  SER    95      38.070  45.520 136.560  1.00  0.00            
ATOM   1560  HA  SER    95      37.240  44.960 136.150  1.00  0.00            
ATOM   1561  CB  SER    95      37.950  45.490 138.110  1.00  0.00            
ATOM   1562  HB1 SER    95      37.800  44.440 138.420  1.00  0.00            
ATOM   1563  HB2 SER    95      37.060  46.060 138.460  1.00  0.00            
ATOM   1564  OG  SER    95      39.130  45.970 138.770  1.00  0.00            
ATOM   1565  HG1 SER    95      39.360  46.820 138.380  1.00  0.00            
ATOM   1566  C   SER    95      37.840  46.960 136.120  1.00  0.00            
ATOM   1567  O   SER    95      36.710  47.370 135.900  1.00  0.00            
ATOM   1568  N   ASP    96      38.920  47.750 136.000  1.00  0.00            
ATOM   1569  HN  ASP    96      39.850  47.450 136.190  1.00  0.00            
ATOM   1570  CA  ASP    96      38.870  49.140 135.630  1.00  0.00            
ATOM   1571  HA  ASP    96      37.910  49.550 135.890  1.00  0.00            
ATOM   1572  CB  ASP    96      39.950  49.930 136.440  1.00  0.00            
ATOM   1573  HB1 ASP    96      39.570  50.030 137.480  1.00  0.00            
ATOM   1574  HB2 ASP    96      40.060  50.970 136.040  1.00  0.00            
ATOM   1575  CG  ASP    96      41.340  49.310 136.560  1.00  0.00            
ATOM   1576  OD1 ASP    96      41.490  48.070 136.670  1.00  0.00            
ATOM   1577  OD2 ASP    96      42.290  50.110 136.780  1.00  0.00            
ATOM   1578  C   ASP    96      39.020  49.350 134.130  1.00  0.00            
ATOM   1579  O   ASP    96      38.990  50.490 133.650  1.00  0.00            
ATOM   1580  N   GLY    97      39.110  48.270 133.320  1.00  0.00            
ATOM   1581  HN  GLY    97      39.110  47.350 133.720  1.00  0.00            
ATOM   1582  CA  GLY    97      39.220  48.330 131.870  1.00  0.00            
ATOM   1583  HA1 GLY    97      39.300  49.350 131.530  1.00  0.00            
ATOM   1584  HA2 GLY    97      38.350  47.830 131.470  1.00  0.00            
ATOM   1585  C   GLY    97      40.430  47.610 131.360  1.00  0.00            
ATOM   1586  O   GLY    97      41.050  46.790 132.050  1.00  0.00            
ATOM   1587  N   TRP    98      40.810  47.870 130.100  1.00  0.00            
ATOM   1588  HN  TRP    98      40.310  48.520 129.530  1.00  0.00            
ATOM   1589  CA  TRP    98      42.100  47.460 129.570  1.00  0.00            
ATOM   1590  HA  TRP    98      42.440  46.570 130.070  1.00  0.00            
ATOM   1591  CB  TRP    98      42.080  47.210 128.030  1.00  0.00            
ATOM   1592  HB1 TRP    98      43.100  46.910 127.730  1.00  0.00            
ATOM   1593  HB2 TRP    98      41.860  48.170 127.510  1.00  0.00            
ATOM   1594  CG  TRP    98      41.100  46.200 127.500  1.00  0.00            
ATOM   1595  CD1 TRP    98      41.260  44.840 127.540  1.00  0.00            
ATOM   1596  HD1 TRP    98      42.070  44.350 128.050  1.00  0.00            
ATOM   1597  NE1 TRP    98      40.250  44.240 126.820  1.00  0.00            
ATOM   1598  HE1 TRP    98      40.190  43.290 126.600  1.00  0.00            
ATOM   1599  CE2 TRP    98      39.430  45.190 126.300  1.00  0.00            
ATOM   1600  CD2 TRP    98      39.940  46.450 126.690  1.00  0.00            
ATOM   1601  CE3 TRP    98      39.290  47.610 126.260  1.00  0.00            
ATOM   1602  HE3 TRP    98      39.640  48.590 126.540  1.00  0.00            
ATOM   1603  CZ3 TRP    98      38.140  47.490 125.480  1.00  0.00            
ATOM   1604  HZ3 TRP    98      37.610  48.380 125.180  1.00  0.00            
ATOM   1605  CZ2 TRP    98      38.300  45.070 125.510  1.00  0.00            
ATOM   1606  HZ2 TRP    98      37.900  44.100 125.230  1.00  0.00            
ATOM   1607  CH2 TRP    98      37.640  46.240 125.120  1.00  0.00            
ATOM   1608  HH2 TRP    98      36.740  46.170 124.540  1.00  0.00            
ATOM   1609  C   TRP    98      43.080  48.590 129.830  1.00  0.00            
ATOM   1610  O   TRP    98      42.950  49.670 129.270  1.00  0.00            
ATOM   1611  N   SER    99      44.080  48.380 130.710  1.00  0.00            
ATOM   1612  HN  SER    99      44.220  47.500 131.160  1.00  0.00            
ATOM   1613  CA  SER    99      45.030  49.430 131.080  1.00  0.00            
ATOM   1614  HA  SER    99      44.470  50.250 131.510  1.00  0.00            
ATOM   1615  CB  SER    99      46.030  48.910 132.150  1.00  0.00            
ATOM   1616  HB1 SER    99      45.460  48.780 133.100  1.00  0.00            
ATOM   1617  HB2 SER    99      46.840  49.640 132.340  1.00  0.00            
ATOM   1618  OG  SER    99      46.570  47.630 131.780  1.00  0.00            
ATOM   1619  HG1 SER    99      47.290  47.440 132.380  1.00  0.00            
ATOM   1620  C   SER    99      45.840  50.010 129.940  1.00  0.00            
ATOM   1621  O   SER    99      45.840  51.210 129.710  1.00  0.00            
ATOM   1622  N   GLU   100      46.500  49.140 129.150  1.00  0.00            
ATOM   1623  HN  GLU   100      46.500  48.170 129.400  1.00  0.00            
ATOM   1624  CA  GLU   100      47.280  49.550 128.010  1.00  0.00            
ATOM   1625  HA  GLU   100      46.690  50.250 127.440  1.00  0.00            
ATOM   1626  CB  GLU   100      48.630  50.200 128.430  1.00  0.00            
ATOM   1627  HB1 GLU   100      49.250  49.470 128.990  1.00  0.00            
ATOM   1628  HB2 GLU   100      48.370  51.010 129.150  1.00  0.00            
ATOM   1629  CG  GLU   100      49.470  50.870 127.310  1.00  0.00            
ATOM   1630  HG1 GLU   100      49.940  50.120 126.650  1.00  0.00            
ATOM   1631  HG2 GLU   100      50.280  51.460 127.780  1.00  0.00            
ATOM   1632  CD  GLU   100      48.640  51.810 126.440  1.00  0.00            
ATOM   1633  OE1 GLU   100      48.800  53.050 126.600  1.00  0.00            
ATOM   1634  OE2 GLU   100      47.830  51.300 125.620  1.00  0.00            
ATOM   1635  C   GLU   100      47.520  48.330 127.130  1.00  0.00            
ATOM   1636  O   GLU   100      47.290  47.190 127.540  1.00  0.00            
ATOM   1637  N   THR   101      47.960  48.530 125.880  1.00  0.00            
ATOM   1638  HN  THR   101      48.100  49.470 125.590  1.00  0.00            
ATOM   1639  CA  THR   101      48.410  47.460 124.980  1.00  0.00            
ATOM   1640  HA  THR   101      47.760  46.600 125.110  1.00  0.00            
ATOM   1641  CB  THR   101      48.370  47.870 123.520  1.00  0.00            
ATOM   1642  HB  THR   101      49.000  48.770 123.360  1.00  0.00            
ATOM   1643  OG1 THR   101      47.030  48.170 123.170  1.00  0.00            
ATOM   1644  HG1 THR   101      47.090  48.870 122.520  1.00  0.00            
ATOM   1645  CG2 THR   101      48.810  46.750 122.570  1.00  0.00            
ATOM   1646 HG21 THR   101      48.190  45.840 122.740  1.00  0.00            
ATOM   1647 HG22 THR   101      49.880  46.500 122.720  1.00  0.00            
ATOM   1648 HG23 THR   101      48.690  47.070 121.510  1.00  0.00            
ATOM   1649  C   THR   101      49.820  47.010 125.340  1.00  0.00            
ATOM   1650  O   THR   101      50.750  47.810 125.380  1.00  0.00            
ATOM   1651  N   PHE   102      50.010  45.710 125.670  1.00  0.00            
ATOM   1652  HN  PHE   102      49.250  45.070 125.650  1.00  0.00            
ATOM   1653  CA  PHE   102      51.330  45.200 126.050  1.00  0.00            
ATOM   1654  HA  PHE   102      51.680  45.850 126.830  1.00  0.00            
ATOM   1655  CB  PHE   102      51.180  43.790 126.740  1.00  0.00            
ATOM   1656  HB1 PHE   102      50.510  43.160 126.120  1.00  0.00            
ATOM   1657  HB2 PHE   102      50.710  43.920 127.730  1.00  0.00            
ATOM   1658  CG  PHE   102      52.490  43.060 126.930  1.00  0.00            
ATOM   1659  CD1 PHE   102      53.460  43.550 127.830  1.00  0.00            
ATOM   1660  HD1 PHE   102      53.250  44.440 128.400  1.00  0.00            
ATOM   1661  CE1 PHE   102      54.710  42.930 127.950  1.00  0.00            
ATOM   1662  HE1 PHE   102      55.450  43.330 128.620  1.00  0.00            
ATOM   1663  CZ  PHE   102      55.010  41.800 127.180  1.00  0.00            
ATOM   1664  HZ  PHE   102      55.980  41.340 127.250  1.00  0.00            
ATOM   1665  CD2 PHE   102      52.790  41.890 126.200  1.00  0.00            
ATOM   1666  HD2 PHE   102      52.050  41.480 125.520  1.00  0.00            
ATOM   1667  CE2 PHE   102      54.040  41.270 126.320  1.00  0.00            
ATOM   1668  HE2 PHE   102      54.250  40.390 125.730  1.00  0.00            
ATOM   1669  C   PHE   102      52.440  45.280 124.990  1.00  0.00            
ATOM   1670  O   PHE   102      53.520  45.800 125.330  1.00  0.00            
ATOM   1671  N   PRO   103      52.280  44.870 123.730  1.00  0.00            
ATOM   1672  CD  PRO   103      51.290  43.880 123.310  1.00  0.00            
ATOM   1673  HD1 PRO   103      50.260  44.290 123.390  1.00  0.00            
ATOM   1674  HD2 PRO   103      51.390  42.970 123.940  1.00  0.00            
ATOM   1675  CA  PRO   103      53.340  45.030 122.740  1.00  0.00            
ATOM   1676  HA  PRO   103      54.320  45.030 123.190  1.00  0.00            
ATOM   1677  CB  PRO   103      53.150  43.820 121.810  1.00  0.00            
ATOM   1678  HB1 PRO   103      53.690  42.950 122.240  1.00  0.00            
ATOM   1679  HB2 PRO   103      53.520  43.990 120.780  1.00  0.00            
ATOM   1680  CG  PRO   103      51.640  43.550 121.860  1.00  0.00            
ATOM   1681  HG1 PRO   103      51.130  44.260 121.180  1.00  0.00            
ATOM   1682  HG2 PRO   103      51.380  42.510 121.570  1.00  0.00            
ATOM   1683  C   PRO   103      53.160  46.340 121.990  1.00  0.00            
ATOM   1684  O   PRO   103      52.060  46.660 121.540  1.00  0.00            
ATOM   1685  N   ASP   104      54.230  47.140 121.840  1.00  0.00            
ATOM   1686  HN  ASP   104      55.120  46.890 122.220  1.00  0.00            
ATOM   1687  CA  ASP   104      54.200  48.370 121.080  1.00  0.00            
ATOM   1688  HA  ASP   104      53.370  48.950 121.460  1.00  0.00            
ATOM   1689  CB  ASP   104      55.500  49.180 121.370  1.00  0.00            
ATOM   1690  HB1 ASP   104      56.370  48.700 120.880  1.00  0.00            
ATOM   1691  HB2 ASP   104      55.680  49.170 122.470  1.00  0.00            
ATOM   1692  CG  ASP   104      55.460  50.630 120.920  1.00  0.00            
ATOM   1693  OD1 ASP   104      55.750  51.510 121.780  1.00  0.00            
ATOM   1694  OD2 ASP   104      55.160  50.900 119.740  1.00  0.00            
ATOM   1695  C   ASP   104      53.920  48.140 119.590  1.00  0.00            
ATOM   1696  O   ASP   104      54.380  47.170 118.980  1.00  0.00            
ATOM   1697  N   PHE   105      53.140  49.050 118.960  1.00  0.00            
ATOM   1698  HN  PHE   105      52.890  49.870 119.450  1.00  0.00            
ATOM   1699  CA  PHE   105      52.800  49.010 117.550  1.00  0.00            
ATOM   1700  HA  PHE   105      52.330  48.060 117.340  1.00  0.00            
ATOM   1701  CB  PHE   105      51.840  50.170 117.170  1.00  0.00            
ATOM   1702  HB1 PHE   105      51.920  50.450 116.100  1.00  0.00            
ATOM   1703  HB2 PHE   105      52.080  51.080 117.770  1.00  0.00            
ATOM   1704  CG  PHE   105      50.400  49.800 117.420  1.00  0.00            
ATOM   1705  CD1 PHE   105      49.890  49.680 118.720  1.00  0.00            
ATOM   1706  HD1 PHE   105      50.540  49.840 119.570  1.00  0.00            
ATOM   1707  CE1 PHE   105      48.540  49.370 118.930  1.00  0.00            
ATOM   1708  HE1 PHE   105      48.170  49.270 119.940  1.00  0.00            
ATOM   1709  CZ  PHE   105      47.680  49.190 117.840  1.00  0.00            
ATOM   1710  HZ  PHE   105      46.640  48.960 118.010  1.00  0.00            
ATOM   1711  CD2 PHE   105      49.520  49.600 116.330  1.00  0.00            
ATOM   1712  HD2 PHE   105      49.900  49.700 115.320  1.00  0.00            
ATOM   1713  CE2 PHE   105      48.170  49.300 116.540  1.00  0.00            
ATOM   1714  HE2 PHE   105      47.510  49.170 115.700  1.00  0.00            
ATOM   1715  C   PHE   105      54.010  49.070 116.630  1.00  0.00            
ATOM   1716  O   PHE   105      54.070  48.350 115.630  1.00  0.00            
ATOM   1717  N   VAL   106      55.010  49.910 116.950  1.00  0.00            
ATOM   1718  HN  VAL   106      54.980  50.440 117.790  1.00  0.00            
ATOM   1719  CA  VAL   106      56.240  49.990 116.170  1.00  0.00            
ATOM   1720  HA  VAL   106      55.980  50.120 115.140  1.00  0.00            
ATOM   1721  CB  VAL   106      57.090  51.200 116.590  1.00  0.00            
ATOM   1722  HB  VAL   106      57.310  51.140 117.680  1.00  0.00            
ATOM   1723  CG1 VAL   106      58.420  51.250 115.810  1.00  0.00            
ATOM   1724 HG11 VAL   106      58.230  51.250 114.720  1.00  0.00            
ATOM   1725 HG12 VAL   106      59.080  50.400 116.070  1.00  0.00            
ATOM   1726 HG13 VAL   106      58.960  52.190 116.070  1.00  0.00            
ATOM   1727  CG2 VAL   106      56.270  52.480 116.330  1.00  0.00            
ATOM   1728 HG21 VAL   106      55.360  52.520 116.970  1.00  0.00            
ATOM   1729 HG22 VAL   106      55.970  52.560 115.270  1.00  0.00            
ATOM   1730 HG23 VAL   106      56.880  53.370 116.590  1.00  0.00            
ATOM   1731  C   VAL   106      57.050  48.700 116.250  1.00  0.00            
ATOM   1732  O   VAL   106      57.490  48.150 115.240  1.00  0.00            
ATOM   1733  N   ASP   107      57.210  48.150 117.470  1.00  0.00            
ATOM   1734  HN  ASP   107      56.840  48.620 118.270  1.00  0.00            
ATOM   1735  CA  ASP   107      57.910  46.910 117.720  1.00  0.00            
ATOM   1736  HA  ASP   107      58.880  46.990 117.260  1.00  0.00            
ATOM   1737  CB  ASP   107      58.050  46.680 119.240  1.00  0.00            
ATOM   1738  HB1 ASP   107      58.470  45.680 119.440  1.00  0.00            
ATOM   1739  HB2 ASP   107      57.060  46.760 119.740  1.00  0.00            
ATOM   1740  CG  ASP   107      59.010  47.670 119.860  1.00  0.00            
ATOM   1741  OD1 ASP   107      60.040  48.010 119.230  1.00  0.00            
ATOM   1742  OD2 ASP   107      58.810  48.000 121.060  1.00  0.00            
ATOM   1743  C   ASP   107      57.270  45.670 117.090  1.00  0.00            
ATOM   1744  O   ASP   107      57.940  44.820 116.510  1.00  0.00            
ATOM   1745  N   ALA   108      55.930  45.540 117.210  1.00  0.00            
ATOM   1746  HN  ALA   108      55.410  46.210 117.720  1.00  0.00            
ATOM   1747  CA  ALA   108      55.210  44.380 116.720  1.00  0.00            
ATOM   1748  HA  ALA   108      55.790  43.500 116.930  1.00  0.00            
ATOM   1749  CB  ALA   108      53.860  44.290 117.460  1.00  0.00            
ATOM   1750  HB1 ALA   108      53.230  45.190 117.250  1.00  0.00            
ATOM   1751  HB2 ALA   108      54.040  44.260 118.560  1.00  0.00            
ATOM   1752  HB3 ALA   108      53.300  43.380 117.170  1.00  0.00            
ATOM   1753  C   ALA   108      54.950  44.400 115.220  1.00  0.00            
ATOM   1754  O   ALA   108      54.950  43.350 114.570  1.00  0.00            
ATOM   1755  N   CYS   109      54.740  45.580 114.620  1.00  0.00            
ATOM   1756  HN  CYS   109      54.750  46.420 115.140  1.00  0.00            
ATOM   1757  CA  CYS   109      54.210  45.640 113.270  1.00  0.00            
ATOM   1758  HA  CYS   109      54.770  44.970 112.640  1.00  0.00            
ATOM   1759  CB  CYS   109      52.700  45.220 113.230  1.00  0.00            
ATOM   1760  HB1 CYS   109      52.670  44.130 113.430  1.00  0.00            
ATOM   1761  HB2 CYS   109      52.280  45.360 112.210  1.00  0.00            
ATOM   1762  SG  CYS   109      51.640  46.060 114.470  1.00  0.00            
ATOM   1763  C   CYS   109      54.410  47.030 112.690  1.00  0.00            
ATOM   1764  O   CYS   109      53.560  47.580 112.010  1.00  0.00            
ATOM   1765  N   GLY   110      55.570  47.660 112.990  1.00  0.00            
ATOM   1766  HN  GLY   110      56.230  47.230 113.600  1.00  0.00            
ATOM   1767  CA  GLY   110      55.930  48.970 112.470  1.00  0.00            
ATOM   1768  HA1 GLY   110      56.870  49.240 112.940  1.00  0.00            
ATOM   1769  HA2 GLY   110      55.130  49.650 112.720  1.00  0.00            
ATOM   1770  C   GLY   110      56.160  49.090 110.980  1.00  0.00            
ATOM   1771  O   GLY   110      56.270  48.120 110.230  1.00  0.00            
ATOM   1772  N   TYR   111      56.270  50.350 110.510  1.00  0.00            
ATOM   1773  HN  TYR   111      56.100  51.120 111.120  1.00  0.00            
ATOM   1774  CA  TYR   111      56.700  50.700 109.160  1.00  0.00            
ATOM   1775  HA  TYR   111      56.100  50.110 108.480  1.00  0.00            
ATOM   1776  CB  TYR   111      56.410  52.200 108.840  1.00  0.00            
ATOM   1777  HB1 TYR   111      55.320  52.360 108.880  1.00  0.00            
ATOM   1778  HB2 TYR   111      56.750  52.450 107.810  1.00  0.00            
ATOM   1779  CG  TYR   111      57.050  53.170 109.810  1.00  0.00            
ATOM   1780  CD1 TYR   111      56.350  53.680 110.920  1.00  0.00            
ATOM   1781  HD1 TYR   111      55.340  53.350 111.120  1.00  0.00            
ATOM   1782  CE1 TYR   111      56.950  54.640 111.760  1.00  0.00            
ATOM   1783  HE1 TYR   111      56.390  55.030 112.600  1.00  0.00            
ATOM   1784  CZ  TYR   111      58.240  55.100 111.490  1.00  0.00            
ATOM   1785  OH  TYR   111      58.850  56.100 112.280  1.00  0.00            
ATOM   1786  HH  TYR   111      58.320  56.250 113.060  1.00  0.00            
ATOM   1787  CD2 TYR   111      58.340  53.660 109.550  1.00  0.00            
ATOM   1788  HD2 TYR   111      58.890  53.300 108.680  1.00  0.00            
ATOM   1789  CE2 TYR   111      58.940  54.590 110.390  1.00  0.00            
ATOM   1790  HE2 TYR   111      59.950  54.940 110.190  1.00  0.00            
ATOM   1791  C   TYR   111      58.140  50.300 108.850  1.00  0.00            
ATOM   1792  O   TYR   111      58.440  49.860 107.740  1.00  0.00            
ATOM   1793  N   SER   112      59.050  50.460 109.820  1.00  0.00            
ATOM   1794  HN  SER   112      58.750  50.830 110.690  1.00  0.00            
ATOM   1795  CA  SER   112      60.450  50.020 109.790  1.00  0.00            
ATOM   1796  HA  SER   112      60.850  50.320 110.740  1.00  0.00            
ATOM   1797  CB  SER   112      60.600  48.470 109.750  1.00  0.00            
ATOM   1798  HB1 SER   112      61.670  48.170 109.640  1.00  0.00            
ATOM   1799  HB2 SER   112      60.040  48.090 108.880  1.00  0.00            
ATOM   1800  OG  SER   112      60.110  47.880 110.950  1.00  0.00            
ATOM   1801  HG1 SER   112      60.680  48.170 111.660  1.00  0.00            
ATOM   1802  C   SER   112      61.390  50.650 108.780  1.00  0.00            
ATOM   1803  O   SER   112      62.600  50.450 108.880  1.00  0.00            
ATOM   1804  N   ASP   113      60.900  51.450 107.820  1.00  0.00            
ATOM   1805  HN  ASP   113      59.910  51.470 107.670  1.00  0.00            
ATOM   1806  CA  ASP   113      61.690  52.310 106.960  1.00  0.00            
ATOM   1807  HA  ASP   113      62.600  51.790 106.690  1.00  0.00            
ATOM   1808  CB  ASP   113      60.900  52.680 105.670  1.00  0.00            
ATOM   1809  HB1 ASP   113      61.420  53.520 105.160  1.00  0.00            
ATOM   1810  HB2 ASP   113      59.880  53.020 105.930  1.00  0.00            
ATOM   1811  CG  ASP   113      60.800  51.580 104.630  1.00  0.00            
ATOM   1812  OD1 ASP   113      61.670  50.670 104.600  1.00  0.00            
ATOM   1813  OD2 ASP   113      59.970  51.770 103.700  1.00  0.00            
ATOM   1814  C   ASP   113      62.040  53.640 107.650  1.00  0.00            
ATOM   1815  O   ASP   113      61.130  54.370 108.020  1.00  0.00            
ATOM   1816  N   PRO   114      63.310  54.040 107.790  1.00  0.00            
ATOM   1817  CD  PRO   114      64.390  53.080 108.110  1.00  0.00            
ATOM   1818  HD1 PRO   114      64.740  52.550 107.200  1.00  0.00            
ATOM   1819  HD2 PRO   114      64.030  52.350 108.870  1.00  0.00            
ATOM   1820  CA  PRO   114      63.620  55.370 108.310  1.00  0.00            
ATOM   1821  HA  PRO   114      62.750  55.870 108.720  1.00  0.00            
ATOM   1822  CB  PRO   114      64.720  55.100 109.340  1.00  0.00            
ATOM   1823  HB1 PRO   114      64.230  54.780 110.290  1.00  0.00            
ATOM   1824  HB2 PRO   114      65.360  55.980 109.560  1.00  0.00            
ATOM   1825  CG  PRO   114      65.490  53.920 108.760  1.00  0.00            
ATOM   1826  HG1 PRO   114      66.220  54.280 108.000  1.00  0.00            
ATOM   1827  HG2 PRO   114      66.040  53.350 109.540  1.00  0.00            
ATOM   1828  C   PRO   114      64.130  56.230 107.170  1.00  0.00            
ATOM   1829  O   PRO   114      64.290  57.430 107.360  1.00  0.00            
ATOM   1830  N   GLU   115      64.450  55.640 106.010  1.00  0.00            
ATOM   1831  HN  GLU   115      64.360  54.650 105.930  1.00  0.00            
ATOM   1832  CA  GLU   115      65.050  56.350 104.890  1.00  0.00            
ATOM   1833  HA  GLU   115      65.420  57.310 105.220  1.00  0.00            
ATOM   1834  CB  GLU   115      66.250  55.550 104.310  1.00  0.00            
ATOM   1835  HB1 GLU   115      66.720  56.170 103.520  1.00  0.00            
ATOM   1836  HB2 GLU   115      65.900  54.600 103.830  1.00  0.00            
ATOM   1837  CG  GLU   115      67.310  55.200 105.390  1.00  0.00            
ATOM   1838  HG1 GLU   115      66.960  54.320 105.980  1.00  0.00            
ATOM   1839  HG2 GLU   115      67.440  56.060 106.080  1.00  0.00            
ATOM   1840  CD  GLU   115      68.700  54.850 104.860  1.00  0.00            
ATOM   1841  OE1 GLU   115      68.990  55.060 103.660  1.00  0.00            
ATOM   1842  OE2 GLU   115      69.540  54.400 105.690  1.00  0.00            
ATOM   1843  C   GLU   115      64.020  56.630 103.790  1.00  0.00            
ATOM   1844  O   GLU   115      64.330  57.230 102.760  1.00  0.00            
ATOM   1845  N   ASP   116      62.740  56.240 104.000  1.00  0.00            
ATOM   1846  HN  ASP   116      62.450  55.890 104.890  1.00  0.00            
ATOM   1847  CA  ASP   116      61.640  56.400 103.060  1.00  0.00            
ATOM   1848  HA  ASP   116      61.980  55.950 102.140  1.00  0.00            
ATOM   1849  CB  ASP   116      60.350  55.640 103.500  1.00  0.00            
ATOM   1850  HB1 ASP   116      60.560  54.540 103.520  1.00  0.00            
ATOM   1851  HB2 ASP   116      59.530  55.810 102.770  1.00  0.00            
ATOM   1852  CG  ASP   116      59.800  56.020 104.860  1.00  0.00            
ATOM   1853  OD1 ASP   116      60.470  56.750 105.640  1.00  0.00            
ATOM   1854  OD2 ASP   116      58.670  55.570 105.180  1.00  0.00            
ATOM   1855  C   ASP   116      61.340  57.850 102.710  1.00  0.00            
ATOM   1856  O   ASP   116      61.010  58.170 101.560  1.00  0.00            
ATOM   1857  N   GLU   117      61.490  58.770 103.680  1.00  0.00            
ATOM   1858  HN  GLU   117      61.580  58.420 104.610  1.00  0.00            
ATOM   1859  CA  GLU   117      61.440  60.210 103.530  1.00  0.00            
ATOM   1860  HA  GLU   117      60.410  60.480 103.320  1.00  0.00            
ATOM   1861  CB  GLU   117      61.840  60.870 104.880  1.00  0.00            
ATOM   1862  HB1 GLU   117      61.950  61.970 104.750  1.00  0.00            
ATOM   1863  HB2 GLU   117      62.830  60.470 105.190  1.00  0.00            
ATOM   1864  CG  GLU   117      60.820  60.620 106.020  1.00  0.00            
ATOM   1865  HG1 GLU   117      61.250  60.970 106.990  1.00  0.00            
ATOM   1866  HG2 GLU   117      60.590  59.540 106.110  1.00  0.00            
ATOM   1867  CD  GLU   117      59.530  61.380 105.800  1.00  0.00            
ATOM   1868  OE1 GLU   117      59.540  62.640 105.900  1.00  0.00            
ATOM   1869  OE2 GLU   117      58.480  60.760 105.520  1.00  0.00            
ATOM   1870  C   GLU   117      62.280  60.790 102.390  1.00  0.00            
ATOM   1871  O   GLU   117      61.940  61.810 101.800  1.00  0.00            
ATOM   1872  N   SER   118      63.410  60.140 102.020  1.00  0.00            
ATOM   1873  HN  SER   118      63.680  59.310 102.510  1.00  0.00            
ATOM   1874  CA  SER   118      64.250  60.570 100.910  1.00  0.00            
ATOM   1875  HA  SER   118      64.370  61.640 100.980  1.00  0.00            
ATOM   1876  CB  SER   118      65.670  59.940 100.950  1.00  0.00            
ATOM   1877  HB1 SER   118      66.140  60.190 101.920  1.00  0.00            
ATOM   1878  HB2 SER   118      66.300  60.390 100.150  1.00  0.00            
ATOM   1879  OG  SER   118      65.680  58.510 100.780  1.00  0.00            
ATOM   1880  HG1 SER   118      65.240  58.120 101.550  1.00  0.00            
ATOM   1881  C   SER   118      63.640  60.300  99.530  1.00  0.00            
ATOM   1882  O   SER   118      63.960  60.970  98.550  1.00  0.00            
ATOM   1883  N   LYS   119      62.720  59.320  99.420  1.00  0.00            
ATOM   1884  HN  LYS   119      62.380  58.860 100.250  1.00  0.00            
ATOM   1885  CA  LYS   119      62.270  58.770  98.150  1.00  0.00            
ATOM   1886  HA  LYS   119      63.140  58.570  97.550  1.00  0.00            
ATOM   1887  CB  LYS   119      61.510  57.420  98.350  1.00  0.00            
ATOM   1888  HB1 LYS   119      61.190  57.040  97.360  1.00  0.00            
ATOM   1889  HB2 LYS   119      60.600  57.620  98.960  1.00  0.00            
ATOM   1890  CG  LYS   119      62.360  56.320  99.020  1.00  0.00            
ATOM   1891  HG1 LYS   119      62.670  56.660 100.030  1.00  0.00            
ATOM   1892  HG2 LYS   119      63.290  56.180  98.430  1.00  0.00            
ATOM   1893  CD  LYS   119      61.660  54.940  99.150  1.00  0.00            
ATOM   1894  HD1 LYS   119      62.330  54.300  99.760  1.00  0.00            
ATOM   1895  HD2 LYS   119      61.580  54.490  98.140  1.00  0.00            
ATOM   1896  CE  LYS   119      60.260  55.010  99.790  1.00  0.00            
ATOM   1897  HE1 LYS   119      59.530  55.420  99.060  1.00  0.00            
ATOM   1898  HE2 LYS   119      60.280  55.670 100.680  1.00  0.00            
ATOM   1899  NZ  LYS   119      59.780  53.670 100.230  1.00  0.00            
ATOM   1900  HZ1 LYS   119      60.460  53.260 100.900  1.00  0.00            
ATOM   1901  HZ2 LYS   119      59.720  53.010  99.430  1.00  0.00            
ATOM   1902  HZ3 LYS   119      58.860  53.720 100.690  1.00  0.00            
ATOM   1903  C   LYS   119      61.400  59.710  97.330  1.00  0.00            
ATOM   1904  O   LYS   119      61.300  59.570  96.110  1.00  0.00            
ATOM   1905  N   ILE   120      60.780  60.730  97.970  1.00  0.00            
ATOM   1906  HN  ILE   120      60.830  60.800  98.960  1.00  0.00            
ATOM   1907  CA  ILE   120      59.970  61.760  97.320  1.00  0.00            
ATOM   1908  HA  ILE   120      59.180  61.230  96.800  1.00  0.00            
ATOM   1909  CB  ILE   120      59.330  62.720  98.320  1.00  0.00            
ATOM   1910  HB  ILE   120      58.750  62.120  99.050  1.00  0.00            
ATOM   1911  CG2 ILE   120      60.400  63.490  99.150  1.00  0.00            
ATOM   1912 HG21 ILE   120      60.940  64.230  98.520  1.00  0.00            
ATOM   1913 HG22 ILE   120      61.130  62.800  99.620  1.00  0.00            
ATOM   1914 HG23 ILE   120      59.900  64.050  99.970  1.00  0.00            
ATOM   1915  CG1 ILE   120      58.340  63.720  97.670  1.00  0.00            
ATOM   1916 HG11 ILE   120      58.880  64.400  96.980  1.00  0.00            
ATOM   1917 HG12 ILE   120      57.930  64.370  98.480  1.00  0.00            
ATOM   1918  CD  ILE   120      57.160  63.060  96.940  1.00  0.00            
ATOM   1919  HD1 ILE   120      56.580  62.410  97.620  1.00  0.00            
ATOM   1920  HD2 ILE   120      57.510  62.460  96.070  1.00  0.00            
ATOM   1921  HD3 ILE   120      56.470  63.850  96.550  1.00  0.00            
ATOM   1922  C   ILE   120      60.740  62.510  96.240  1.00  0.00            
ATOM   1923  O   ILE   120      60.230  62.750  95.150  1.00  0.00            
ATOM   1924  N   THR   121      62.030  62.810  96.500  1.00  0.00            
ATOM   1925  HN  THR   121      62.420  62.560  97.380  1.00  0.00            
ATOM   1926  CA  THR   121      62.930  63.480  95.550  1.00  0.00            
ATOM   1927  HA  THR   121      62.470  64.420  95.280  1.00  0.00            
ATOM   1928  CB  THR   121      64.300  63.770  96.160  1.00  0.00            
ATOM   1929  HB  THR   121      64.910  64.350  95.430  1.00  0.00            
ATOM   1930  OG1 THR   121      65.030  62.600  96.520  1.00  0.00            
ATOM   1931  HG1 THR   121      64.660  62.250  97.330  1.00  0.00            
ATOM   1932  CG2 THR   121      64.140  64.620  97.440  1.00  0.00            
ATOM   1933 HG21 THR   121      63.600  64.070  98.230  1.00  0.00            
ATOM   1934 HG22 THR   121      63.600  65.560  97.220  1.00  0.00            
ATOM   1935 HG23 THR   121      65.140  64.890  97.840  1.00  0.00            
ATOM   1936  C   THR   121      63.110  62.700  94.260  1.00  0.00            
ATOM   1937  O   THR   121      62.980  63.230  93.160  1.00  0.00            
ATOM   1938  N   PHE   122      63.340  61.370  94.370  1.00  0.00            
ATOM   1939  HN  PHE   122      63.470  60.990  95.280  1.00  0.00            
ATOM   1940  CA  PHE   122      63.380  60.460  93.240  1.00  0.00            
ATOM   1941  HA  PHE   122      64.110  60.840  92.540  1.00  0.00            
ATOM   1942  CB  PHE   122      63.870  59.060  93.750  1.00  0.00            
ATOM   1943  HB1 PHE   122      63.300  58.800  94.660  1.00  0.00            
ATOM   1944  HB2 PHE   122      64.940  59.130  94.040  1.00  0.00            
ATOM   1945  CG  PHE   122      63.710  57.940  92.750  1.00  0.00            
ATOM   1946  CD1 PHE   122      64.600  57.800  91.680  1.00  0.00            
ATOM   1947  HD1 PHE   122      65.410  58.510  91.560  1.00  0.00            
ATOM   1948  CE1 PHE   122      64.440  56.770  90.750  1.00  0.00            
ATOM   1949  HE1 PHE   122      65.120  56.690  89.910  1.00  0.00            
ATOM   1950  CZ  PHE   122      63.390  55.860  90.880  1.00  0.00            
ATOM   1951  HZ  PHE   122      63.260  55.070  90.150  1.00  0.00            
ATOM   1952  CD2 PHE   122      62.660  57.010  92.890  1.00  0.00            
ATOM   1953  HD2 PHE   122      61.960  57.110  93.700  1.00  0.00            
ATOM   1954  CE2 PHE   122      62.490  55.980  91.960  1.00  0.00            
ATOM   1955  HE2 PHE   122      61.670  55.280  92.060  1.00  0.00            
ATOM   1956  C   PHE   122      62.080  60.390  92.450  1.00  0.00            
ATOM   1957  O   PHE   122      62.070  60.490  91.230  1.00  0.00            
ATOM   1958  N   TYR   123      60.930  60.240  93.140  1.00  0.00            
ATOM   1959  HN  TYR   123      60.940  60.160  94.140  1.00  0.00            
ATOM   1960  CA  TYR   123      59.630  60.210  92.490  1.00  0.00            
ATOM   1961  HA  TYR   123      59.680  59.460  91.720  1.00  0.00            
ATOM   1962  CB  TYR   123      58.490  59.850  93.470  1.00  0.00            
ATOM   1963  HB1 TYR   123      57.500  59.940  92.980  1.00  0.00            
ATOM   1964  HB2 TYR   123      58.510  60.530  94.350  1.00  0.00            
ATOM   1965  CG  TYR   123      58.590  58.420  93.950  1.00  0.00            
ATOM   1966  CD1 TYR   123      58.480  57.350  93.040  1.00  0.00            
ATOM   1967  HD1 TYR   123      58.380  57.560  91.980  1.00  0.00            
ATOM   1968  CE1 TYR   123      58.440  56.020  93.490  1.00  0.00            
ATOM   1969  HE1 TYR   123      58.320  55.220  92.780  1.00  0.00            
ATOM   1970  CZ  TYR   123      58.510  55.750  94.850  1.00  0.00            
ATOM   1971  OH  TYR   123      58.390  54.430  95.320  1.00  0.00            
ATOM   1972  HH  TYR   123      58.050  54.480  96.210  1.00  0.00            
ATOM   1973  CD2 TYR   123      58.680  58.120  95.320  1.00  0.00            
ATOM   1974  HD2 TYR   123      58.750  58.930  96.030  1.00  0.00            
ATOM   1975  CE2 TYR   123      58.650  56.800  95.770  1.00  0.00            
ATOM   1976  HE2 TYR   123      58.710  56.600  96.830  1.00  0.00            
ATOM   1977  C   TYR   123      59.250  61.490  91.750  1.00  0.00            
ATOM   1978  O   TYR   123      58.820  61.440  90.600  1.00  0.00            
ATOM   1979  N   ILE   124      59.450  62.670  92.380  1.00  0.00            
ATOM   1980  HN  ILE   124      59.790  62.690  93.320  1.00  0.00            
ATOM   1981  CA  ILE   124      59.230  63.970  91.760  1.00  0.00            
ATOM   1982  HA  ILE   124      58.240  63.960  91.340  1.00  0.00            
ATOM   1983  CB  ILE   124      59.290  65.100  92.790  1.00  0.00            
ATOM   1984  HB  ILE   124      60.240  65.000  93.360  1.00  0.00            
ATOM   1985  CG2 ILE   124      59.310  66.490  92.130  1.00  0.00            
ATOM   1986 HG21 ILE   124      58.450  66.610  91.430  1.00  0.00            
ATOM   1987 HG22 ILE   124      60.260  66.660  91.560  1.00  0.00            
ATOM   1988 HG23 ILE   124      59.240  67.290  92.900  1.00  0.00            
ATOM   1989  CG1 ILE   124      58.130  64.990  93.820  1.00  0.00            
ATOM   1990 HG11 ILE   124      58.270  65.800  94.570  1.00  0.00            
ATOM   1991 HG12 ILE   124      58.210  64.030  94.370  1.00  0.00            
ATOM   1992  CD  ILE   124      56.720  65.100  93.230  1.00  0.00            
ATOM   1993  HD1 ILE   124      56.500  64.250  92.550  1.00  0.00            
ATOM   1994  HD2 ILE   124      56.590  66.050  92.670  1.00  0.00            
ATOM   1995  HD3 ILE   124      55.960  65.080  94.050  1.00  0.00            
ATOM   1996  C   ILE   124      60.140  64.220  90.570  1.00  0.00            
ATOM   1997  O   ILE   124      59.690  64.660  89.510  1.00  0.00            
ATOM   1998  N   LEU   125      61.440  63.890  90.680  1.00  0.00            
ATOM   1999  HN  LEU   125      61.820  63.600  91.560  1.00  0.00            
ATOM   2000  CA  LEU   125      62.390  63.980  89.590  1.00  0.00            
ATOM   2001  HA  LEU   125      62.400  65.000  89.240  1.00  0.00            
ATOM   2002  CB  LEU   125      63.800  63.630  90.130  1.00  0.00            
ATOM   2003  HB1 LEU   125      63.760  62.660  90.670  1.00  0.00            
ATOM   2004  HB2 LEU   125      64.040  64.410  90.880  1.00  0.00            
ATOM   2005  CG  LEU   125      64.950  63.570  89.100  1.00  0.00            
ATOM   2006  HG  LEU   125      64.680  64.210  88.230  1.00  0.00            
ATOM   2007  CD1 LEU   125      66.230  64.160  89.710  1.00  0.00            
ATOM   2008 HD11 LEU   125      66.530  63.590  90.620  1.00  0.00            
ATOM   2009 HD12 LEU   125      66.070  65.210  90.010  1.00  0.00            
ATOM   2010 HD13 LEU   125      67.060  64.120  88.980  1.00  0.00            
ATOM   2011  CD2 LEU   125      65.230  62.140  88.600  1.00  0.00            
ATOM   2012 HD21 LEU   125      64.350  61.730  88.050  1.00  0.00            
ATOM   2013 HD22 LEU   125      65.450  61.470  89.450  1.00  0.00            
ATOM   2014 HD23 LEU   125      66.100  62.140  87.910  1.00  0.00            
ATOM   2015  C   LEU   125      62.020  63.120  88.390  1.00  0.00            
ATOM   2016  O   LEU   125      62.000  63.580  87.250  1.00  0.00            
ATOM   2017  N   VAL   126      61.640  61.840  88.620  1.00  0.00            
ATOM   2018  HN  VAL   126      61.700  61.470  89.540  1.00  0.00            
ATOM   2019  CA  VAL   126      61.140  60.950  87.580  1.00  0.00            
ATOM   2020  HA  VAL   126      61.870  60.920  86.790  1.00  0.00            
ATOM   2021  CB  VAL   126      60.970  59.530  88.120  1.00  0.00            
ATOM   2022  HB  VAL   126      60.450  59.580  89.100  1.00  0.00            
ATOM   2023  CG1 VAL   126      60.160  58.630  87.170  1.00  0.00            
ATOM   2024 HG11 VAL   126      60.570  58.670  86.140  1.00  0.00            
ATOM   2025 HG12 VAL   126      59.090  58.940  87.130  1.00  0.00            
ATOM   2026 HG13 VAL   126      60.190  57.580  87.530  1.00  0.00            
ATOM   2027  CG2 VAL   126      62.370  58.920  88.350  1.00  0.00            
ATOM   2028 HG21 VAL   126      62.970  59.540  89.060  1.00  0.00            
ATOM   2029 HG22 VAL   126      62.940  58.860  87.400  1.00  0.00            
ATOM   2030 HG23 VAL   126      62.280  57.900  88.780  1.00  0.00            
ATOM   2031  C   VAL   126      59.850  61.460  86.940  1.00  0.00            
ATOM   2032  O   VAL   126      59.720  61.460  85.710  1.00  0.00            
ATOM   2033  N   LYS   127      58.900  61.960  87.750  1.00  0.00            
ATOM   2034  HN  LYS   127      59.040  61.930  88.740  1.00  0.00            
ATOM   2035  CA  LYS   127      57.650  62.550  87.310  1.00  0.00            
ATOM   2036  HA  LYS   127      57.110  61.820  86.730  1.00  0.00            
ATOM   2037  CB  LYS   127      56.790  62.970  88.530  1.00  0.00            
ATOM   2038  HB1 LYS   127      57.290  63.810  89.070  1.00  0.00            
ATOM   2039  HB2 LYS   127      56.760  62.110  89.230  1.00  0.00            
ATOM   2040  CG  LYS   127      55.340  63.370  88.200  1.00  0.00            
ATOM   2041  HG1 LYS   127      54.800  62.450  87.900  1.00  0.00            
ATOM   2042  HG2 LYS   127      55.320  64.060  87.330  1.00  0.00            
ATOM   2043  CD  LYS   127      54.630  64.040  89.390  1.00  0.00            
ATOM   2044  HD1 LYS   127      55.060  65.050  89.540  1.00  0.00            
ATOM   2045  HD2 LYS   127      54.860  63.450  90.310  1.00  0.00            
ATOM   2046  CE  LYS   127      53.100  64.140  89.280  1.00  0.00            
ATOM   2047  HE1 LYS   127      52.680  64.740  90.110  1.00  0.00            
ATOM   2048  HE2 LYS   127      52.660  63.120  89.300  1.00  0.00            
ATOM   2049  NZ  LYS   127      52.690  64.760  88.010  1.00  0.00            
ATOM   2050  HZ1 LYS   127      52.860  64.080  87.240  1.00  0.00            
ATOM   2051  HZ2 LYS   127      53.200  65.650  87.830  1.00  0.00            
ATOM   2052  HZ3 LYS   127      51.670  64.980  88.040  1.00  0.00            
ATOM   2053  C   LYS   127      57.860  63.760  86.410  1.00  0.00            
ATOM   2054  O   LYS   127      57.250  63.880  85.340  1.00  0.00            
ATOM   2055  N   ALA   128      58.780  64.660  86.800  1.00  0.00            
ATOM   2056  HN  ALA   128      59.240  64.560  87.680  1.00  0.00            
ATOM   2057  CA  ALA   128      59.180  65.800  86.010  1.00  0.00            
ATOM   2058  HA  ALA   128      58.310  66.400  85.810  1.00  0.00            
ATOM   2059  CB  ALA   128      60.200  66.640  86.820  1.00  0.00            
ATOM   2060  HB1 ALA   128      61.110  66.050  87.040  1.00  0.00            
ATOM   2061  HB2 ALA   128      59.750  66.950  87.790  1.00  0.00            
ATOM   2062  HB3 ALA   128      60.500  67.550  86.260  1.00  0.00            
ATOM   2063  C   ALA   128      59.790  65.420  84.670  1.00  0.00            
ATOM   2064  O   ALA   128      59.390  65.950  83.630  1.00  0.00            
ATOM   2065  N   ILE   129      60.710  64.430  84.650  1.00  0.00            
ATOM   2066  HN  ILE   129      61.020  64.030  85.500  1.00  0.00            
ATOM   2067  CA  ILE   129      61.340  63.940  83.430  1.00  0.00            
ATOM   2068  HA  ILE   129      61.760  64.790  82.920  1.00  0.00            
ATOM   2069  CB  ILE   129      62.480  62.970  83.720  1.00  0.00            
ATOM   2070  HB  ILE   129      62.100  62.150  84.370  1.00  0.00            
ATOM   2071  CG2 ILE   129      63.030  62.360  82.410  1.00  0.00            
ATOM   2072 HG21 ILE   129      63.310  63.160  81.690  1.00  0.00            
ATOM   2073 HG22 ILE   129      62.300  61.680  81.910  1.00  0.00            
ATOM   2074 HG23 ILE   129      63.940  61.760  82.610  1.00  0.00            
ATOM   2075  CG1 ILE   129      63.630  63.690  84.460  1.00  0.00            
ATOM   2076 HG11 ILE   129      63.210  64.380  85.220  1.00  0.00            
ATOM   2077 HG12 ILE   129      64.190  64.300  83.720  1.00  0.00            
ATOM   2078  CD  ILE   129      64.580  62.730  85.180  1.00  0.00            
ATOM   2079  HD1 ILE   129      65.090  62.050  84.470  1.00  0.00            
ATOM   2080  HD2 ILE   129      64.010  62.120  85.910  1.00  0.00            
ATOM   2081  HD3 ILE   129      65.360  63.310  85.740  1.00  0.00            
ATOM   2082  C   ILE   129      60.370  63.320  82.430  1.00  0.00            
ATOM   2083  O   ILE   129      60.400  63.650  81.240  1.00  0.00            
ATOM   2084  N   TYR   130      59.440  62.430  82.860  1.00  0.00            
ATOM   2085  HN  TYR   130      59.400  62.150  83.820  1.00  0.00            
ATOM   2086  CA  TYR   130      58.530  61.840  81.890  1.00  0.00            
ATOM   2087  HA  TYR   130      59.100  61.630  81.000  1.00  0.00            
ATOM   2088  CB  TYR   130      57.950  60.460  82.330  1.00  0.00            
ATOM   2089  HB1 TYR   130      58.810  59.810  82.580  1.00  0.00            
ATOM   2090  HB2 TYR   130      57.430  60.000  81.460  1.00  0.00            
ATOM   2091  CG  TYR   130      56.970  60.460  83.480  1.00  0.00            
ATOM   2092  CD1 TYR   130      57.300  59.800  84.670  1.00  0.00            
ATOM   2093  HD1 TYR   130      58.280  59.370  84.800  1.00  0.00            
ATOM   2094  CE1 TYR   130      56.350  59.650  85.700  1.00  0.00            
ATOM   2095  HE1 TYR   130      56.620  59.140  86.610  1.00  0.00            
ATOM   2096  CZ  TYR   130      55.080  60.220  85.560  1.00  0.00            
ATOM   2097  OH  TYR   130      54.140  60.100  86.600  1.00  0.00            
ATOM   2098  HH  TYR   130      53.490  60.780  86.480  1.00  0.00            
ATOM   2099  CD2 TYR   130      55.670  60.980  83.340  1.00  0.00            
ATOM   2100  HD2 TYR   130      55.360  61.460  82.420  1.00  0.00            
ATOM   2101  CE2 TYR   130      54.740  60.900  84.390  1.00  0.00            
ATOM   2102  HE2 TYR   130      53.760  61.340  84.290  1.00  0.00            
ATOM   2103  C   TYR   130      57.450  62.810  81.450  1.00  0.00            
ATOM   2104  O   TYR   130      57.000  62.760  80.310  1.00  0.00            
ATOM   2105  N   THR   131      57.050  63.760  82.330  1.00  0.00            
ATOM   2106  HN  THR   131      57.400  63.740  83.270  1.00  0.00            
ATOM   2107  CA  THR   131      56.130  64.840  81.990  1.00  0.00            
ATOM   2108  HA  THR   131      55.210  64.400  81.620  1.00  0.00            
ATOM   2109  CB  THR   131      55.820  65.760  83.180  1.00  0.00            
ATOM   2110  HB  THR   131      56.760  66.110  83.640  1.00  0.00            
ATOM   2111  OG1 THR   131      55.080  65.040  84.160  1.00  0.00            
ATOM   2112  HG1 THR   131      55.710  64.460  84.590  1.00  0.00            
ATOM   2113  CG2 THR   131      54.970  66.980  82.790  1.00  0.00            
ATOM   2114 HG21 THR   131      54.020  66.660  82.310  1.00  0.00            
ATOM   2115 HG22 THR   131      55.510  67.670  82.110  1.00  0.00            
ATOM   2116 HG23 THR   131      54.700  67.550  83.710  1.00  0.00            
ATOM   2117  C   THR   131      56.700  65.680  80.870  1.00  0.00            
ATOM   2118  O   THR   131      56.080  65.870  79.820  1.00  0.00            
ATOM   2119  N   LEU   132      57.970  66.080  81.040  1.00  0.00            
ATOM   2120  HN  LEU   132      58.430  65.870  81.900  1.00  0.00            
ATOM   2121  CA  LEU   132      58.780  66.800  80.080  1.00  0.00            
ATOM   2122  HA  LEU   132      58.290  67.740  79.860  1.00  0.00            
ATOM   2123  CB  LEU   132      60.120  67.040  80.810  1.00  0.00            
ATOM   2124  HB1 LEU   132      60.380  66.100  81.350  1.00  0.00            
ATOM   2125  HB2 LEU   132      59.960  67.810  81.600  1.00  0.00            
ATOM   2126  CG  LEU   132      61.380  67.400  80.010  1.00  0.00            
ATOM   2127  HG  LEU   132      61.550  66.610  79.240  1.00  0.00            
ATOM   2128  CD1 LEU   132      61.260  68.740  79.300  1.00  0.00            
ATOM   2129 HD11 LEU   132      61.170  69.560  80.040  1.00  0.00            
ATOM   2130 HD12 LEU   132      60.350  68.750  78.660  1.00  0.00            
ATOM   2131 HD13 LEU   132      62.150  68.940  78.660  1.00  0.00            
ATOM   2132  CD2 LEU   132      62.590  67.390  80.960  1.00  0.00            
ATOM   2133 HD21 LEU   132      62.670  66.400  81.480  1.00  0.00            
ATOM   2134 HD22 LEU   132      62.480  68.180  81.730  1.00  0.00            
ATOM   2135 HD23 LEU   132      63.540  67.560  80.410  1.00  0.00            
ATOM   2136  C   LEU   132      58.970  66.090  78.750  1.00  0.00            
ATOM   2137  O   LEU   132      58.760  66.670  77.690  1.00  0.00            
ATOM   2138  N   GLY   133      59.330  64.790  78.770  1.00  0.00            
ATOM   2139  HN  GLY   133      59.530  64.340  79.640  1.00  0.00            
ATOM   2140  CA  GLY   133      59.550  64.000  77.560  1.00  0.00            
ATOM   2141  HA1 GLY   133      59.940  63.040  77.850  1.00  0.00            
ATOM   2142  HA2 GLY   133      60.220  64.550  76.920  1.00  0.00            
ATOM   2143  C   GLY   133      58.310  63.750  76.750  1.00  0.00            
ATOM   2144  O   GLY   133      58.300  63.890  75.520  1.00  0.00            
ATOM   2145  N   TYR   134      57.200  63.430  77.430  1.00  0.00            
ATOM   2146  HN  TYR   134      57.230  63.320  78.430  1.00  0.00            
ATOM   2147  CA  TYR   134      55.900  63.300  76.820  1.00  0.00            
ATOM   2148  HA  TYR   134      56.050  62.640  75.970  1.00  0.00            
ATOM   2149  CB  TYR   134      54.850  62.650  77.770  1.00  0.00            
ATOM   2150  HB1 TYR   134      53.810  62.790  77.400  1.00  0.00            
ATOM   2151  HB2 TYR   134      54.920  63.120  78.770  1.00  0.00            
ATOM   2152  CG  TYR   134      55.070  61.150  77.890  1.00  0.00            
ATOM   2153  CD1 TYR   134      55.140  60.350  76.730  1.00  0.00            
ATOM   2154  HD1 TYR   134      55.060  60.790  75.750  1.00  0.00            
ATOM   2155  CE1 TYR   134      55.320  58.960  76.830  1.00  0.00            
ATOM   2156  HE1 TYR   134      55.390  58.360  75.940  1.00  0.00            
ATOM   2157  CZ  TYR   134      55.410  58.350  78.080  1.00  0.00            
ATOM   2158  OH  TYR   134      55.610  56.960  78.130  1.00  0.00            
ATOM   2159  HH  TYR   134      55.350  56.600  78.980  1.00  0.00            
ATOM   2160  CD2 TYR   134      55.140  60.520  79.140  1.00  0.00            
ATOM   2161  HD2 TYR   134      55.050  61.110  80.040  1.00  0.00            
ATOM   2162  CE2 TYR   134      55.320  59.130  79.240  1.00  0.00            
ATOM   2163  HE2 TYR   134      55.390  58.660  80.210  1.00  0.00            
ATOM   2164  C   TYR   134      55.390  64.570  76.160  1.00  0.00            
ATOM   2165  O   TYR   134      54.840  64.530  75.060  1.00  0.00            
ATOM   2166  N   SER   135      55.620  65.760  76.760  1.00  0.00            
ATOM   2167  HN  SER   135      55.990  65.810  77.680  1.00  0.00            
ATOM   2168  CA  SER   135      55.290  67.030  76.130  1.00  0.00            
ATOM   2169  HA  SER   135      54.230  67.050  75.930  1.00  0.00            
ATOM   2170  CB  SER   135      55.660  68.230  77.020  1.00  0.00            
ATOM   2171  HB1 SER   135      55.340  69.200  76.580  1.00  0.00            
ATOM   2172  HB2 SER   135      56.770  68.250  77.160  1.00  0.00            
ATOM   2173  OG  SER   135      55.100  68.090  78.310  1.00  0.00            
ATOM   2174  HG1 SER   135      54.150  68.240  78.270  1.00  0.00            
ATOM   2175  C   SER   135      56.000  67.320  74.810  1.00  0.00            
ATOM   2176  O   SER   135      55.350  67.630  73.820  1.00  0.00            
ATOM   2177  N   VAL   136      57.350  67.180  74.730  1.00  0.00            
ATOM   2178  HN  VAL   136      57.880  66.920  75.530  1.00  0.00            
ATOM   2179  CA  VAL   136      58.080  67.380  73.470  1.00  0.00            
ATOM   2180  HA  VAL   136      57.750  68.340  73.090  1.00  0.00            
ATOM   2181  CB  VAL   136      59.610  67.460  73.550  1.00  0.00            
ATOM   2182  HB  VAL   136      60.090  66.860  72.750  1.00  0.00            
ATOM   2183  CG1 VAL   136      60.050  68.920  73.330  1.00  0.00            
ATOM   2184 HG11 VAL   136      59.590  69.580  74.090  1.00  0.00            
ATOM   2185 HG12 VAL   136      59.740  69.270  72.320  1.00  0.00            
ATOM   2186 HG13 VAL   136      61.160  69.000  73.410  1.00  0.00            
ATOM   2187  CG2 VAL   136      60.140  66.920  74.890  1.00  0.00            
ATOM   2188 HG21 VAL   136      59.790  65.890  75.080  1.00  0.00            
ATOM   2189 HG22 VAL   136      59.820  67.580  75.730  1.00  0.00            
ATOM   2190 HG23 VAL   136      61.250  66.910  74.890  1.00  0.00            
ATOM   2191  C   VAL   136      57.670  66.390  72.400  1.00  0.00            
ATOM   2192  O   VAL   136      57.530  66.730  71.230  1.00  0.00            
ATOM   2193  N   SER   137      57.440  65.120  72.800  1.00  0.00            
ATOM   2194  HN  SER   137      57.610  64.870  73.750  1.00  0.00            
ATOM   2195  CA  SER   137      56.860  64.100  71.950  1.00  0.00            
ATOM   2196  HA  SER   137      57.500  63.960  71.090  1.00  0.00            
ATOM   2197  CB  SER   137      56.760  62.750  72.740  1.00  0.00            
ATOM   2198  HB1 SER   137      56.290  62.940  73.730  1.00  0.00            
ATOM   2199  HB2 SER   137      57.790  62.390  72.940  1.00  0.00            
ATOM   2200  OG  SER   137      56.030  61.730  72.060  1.00  0.00            
ATOM   2201  HG1 SER   137      55.100  61.910  72.190  1.00  0.00            
ATOM   2202  C   SER   137      55.490  64.490  71.390  1.00  0.00            
ATOM   2203  O   SER   137      55.280  64.500  70.180  1.00  0.00            
ATOM   2204  N   LEU   138      54.560  64.920  72.270  1.00  0.00            
ATOM   2205  HN  LEU   138      54.760  64.930  73.240  1.00  0.00            
ATOM   2206  CA  LEU   138      53.240  65.380  71.900  1.00  0.00            
ATOM   2207  HA  LEU   138      52.740  64.580  71.370  1.00  0.00            
ATOM   2208  CB  LEU   138      52.470  65.680  73.220  1.00  0.00            
ATOM   2209  HB1 LEU   138      53.070  66.390  73.830  1.00  0.00            
ATOM   2210  HB2 LEU   138      52.420  64.730  73.790  1.00  0.00            
ATOM   2211  CG  LEU   138      51.040  66.240  73.110  1.00  0.00            
ATOM   2212  HG  LEU   138      51.080  67.240  72.630  1.00  0.00            
ATOM   2213  CD1 LEU   138      50.130  65.340  72.270  1.00  0.00            
ATOM   2214 HD11 LEU   138      50.110  64.310  72.690  1.00  0.00            
ATOM   2215 HD12 LEU   138      50.480  65.290  71.220  1.00  0.00            
ATOM   2216 HD13 LEU   138      49.090  65.730  72.260  1.00  0.00            
ATOM   2217  CD2 LEU   138      50.440  66.420  74.510  1.00  0.00            
ATOM   2218 HD21 LEU   138      51.060  67.110  75.120  1.00  0.00            
ATOM   2219 HD22 LEU   138      50.380  65.440  75.030  1.00  0.00            
ATOM   2220 HD23 LEU   138      49.410  66.840  74.440  1.00  0.00            
ATOM   2221  C   LEU   138      53.230  66.590  70.970  1.00  0.00            
ATOM   2222  O   LEU   138      52.570  66.600  69.930  1.00  0.00            
ATOM   2223  N   MET   139      54.050  67.620  71.280  1.00  0.00            
ATOM   2224  HN  MET   139      54.560  67.600  72.140  1.00  0.00            
ATOM   2225  CA  MET   139      54.230  68.810  70.460  1.00  0.00            
ATOM   2226  HA  MET   139      53.270  69.300  70.350  1.00  0.00            
ATOM   2227  CB  MET   139      55.240  69.760  71.170  1.00  0.00            
ATOM   2228  HB1 MET   139      55.530  70.580  70.480  1.00  0.00            
ATOM   2229  HB2 MET   139      56.150  69.170  71.410  1.00  0.00            
ATOM   2230  CG  MET   139      54.700  70.400  72.460  1.00  0.00            
ATOM   2231  HG1 MET   139      54.050  69.660  72.970  1.00  0.00            
ATOM   2232  HG2 MET   139      54.060  71.260  72.180  1.00  0.00            
ATOM   2233  SD  MET   139      55.960  70.920  73.670  1.00  0.00            
ATOM   2234  CE  MET   139      56.930  71.980  72.560  1.00  0.00            
ATOM   2235  HE1 MET   139      56.290  72.740  72.060  1.00  0.00            
ATOM   2236  HE2 MET   139      57.430  71.380  71.770  1.00  0.00            
ATOM   2237  HE3 MET   139      57.720  72.520  73.130  1.00  0.00            
ATOM   2238  C   MET   139      54.760  68.530  69.070  1.00  0.00            
ATOM   2239  O   MET   139      54.210  68.960  68.060  1.00  0.00            
ATOM   2240  N   SER   140      55.860  67.750  69.000  1.00  0.00            
ATOM   2241  HN  SER   140      56.260  67.390  69.840  1.00  0.00            
ATOM   2242  CA  SER   140      56.550  67.430  67.760  1.00  0.00            
ATOM   2243  HA  SER   140      56.750  68.350  67.240  1.00  0.00            
ATOM   2244  CB  SER   140      57.900  66.720  68.010  1.00  0.00            
ATOM   2245  HB1 SER   140      58.440  66.570  67.050  1.00  0.00            
ATOM   2246  HB2 SER   140      57.750  65.730  68.490  1.00  0.00            
ATOM   2247  OG  SER   140      58.730  67.520  68.850  1.00  0.00            
ATOM   2248  HG1 SER   140      58.400  67.400  69.740  1.00  0.00            
ATOM   2249  C   SER   140      55.740  66.570  66.820  1.00  0.00            
ATOM   2250  O   SER   140      55.690  66.780  65.610  1.00  0.00            
ATOM   2251  N   LEU   141      55.050  65.560  67.380  1.00  0.00            
ATOM   2252  HN  LEU   141      55.090  65.370  68.350  1.00  0.00            
ATOM   2253  CA  LEU   141      54.230  64.660  66.590  1.00  0.00            
ATOM   2254  HA  LEU   141      54.780  64.390  65.700  1.00  0.00            
ATOM   2255  CB  LEU   141      53.950  63.380  67.400  1.00  0.00            
ATOM   2256  HB1 LEU   141      53.220  62.730  66.880  1.00  0.00            
ATOM   2257  HB2 LEU   141      53.500  63.670  68.370  1.00  0.00            
ATOM   2258  CG  LEU   141      55.210  62.540  67.670  1.00  0.00            
ATOM   2259  HG  LEU   141      56.030  63.190  68.050  1.00  0.00            
ATOM   2260  CD1 LEU   141      54.890  61.520  68.760  1.00  0.00            
ATOM   2261 HD11 LEU   141      53.990  60.950  68.450  1.00  0.00            
ATOM   2262 HD12 LEU   141      54.660  62.030  69.720  1.00  0.00            
ATOM   2263 HD13 LEU   141      55.730  60.820  68.910  1.00  0.00            
ATOM   2264  CD2 LEU   141      55.710  61.810  66.420  1.00  0.00            
ATOM   2265 HD21 LEU   141      55.900  62.510  65.580  1.00  0.00            
ATOM   2266 HD22 LEU   141      54.950  61.060  66.100  1.00  0.00            
ATOM   2267 HD23 LEU   141      56.650  61.260  66.650  1.00  0.00            
ATOM   2268  C   LEU   141      52.930  65.280  66.120  1.00  0.00            
ATOM   2269  O   LEU   141      52.420  64.910  65.070  1.00  0.00            
ATOM   2270  N   ALA   142      52.370  66.270  66.850  1.00  0.00            
ATOM   2271  HN  ALA   142      52.730  66.520  67.750  1.00  0.00            
ATOM   2272  CA  ALA   142      51.210  67.010  66.390  1.00  0.00            
ATOM   2273  HA  ALA   142      50.430  66.310  66.170  1.00  0.00            
ATOM   2274  CB  ALA   142      50.740  67.960  67.510  1.00  0.00            
ATOM   2275  HB1 ALA   142      51.540  68.690  67.780  1.00  0.00            
ATOM   2276  HB2 ALA   142      50.500  67.380  68.420  1.00  0.00            
ATOM   2277  HB3 ALA   142      49.830  68.520  67.200  1.00  0.00            
ATOM   2278  C   ALA   142      51.470  67.800  65.100  1.00  0.00            
ATOM   2279  O   ALA   142      50.730  67.670  64.120  1.00  0.00            
ATOM   2280  N   THR   143      52.580  68.570  65.030  1.00  0.00            
ATOM   2281  HN  THR   143      53.150  68.680  65.840  1.00  0.00            
ATOM   2282  CA  THR   143      53.040  69.190  63.780  1.00  0.00            
ATOM   2283  HA  THR   143      52.170  69.680  63.360  1.00  0.00            
ATOM   2284  CB  THR   143      54.050  70.330  63.940  1.00  0.00            
ATOM   2285  HB  THR   143      53.560  71.170  64.470  1.00  0.00            
ATOM   2286  OG1 THR   143      54.580  70.810  62.700  1.00  0.00            
ATOM   2287  HG1 THR   143      53.850  71.150  62.170  1.00  0.00            
ATOM   2288  CG2 THR   143      55.270  69.880  64.760  1.00  0.00            
ATOM   2289 HG21 THR   143      55.800  69.050  64.250  1.00  0.00            
ATOM   2290 HG22 THR   143      54.970  69.550  65.780  1.00  0.00            
ATOM   2291 HG23 THR   143      55.980  70.730  64.880  1.00  0.00            
ATOM   2292  C   THR   143      53.440  68.170  62.710  1.00  0.00            
ATOM   2293  O   THR   143      53.070  68.280  61.550  1.00  0.00            
ATOM   2294  N   GLY   144      54.160  67.100  63.110  1.00  0.00            
ATOM   2295  HN  GLY   144      54.490  67.040  64.050  1.00  0.00            
ATOM   2296  CA  GLY   144      54.560  66.020  62.200  1.00  0.00            
ATOM   2297  HA1 GLY   144      55.080  65.280  62.780  1.00  0.00            
ATOM   2298  HA2 GLY   144      55.170  66.460  61.420  1.00  0.00            
ATOM   2299  C   GLY   144      53.410  65.320  61.510  1.00  0.00            
ATOM   2300  O   GLY   144      53.460  65.020  60.320  1.00  0.00            
ATOM   2301  N   SER   145      52.320  65.070  62.250  1.00  0.00            
ATOM   2302  HN  SER   145      52.340  65.280  63.220  1.00  0.00            
ATOM   2303  CA  SER   145      51.090  64.480  61.740  1.00  0.00            
ATOM   2304  HA  SER   145      51.340  63.530  61.300  1.00  0.00            
ATOM   2305  CB  SER   145      50.060  64.240  62.870  1.00  0.00            
ATOM   2306  HB1 SER   145      49.120  63.820  62.460  1.00  0.00            
ATOM   2307  HB2 SER   145      49.820  65.200  63.380  1.00  0.00            
ATOM   2308  OG  SER   145      50.570  63.320  63.820  1.00  0.00            
ATOM   2309  HG1 SER   145      51.230  63.790  64.340  1.00  0.00            
ATOM   2310  C   SER   145      50.420  65.300  60.650  1.00  0.00            
ATOM   2311  O   SER   145      50.000  64.770  59.620  1.00  0.00            
ATOM   2312  N   ILE   146      50.320  66.630  60.830  1.00  0.00            
ATOM   2313  HN  ILE   146      50.670  67.070  61.650  1.00  0.00            
ATOM   2314  CA  ILE   146      49.660  67.490  59.850  1.00  0.00            
ATOM   2315  HA  ILE   146      48.770  66.970  59.520  1.00  0.00            
ATOM   2316  CB  ILE   146      49.170  68.810  60.430  1.00  0.00            
ATOM   2317  HB  ILE   146      48.720  69.420  59.620  1.00  0.00            
ATOM   2318  CG2 ILE   146      48.050  68.500  61.450  1.00  0.00            
ATOM   2319 HG21 ILE   146      48.460  67.960  62.330  1.00  0.00            
ATOM   2320 HG22 ILE   146      47.260  67.880  60.980  1.00  0.00            
ATOM   2321 HG23 ILE   146      47.590  69.440  61.820  1.00  0.00            
ATOM   2322  CG1 ILE   146      50.310  69.640  61.070  1.00  0.00            
ATOM   2323 HG11 ILE   146      51.180  69.690  60.380  1.00  0.00            
ATOM   2324 HG12 ILE   146      50.650  69.120  62.000  1.00  0.00            
ATOM   2325  CD  ILE   146      49.910  71.070  61.430  1.00  0.00            
ATOM   2326  HD1 ILE   146      49.120  71.080  62.210  1.00  0.00            
ATOM   2327  HD2 ILE   146      49.520  71.600  60.530  1.00  0.00            
ATOM   2328  HD3 ILE   146      50.780  71.630  61.810  1.00  0.00            
ATOM   2329  C   ILE   146      50.490  67.710  58.600  1.00  0.00            
ATOM   2330  O   ILE   146      49.930  67.900  57.520  1.00  0.00            
ATOM   2331  N   ILE   147      51.840  67.640  58.680  1.00  0.00            
ATOM   2332  HN  ILE   147      52.280  67.540  59.560  1.00  0.00            
ATOM   2333  CA  ILE   147      52.710  67.680  57.500  1.00  0.00            
ATOM   2334  HA  ILE   147      52.500  68.590  56.960  1.00  0.00            
ATOM   2335  CB  ILE   147      54.190  67.690  57.910  1.00  0.00            
ATOM   2336  HB  ILE   147      54.350  66.880  58.650  1.00  0.00            
ATOM   2337  CG2 ILE   147      55.130  67.440  56.710  1.00  0.00            
ATOM   2338 HG21 ILE   147      54.950  68.190  55.910  1.00  0.00            
ATOM   2339 HG22 ILE   147      54.990  66.420  56.280  1.00  0.00            
ATOM   2340 HG23 ILE   147      56.190  67.510  57.020  1.00  0.00            
ATOM   2341  CG1 ILE   147      54.550  69.030  58.600  1.00  0.00            
ATOM   2342 HG11 ILE   147      53.720  69.350  59.270  1.00  0.00            
ATOM   2343 HG12 ILE   147      54.660  69.810  57.820  1.00  0.00            
ATOM   2344  CD  ILE   147      55.830  68.970  59.450  1.00  0.00            
ATOM   2345  HD1 ILE   147      56.700  68.670  58.840  1.00  0.00            
ATOM   2346  HD2 ILE   147      55.700  68.250  60.280  1.00  0.00            
ATOM   2347  HD3 ILE   147      56.030  69.970  59.900  1.00  0.00            
ATOM   2348  C   ILE   147      52.410  66.550  56.530  1.00  0.00            
ATOM   2349  O   ILE   147      52.230  66.760  55.330  1.00  0.00            
ATOM   2350  N   LEU   148      52.270  65.310  57.050  1.00  0.00            
ATOM   2351  HN  LEU   148      52.450  65.160  58.020  1.00  0.00            
ATOM   2352  CA  LEU   148      51.840  64.150  56.290  1.00  0.00            
ATOM   2353  HA  LEU   148      52.480  64.060  55.420  1.00  0.00            
ATOM   2354  CB  LEU   148      52.010  62.860  57.130  1.00  0.00            
ATOM   2355  HB1 LEU   148      51.320  62.070  56.760  1.00  0.00            
ATOM   2356  HB2 LEU   148      51.720  63.080  58.180  1.00  0.00            
ATOM   2357  CG  LEU   148      53.420  62.230  57.110  1.00  0.00            
ATOM   2358  HG  LEU   148      53.620  61.870  56.080  1.00  0.00            
ATOM   2359  CD1 LEU   148      54.560  63.190  57.480  1.00  0.00            
ATOM   2360 HD11 LEU   148      54.400  63.620  58.490  1.00  0.00            
ATOM   2361 HD12 LEU   148      54.630  64.030  56.750  1.00  0.00            
ATOM   2362 HD13 LEU   148      55.540  62.660  57.480  1.00  0.00            
ATOM   2363  CD2 LEU   148      53.470  61.010  58.050  1.00  0.00            
ATOM   2364 HD21 LEU   148      52.670  60.280  57.780  1.00  0.00            
ATOM   2365 HD22 LEU   148      53.300  61.330  59.100  1.00  0.00            
ATOM   2366 HD23 LEU   148      54.460  60.500  57.990  1.00  0.00            
ATOM   2367  C   LEU   148      50.430  64.270  55.720  1.00  0.00            
ATOM   2368  O   LEU   148      50.180  63.960  54.560  1.00  0.00            
ATOM   2369  N   CYS   149      49.460  64.760  56.530  1.00  0.00            
ATOM   2370  HN  CYS   149      49.690  64.970  57.480  1.00  0.00            
ATOM   2371  CA  CYS   149      48.090  64.970  56.110  1.00  0.00            
ATOM   2372  HA  CYS   149      47.730  64.030  55.710  1.00  0.00            
ATOM   2373  CB  CYS   149      47.180  65.360  57.310  1.00  0.00            
ATOM   2374  HB1 CYS   149      46.160  65.580  56.940  1.00  0.00            
ATOM   2375  HB2 CYS   149      47.570  66.300  57.770  1.00  0.00            
ATOM   2376  SG  CYS   149      47.060  64.050  58.560  1.00  0.00            
ATOM   2377  HG1 CYS   149      48.300  64.160  59.020  1.00  0.00            
ATOM   2378  C   CYS   149      47.870  65.990  54.990  1.00  0.00            
ATOM   2379  O   CYS   149      47.080  65.770  54.070  1.00  0.00            
ATOM   2380  N   LEU   150      48.530  67.170  55.080  1.00  0.00            
ATOM   2381  HN  LEU   150      49.150  67.340  55.840  1.00  0.00            
ATOM   2382  CA  LEU   150      48.260  68.310  54.200  1.00  0.00            
ATOM   2383  HA  LEU   150      47.200  68.340  54.000  1.00  0.00            
ATOM   2384  CB  LEU   150      48.650  69.640  54.900  1.00  0.00            
ATOM   2385  HB1 LEU   150      48.920  70.420  54.160  1.00  0.00            
ATOM   2386  HB2 LEU   150      49.560  69.460  55.520  1.00  0.00            
ATOM   2387  CG  LEU   150      47.550  70.290  55.790  1.00  0.00            
ATOM   2388  HG  LEU   150      46.750  70.660  55.110  1.00  0.00            
ATOM   2389  CD1 LEU   150      46.880  69.330  56.790  1.00  0.00            
ATOM   2390 HD11 LEU   150      47.640  68.910  57.490  1.00  0.00            
ATOM   2391 HD12 LEU   150      46.380  68.490  56.260  1.00  0.00            
ATOM   2392 HD13 LEU   150      46.120  69.880  57.390  1.00  0.00            
ATOM   2393  CD2 LEU   150      48.130  71.490  56.540  1.00  0.00            
ATOM   2394 HD21 LEU   150      48.550  72.240  55.830  1.00  0.00            
ATOM   2395 HD22 LEU   150      48.920  71.170  57.250  1.00  0.00            
ATOM   2396 HD23 LEU   150      47.330  72.000  57.130  1.00  0.00            
ATOM   2397  C   LEU   150      48.930  68.240  52.840  1.00  0.00            
ATOM   2398  O   LEU   150      48.440  68.820  51.870  1.00  0.00            
ATOM   2399  N   PHE   151      50.050  67.510  52.690  1.00  0.00            
ATOM   2400  HN  PHE   151      50.450  67.030  53.470  1.00  0.00            
ATOM   2401  CA  PHE   151      50.730  67.400  51.410  1.00  0.00            
ATOM   2402  HA  PHE   151      50.450  68.220  50.780  1.00  0.00            
ATOM   2403  CB  PHE   151      52.280  67.440  51.570  1.00  0.00            
ATOM   2404  HB1 PHE   151      52.790  67.250  50.600  1.00  0.00            
ATOM   2405  HB2 PHE   151      52.570  66.650  52.300  1.00  0.00            
ATOM   2406  CG  PHE   151      52.780  68.770  52.080  1.00  0.00            
ATOM   2407  CD1 PHE   151      52.490  69.960  51.390  1.00  0.00            
ATOM   2408  HD1 PHE   151      51.860  69.920  50.510  1.00  0.00            
ATOM   2409  CE1 PHE   151      53.020  71.180  51.810  1.00  0.00            
ATOM   2410  HE1 PHE   151      52.810  72.080  51.260  1.00  0.00            
ATOM   2411  CZ  PHE   151      53.860  71.230  52.940  1.00  0.00            
ATOM   2412  HZ  PHE   151      54.280  72.170  53.260  1.00  0.00            
ATOM   2413  CD2 PHE   151      53.620  68.830  53.200  1.00  0.00            
ATOM   2414  HD2 PHE   151      53.870  67.920  53.730  1.00  0.00            
ATOM   2415  CE2 PHE   151      54.160  70.050  53.630  1.00  0.00            
ATOM   2416  HE2 PHE   151      54.810  70.080  54.490  1.00  0.00            
ATOM   2417  C   PHE   151      50.320  66.130  50.680  1.00  0.00            
ATOM   2418  O   PHE   151      50.680  65.010  51.060  1.00  0.00            
ATOM   2419  N   ARG   152      49.570  66.270  49.570  1.00  0.00            
ATOM   2420  HN  ARG   152      49.340  67.180  49.240  1.00  0.00            
ATOM   2421  CA  ARG   152      48.870  65.170  48.900  1.00  0.00            
ATOM   2422  HA  ARG   152      48.290  64.660  49.640  1.00  0.00            
ATOM   2423  CB  ARG   152      47.900  65.800  47.870  1.00  0.00            
ATOM   2424  HB1 ARG   152      48.500  66.430  47.170  1.00  0.00            
ATOM   2425  HB2 ARG   152      47.220  66.470  48.420  1.00  0.00            
ATOM   2426  CG  ARG   152      47.070  64.830  47.010  1.00  0.00            
ATOM   2427  HG1 ARG   152      46.520  64.120  47.670  1.00  0.00            
ATOM   2428  HG2 ARG   152      47.750  64.230  46.370  1.00  0.00            
ATOM   2429  CD  ARG   152      46.080  65.540  46.070  1.00  0.00            
ATOM   2430  HD1 ARG   152      45.700  64.860  45.280  1.00  0.00            
ATOM   2431  HD2 ARG   152      46.590  66.380  45.560  1.00  0.00            
ATOM   2432  NE  ARG   152      44.950  66.080  46.880  1.00  0.00            
ATOM   2433  HE  ARG   152      45.020  66.970  47.340  1.00  0.00            
ATOM   2434  CZ  ARG   152      43.850  65.400  47.220  1.00  0.00            
ATOM   2435  NH1 ARG   152      43.580  64.190  46.810  1.00  0.00            
ATOM   2436 HH11 ARG   152      44.190  63.710  46.180  1.00  0.00            
ATOM   2437 HH12 ARG   152      42.720  63.740  47.030  1.00  0.00            
ATOM   2438  NH2 ARG   152      42.990  66.020  48.000  1.00  0.00            
ATOM   2439 HH21 ARG   152      43.210  66.960  48.270  1.00  0.00            
ATOM   2440 HH22 ARG   152      42.140  65.550  48.260  1.00  0.00            
ATOM   2441  C   ARG   152      49.780  64.120  48.260  1.00  0.00            
ATOM   2442  O   ARG   152      49.380  62.970  48.060  1.00  0.00            
ATOM   2443  N   LYS   153      51.060  64.470  48.000  1.00  0.00            
ATOM   2444  HN  LYS   153      51.330  65.420  48.160  1.00  0.00            
ATOM   2445  CA  LYS   153      52.110  63.550  47.580  1.00  0.00            
ATOM   2446  HA  LYS   153      51.790  63.070  46.670  1.00  0.00            
ATOM   2447  CB  LYS   153      53.440  64.320  47.330  1.00  0.00            
ATOM   2448  HB1 LYS   153      53.830  64.720  48.290  1.00  0.00            
ATOM   2449  HB2 LYS   153      53.220  65.190  46.670  1.00  0.00            
ATOM   2450  CG  LYS   153      54.530  63.470  46.630  1.00  0.00            
ATOM   2451  HG1 LYS   153      54.150  63.210  45.620  1.00  0.00            
ATOM   2452  HG2 LYS   153      54.700  62.510  47.170  1.00  0.00            
ATOM   2453  CD  LYS   153      55.880  64.200  46.480  1.00  0.00            
ATOM   2454  HD1 LYS   153      55.680  65.230  46.120  1.00  0.00            
ATOM   2455  HD2 LYS   153      56.460  63.680  45.680  1.00  0.00            
ATOM   2456  CE  LYS   153      56.720  64.210  47.760  1.00  0.00            
ATOM   2457  HE1 LYS   153      57.110  63.190  47.990  1.00  0.00            
ATOM   2458  HE2 LYS   153      56.120  64.570  48.620  1.00  0.00            
ATOM   2459  NZ  LYS   153      57.870  65.130  47.620  1.00  0.00            
ATOM   2460  HZ1 LYS   153      57.490  66.080  47.490  1.00  0.00            
ATOM   2461  HZ2 LYS   153      58.430  64.890  46.770  1.00  0.00            
ATOM   2462  HZ3 LYS   153      58.480  65.100  48.470  1.00  0.00            
ATOM   2463  C   LYS   153      52.370  62.460  48.620  1.00  0.00            
ATOM   2464  O   LYS   153      52.690  61.320  48.280  1.00  0.00            
ATOM   2465  N   LEU   154      52.230  62.770  49.920  1.00  0.00            
ATOM   2466  HN  LEU   154      51.840  63.640  50.210  1.00  0.00            
ATOM   2467  CA  LEU   154      52.750  61.940  51.000  1.00  0.00            
ATOM   2468  HA  LEU   154      53.640  61.440  50.670  1.00  0.00            
ATOM   2469  CB  LEU   154      53.060  62.840  52.230  1.00  0.00            
ATOM   2470  HB1 LEU   154      53.520  62.230  53.030  1.00  0.00            
ATOM   2471  HB2 LEU   154      52.120  63.260  52.630  1.00  0.00            
ATOM   2472  CG  LEU   154      54.010  64.030  51.930  1.00  0.00            
ATOM   2473  HG  LEU   154      53.490  64.740  51.250  1.00  0.00            
ATOM   2474  CD1 LEU   154      54.320  64.780  53.240  1.00  0.00            
ATOM   2475 HD11 LEU   154      54.790  64.090  53.970  1.00  0.00            
ATOM   2476 HD12 LEU   154      53.380  65.160  53.690  1.00  0.00            
ATOM   2477 HD13 LEU   154      55.000  65.640  53.050  1.00  0.00            
ATOM   2478  CD2 LEU   154      55.300  63.570  51.240  1.00  0.00            
ATOM   2479 HD21 LEU   154      55.090  63.170  50.230  1.00  0.00            
ATOM   2480 HD22 LEU   154      55.780  62.760  51.840  1.00  0.00            
ATOM   2481 HD23 LEU   154      56.010  64.410  51.150  1.00  0.00            
ATOM   2482  C   LEU   154      51.760  60.870  51.440  1.00  0.00            
ATOM   2483  O   LEU   154      52.010  60.120  52.380  1.00  0.00            
ATOM   2484  N   HSE   155      50.630  60.760  50.730  1.00  0.00            
ATOM   2485  HN  HSE   155      50.510  61.360  49.940  1.00  0.00            
ATOM   2486  CA  HSE   155      49.570  59.810  50.990  1.00  0.00            
ATOM   2487  HA  HSE   155      49.440  59.730  52.060  1.00  0.00            
ATOM   2488  CB  HSE   155      48.260  60.330  50.370  1.00  0.00            
ATOM   2489  HB1 HSE   155      47.520  59.500  50.240  1.00  0.00            
ATOM   2490  HB2 HSE   155      48.450  60.760  49.370  1.00  0.00            
ATOM   2491  ND1 HSE   155      46.420  61.120  51.830  1.00  0.00            
ATOM   2492  CG  HSE   155      47.650  61.380  51.250  1.00  0.00            
ATOM   2493  CE1 HSE   155      46.170  62.170  52.590  1.00  0.00            
ATOM   2494  HE1 HSE   155      45.310  62.270  53.250  1.00  0.00            
ATOM   2495  NE2 HSE   155      47.160  63.090  52.520  1.00  0.00            
ATOM   2496  HE2 HSE   155      47.220  63.950  53.030  1.00  0.00            
ATOM   2497  CD2 HSE   155      48.110  62.590  51.660  1.00  0.00            
ATOM   2498  HD2 HSE   155      49.050  63.090  51.430  1.00  0.00            
ATOM   2499  C   HSE   155      49.890  58.420  50.490  1.00  0.00            
ATOM   2500  O   HSE   155      49.610  58.060  49.340  1.00  0.00            
ATOM   2501  N   CYS   156      50.480  57.580  51.360  1.00  0.00            
ATOM   2502  HN  CYS   156      50.680  57.890  52.290  1.00  0.00            
ATOM   2503  CA  CYS   156      50.920  56.250  51.010  1.00  0.00            
ATOM   2504  HA  CYS   156      50.200  55.800  50.350  1.00  0.00            
ATOM   2505  CB  CYS   156      52.330  56.260  50.350  1.00  0.00            
ATOM   2506  HB1 CYS   156      52.250  56.860  49.410  1.00  0.00            
ATOM   2507  HB2 CYS   156      52.590  55.230  50.040  1.00  0.00            
ATOM   2508  SG  CYS   156      53.680  56.940  51.390  1.00  0.00            
ATOM   2509  HG1 CYS   156      53.380  58.220  51.170  1.00  0.00            
ATOM   2510  C   CYS   156      50.960  55.420  52.280  1.00  0.00            
ATOM   2511  O   CYS   156      51.010  55.970  53.380  1.00  0.00            
ATOM   2512  N   THR   157      50.970  54.080  52.160  1.00  0.00            
ATOM   2513  HN  THR   157      50.900  53.650  51.260  1.00  0.00            
ATOM   2514  CA  THR   157      50.910  53.140  53.280  1.00  0.00            
ATOM   2515  HA  THR   157      49.980  53.300  53.800  1.00  0.00            
ATOM   2516  CB  THR   157      50.960  51.690  52.810  1.00  0.00            
ATOM   2517  HB  THR   157      51.920  51.500  52.270  1.00  0.00            
ATOM   2518  OG1 THR   157      49.910  51.440  51.890  1.00  0.00            
ATOM   2519  HG1 THR   157      49.090  51.520  52.380  1.00  0.00            
ATOM   2520  CG2 THR   157      50.820  50.680  53.960  1.00  0.00            
ATOM   2521 HG21 THR   157      49.940  50.920  54.590  1.00  0.00            
ATOM   2522 HG22 THR   157      51.730  50.690  54.600  1.00  0.00            
ATOM   2523 HG23 THR   157      50.710  49.650  53.560  1.00  0.00            
ATOM   2524  C   THR   157      52.010  53.340  54.310  1.00  0.00            
ATOM   2525  O   THR   157      51.760  53.360  55.510  1.00  0.00            
ATOM   2526  N   ARG   158      53.260  53.590  53.850  1.00  0.00            
ATOM   2527  HN  ARG   158      53.450  53.520  52.870  1.00  0.00            
ATOM   2528  CA  ARG   158      54.390  53.910  54.700  1.00  0.00            
ATOM   2529  HA  ARG   158      54.570  53.070  55.360  1.00  0.00            
ATOM   2530  CB  ARG   158      55.630  54.130  53.780  1.00  0.00            
ATOM   2531  HB1 ARG   158      55.310  54.780  52.940  1.00  0.00            
ATOM   2532  HB2 ARG   158      55.920  53.150  53.330  1.00  0.00            
ATOM   2533  CG  ARG   158      56.860  54.790  54.440  1.00  0.00            
ATOM   2534  HG1 ARG   158      57.110  54.220  55.360  1.00  0.00            
ATOM   2535  HG2 ARG   158      56.610  55.830  54.750  1.00  0.00            
ATOM   2536  CD  ARG   158      58.120  54.830  53.560  1.00  0.00            
ATOM   2537  HD1 ARG   158      58.470  53.800  53.360  1.00  0.00            
ATOM   2538  HD2 ARG   158      58.940  55.400  54.030  1.00  0.00            
ATOM   2539  NE  ARG   158      57.770  55.450  52.240  1.00  0.00            
ATOM   2540  HE  ARG   158      57.830  54.880  51.420  1.00  0.00            
ATOM   2541  CZ  ARG   158      57.800  56.740  51.970  1.00  0.00            
ATOM   2542  NH1 ARG   158      57.750  57.700  52.860  1.00  0.00            
ATOM   2543 HH11 ARG   158      57.230  57.520  53.700  1.00  0.00            
ATOM   2544 HH12 ARG   158      57.670  58.630  52.510  1.00  0.00            
ATOM   2545  NH2 ARG   158      57.890  57.090  50.700  1.00  0.00            
ATOM   2546 HH21 ARG   158      57.830  56.390  49.990  1.00  0.00            
ATOM   2547 HH22 ARG   158      57.770  58.060  50.470  1.00  0.00            
ATOM   2548  C   ARG   158      54.200  55.120  55.600  1.00  0.00            
ATOM   2549  O   ARG   158      54.520  55.110  56.790  1.00  0.00            
ATOM   2550  N   ASN   159      53.640  56.210  55.050  1.00  0.00            
ATOM   2551  HN  ASN   159      53.340  56.210  54.100  1.00  0.00            
ATOM   2552  CA  ASN   159      53.400  57.410  55.820  1.00  0.00            
ATOM   2553  HA  ASN   159      54.180  57.520  56.560  1.00  0.00            
ATOM   2554  CB  ASN   159      53.420  58.650  54.900  1.00  0.00            
ATOM   2555  HB1 ASN   159      53.100  59.560  55.450  1.00  0.00            
ATOM   2556  HB2 ASN   159      52.730  58.480  54.050  1.00  0.00            
ATOM   2557  CG  ASN   159      54.840  58.890  54.380  1.00  0.00            
ATOM   2558  OD1 ASN   159      55.820  58.310  54.860  1.00  0.00            
ATOM   2559  ND2 ASN   159      54.950  59.760  53.360  1.00  0.00            
ATOM   2560 HD21 ASN   159      55.850  59.970  52.980  1.00  0.00            
ATOM   2561 HD22 ASN   159      54.120  60.140  52.950  1.00  0.00            
ATOM   2562  C   ASN   159      52.100  57.320  56.620  1.00  0.00            
ATOM   2563  O   ASN   159      52.020  57.860  57.720  1.00  0.00            
ATOM   2564  N   TYR   160      51.090  56.560  56.160  1.00  0.00            
ATOM   2565  HN  TYR   160      51.120  56.190  55.230  1.00  0.00            
ATOM   2566  CA  TYR   160      49.910  56.220  56.940  1.00  0.00            
ATOM   2567  HA  TYR   160      49.480  57.140  57.320  1.00  0.00            
ATOM   2568  CB  TYR   160      48.850  55.460  56.100  1.00  0.00            
ATOM   2569  HB1 TYR   160      48.000  55.160  56.760  1.00  0.00            
ATOM   2570  HB2 TYR   160      49.300  54.540  55.670  1.00  0.00            
ATOM   2571  CG  TYR   160      48.220  56.260  54.980  1.00  0.00            
ATOM   2572  CD1 TYR   160      48.150  57.660  54.980  1.00  0.00            
ATOM   2573  HD1 TYR   160      48.600  58.250  55.770  1.00  0.00            
ATOM   2574  CE1 TYR   160      47.440  58.340  53.970  1.00  0.00            
ATOM   2575  HE1 TYR   160      47.370  59.420  54.000  1.00  0.00            
ATOM   2576  CZ  TYR   160      46.800  57.620  52.960  1.00  0.00            
ATOM   2577  OH  TYR   160      46.050  58.300  51.980  1.00  0.00            
ATOM   2578  HH  TYR   160      46.120  59.240  52.150  1.00  0.00            
ATOM   2579  CD2 TYR   160      47.580  55.550  53.940  1.00  0.00            
ATOM   2580  HD2 TYR   160      47.600  54.470  53.940  1.00  0.00            
ATOM   2581  CE2 TYR   160      46.880  56.230  52.930  1.00  0.00            
ATOM   2582  HE2 TYR   160      46.380  55.670  52.150  1.00  0.00            
ATOM   2583  C   TYR   160      50.220  55.400  58.200  1.00  0.00            
ATOM   2584  O   TYR   160      49.700  55.680  59.280  1.00  0.00            
ATOM   2585  N   ILE   161      51.110  54.390  58.100  1.00  0.00            
ATOM   2586  HN  ILE   161      51.470  54.120  57.210  1.00  0.00            
ATOM   2587  CA  ILE   161      51.640  53.660  59.250  1.00  0.00            
ATOM   2588  HA  ILE   161      50.800  53.260  59.810  1.00  0.00            
ATOM   2589  CB  ILE   161      52.500  52.480  58.800  1.00  0.00            
ATOM   2590  HB  ILE   161      53.220  52.840  58.040  1.00  0.00            
ATOM   2591  CG2 ILE   161      53.320  51.890  59.970  1.00  0.00            
ATOM   2592 HG21 ILE   161      52.650  51.590  60.810  1.00  0.00            
ATOM   2593 HG22 ILE   161      54.060  52.610  60.360  1.00  0.00            
ATOM   2594 HG23 ILE   161      53.890  51.000  59.650  1.00  0.00            
ATOM   2595  CG1 ILE   161      51.610  51.400  58.140  1.00  0.00            
ATOM   2596 HG11 ILE   161      50.900  51.880  57.430  1.00  0.00            
ATOM   2597 HG12 ILE   161      51.000  50.900  58.930  1.00  0.00            
ATOM   2598  CD  ILE   161      52.410  50.350  57.370  1.00  0.00            
ATOM   2599  HD1 ILE   161      53.040  49.750  58.060  1.00  0.00            
ATOM   2600  HD2 ILE   161      53.070  50.840  56.630  1.00  0.00            
ATOM   2601  HD3 ILE   161      51.730  49.650  56.830  1.00  0.00            
ATOM   2602  C   ILE   161      52.380  54.570  60.220  1.00  0.00            
ATOM   2603  O   ILE   161      52.110  54.580  61.420  1.00  0.00            
ATOM   2604  N   HSP   162      53.260  55.460  59.700  1.00  0.00            
ATOM   2605  HN  HSP   162      53.500  55.390  58.730  1.00  0.00            
ATOM   2606  CA  HSP   162      53.930  56.460  60.500  1.00  0.00            
ATOM   2607  HA  HSP   162      54.450  55.940  61.290  1.00  0.00            
ATOM   2608  CB  HSP   162      54.960  57.290  59.680  1.00  0.00            
ATOM   2609  HB1 HSP   162      55.430  58.050  60.350  1.00  0.00            
ATOM   2610  HB2 HSP   162      54.440  57.830  58.860  1.00  0.00            
ATOM   2611  CD2 HSP   162      56.890  56.710  58.020  1.00  0.00            
ATOM   2612  HD2 HSP   162      56.850  57.540  57.330  1.00  0.00            
ATOM   2613  CG  HSP   162      56.100  56.480  59.100  1.00  0.00            
ATOM   2614  NE2 HSP   162      57.780  55.660  57.950  1.00  0.00            
ATOM   2615  HE2 HSP   162      58.510  55.530  57.290  1.00  0.00            
ATOM   2616  ND1 HSP   162      56.520  55.310  59.650  1.00  0.00            
ATOM   2617  HD1 HSP   162      56.190  54.770  60.420  1.00  0.00            
ATOM   2618  CE1 HSP   162      57.520  54.820  58.940  1.00  0.00            
ATOM   2619  HE1 HSP   162      57.990  53.890  59.160  1.00  0.00            
ATOM   2620  C   HSP   162      52.990  57.430  61.210  1.00  0.00            
ATOM   2621  O   HSP   162      53.160  57.730  62.380  1.00  0.00            
ATOM   2622  N   LEU   163      51.930  57.900  60.520  1.00  0.00            
ATOM   2623  HN  LEU   163      51.830  57.690  59.550  1.00  0.00            
ATOM   2624  CA  LEU   163      50.880  58.730  61.090  1.00  0.00            
ATOM   2625  HA  LEU   163      51.350  59.620  61.500  1.00  0.00            
ATOM   2626  CB  LEU   163      49.910  59.140  59.950  1.00  0.00            
ATOM   2627  HB1 LEU   163      49.510  58.220  59.480  1.00  0.00            
ATOM   2628  HB2 LEU   163      50.500  59.670  59.170  1.00  0.00            
ATOM   2629  CG  LEU   163      48.720  60.040  60.340  1.00  0.00            
ATOM   2630  HG  LEU   163      48.110  59.530  61.120  1.00  0.00            
ATOM   2631  CD1 LEU   163      49.180  61.390  60.910  1.00  0.00            
ATOM   2632 HD11 LEU   163      49.810  61.930  60.170  1.00  0.00            
ATOM   2633 HD12 LEU   163      49.770  61.250  61.840  1.00  0.00            
ATOM   2634 HD13 LEU   163      48.300  62.020  61.150  1.00  0.00            
ATOM   2635  CD2 LEU   163      47.810  60.270  59.120  1.00  0.00            
ATOM   2636 HD21 LEU   163      47.440  59.310  58.720  1.00  0.00            
ATOM   2637 HD22 LEU   163      48.360  60.800  58.320  1.00  0.00            
ATOM   2638 HD23 LEU   163      46.930  60.900  59.410  1.00  0.00            
ATOM   2639  C   LEU   163      50.130  58.070  62.240  1.00  0.00            
ATOM   2640  O   LEU   163      49.910  58.660  63.300  1.00  0.00            
ATOM   2641  N   ASN   164      49.760  56.780  62.100  1.00  0.00            
ATOM   2642  HN  ASN   164      49.940  56.310  61.240  1.00  0.00            
ATOM   2643  CA  ASN   164      49.230  55.980  63.200  1.00  0.00            
ATOM   2644  HA  ASN   164      48.410  56.530  63.630  1.00  0.00            
ATOM   2645  CB  ASN   164      48.700  54.600  62.730  1.00  0.00            
ATOM   2646  HB1 ASN   164      48.510  53.970  63.620  1.00  0.00            
ATOM   2647  HB2 ASN   164      49.440  54.080  62.080  1.00  0.00            
ATOM   2648  CG  ASN   164      47.350  54.720  62.030  1.00  0.00            
ATOM   2649  OD1 ASN   164      46.300  54.500  62.640  1.00  0.00            
ATOM   2650  ND2 ASN   164      47.350  55.010  60.710  1.00  0.00            
ATOM   2651 HD21 ASN   164      48.210  55.200  60.240  1.00  0.00            
ATOM   2652 HD22 ASN   164      46.460  55.020  60.250  1.00  0.00            
ATOM   2653  C   ASN   164      50.220  55.780  64.350  1.00  0.00            
ATOM   2654  O   ASN   164      49.850  55.890  65.520  1.00  0.00            
ATOM   2655  N   LEU   165      51.520  55.540  64.060  1.00  0.00            
ATOM   2656  HN  LEU   165      51.810  55.360  63.120  1.00  0.00            
ATOM   2657  CA  LEU   165      52.550  55.510  65.080  1.00  0.00            
ATOM   2658  HA  LEU   165      52.260  54.760  65.810  1.00  0.00            
ATOM   2659  CB  LEU   165      53.930  55.100  64.490  1.00  0.00            
ATOM   2660  HB1 LEU   165      54.200  55.810  63.680  1.00  0.00            
ATOM   2661  HB2 LEU   165      53.830  54.100  64.020  1.00  0.00            
ATOM   2662  CG  LEU   165      55.090  55.050  65.510  1.00  0.00            
ATOM   2663  HG  LEU   165      55.190  56.040  66.000  1.00  0.00            
ATOM   2664  CD1 LEU   165      54.850  53.990  66.590  1.00  0.00            
ATOM   2665 HD11 LEU   165      54.800  52.980  66.120  1.00  0.00            
ATOM   2666 HD12 LEU   165      53.910  54.180  67.140  1.00  0.00            
ATOM   2667 HD13 LEU   165      55.680  53.990  67.330  1.00  0.00            
ATOM   2668  CD2 LEU   165      56.420  54.780  64.800  1.00  0.00            
ATOM   2669 HD21 LEU   165      56.640  55.570  64.040  1.00  0.00            
ATOM   2670 HD22 LEU   165      56.360  53.810  64.260  1.00  0.00            
ATOM   2671 HD23 LEU   165      57.260  54.720  65.520  1.00  0.00            
ATOM   2672  C   LEU   165      52.690  56.830  65.840  1.00  0.00            
ATOM   2673  O   LEU   165      52.720  56.840  67.070  1.00  0.00            
ATOM   2674  N   PHE   166      52.680  57.980  65.130  1.00  0.00            
ATOM   2675  HN  PHE   166      52.690  57.930  64.130  1.00  0.00            
ATOM   2676  CA  PHE   166      52.700  59.310  65.710  1.00  0.00            
ATOM   2677  HA  PHE   166      53.580  59.400  66.320  1.00  0.00            
ATOM   2678  CB  PHE   166      52.660  60.430  64.620  1.00  0.00            
ATOM   2679  HB1 PHE   166      52.590  61.430  65.110  1.00  0.00            
ATOM   2680  HB2 PHE   166      51.750  60.310  64.000  1.00  0.00            
ATOM   2681  CG  PHE   166      53.830  60.530  63.660  1.00  0.00            
ATOM   2682  CD1 PHE   166      55.000  59.750  63.740  1.00  0.00            
ATOM   2683  HD1 PHE   166      55.110  59.010  64.520  1.00  0.00            
ATOM   2684  CE1 PHE   166      56.040  59.920  62.810  1.00  0.00            
ATOM   2685  HE1 PHE   166      56.930  59.310  62.870  1.00  0.00            
ATOM   2686  CZ  PHE   166      55.930  60.880  61.790  1.00  0.00            
ATOM   2687  HZ  PHE   166      56.730  61.010  61.080  1.00  0.00            
ATOM   2688  CD2 PHE   166      53.740  61.480  62.630  1.00  0.00            
ATOM   2689  HD2 PHE   166      52.850  62.090  62.560  1.00  0.00            
ATOM   2690  CE2 PHE   166      54.770  61.660  61.700  1.00  0.00            
ATOM   2691  HE2 PHE   166      54.680  62.410  60.930  1.00  0.00            
ATOM   2692  C   PHE   166      51.510  59.540  66.630  1.00  0.00            
ATOM   2693  O   PHE   166      51.640  59.990  67.770  1.00  0.00            
ATOM   2694  N   LEU   167      50.300  59.140  66.170  1.00  0.00            
ATOM   2695  HN  LEU   167      50.230  58.820  65.230  1.00  0.00            
ATOM   2696  CA  LEU   167      49.070  59.150  66.930  1.00  0.00            
ATOM   2697  HA  LEU   167      48.900  60.170  67.250  1.00  0.00            
ATOM   2698  CB  LEU   167      47.920  58.730  65.980  1.00  0.00            
ATOM   2699  HB1 LEU   167      48.160  57.730  65.550  1.00  0.00            
ATOM   2700  HB2 LEU   167      47.900  59.450  65.140  1.00  0.00            
ATOM   2701  CG  LEU   167      46.510  58.660  66.590  1.00  0.00            
ATOM   2702  HG  LEU   167      46.490  57.870  67.380  1.00  0.00            
ATOM   2703  CD1 LEU   167      46.100  59.990  67.240  1.00  0.00            
ATOM   2704 HD11 LEU   167      46.130  60.810  66.490  1.00  0.00            
ATOM   2705 HD12 LEU   167      46.760  60.250  68.090  1.00  0.00            
ATOM   2706 HD13 LEU   167      45.060  59.900  67.620  1.00  0.00            
ATOM   2707  CD2 LEU   167      45.500  58.270  65.510  1.00  0.00            
ATOM   2708 HD21 LEU   167      45.750  57.280  65.070  1.00  0.00            
ATOM   2709 HD22 LEU   167      45.490  59.030  64.690  1.00  0.00            
ATOM   2710 HD23 LEU   167      44.480  58.210  65.940  1.00  0.00            
ATOM   2711  C   LEU   167      49.100  58.290  68.190  1.00  0.00            
ATOM   2712  O   LEU   167      48.670  58.710  69.260  1.00  0.00            
ATOM   2713  N   SER   168      49.670  57.070  68.120  1.00  0.00            
ATOM   2714  HN  SER   168      49.950  56.720  67.230  1.00  0.00            
ATOM   2715  CA  SER   168      49.850  56.200  69.280  1.00  0.00            
ATOM   2716  HA  SER   168      48.870  56.070  69.720  1.00  0.00            
ATOM   2717  CB  SER   168      50.360  54.790  68.870  1.00  0.00            
ATOM   2718  HB1 SER   168      49.790  54.450  67.980  1.00  0.00            
ATOM   2719  HB2 SER   168      50.140  54.080  69.700  1.00  0.00            
ATOM   2720  OG  SER   168      51.760  54.740  68.570  1.00  0.00            
ATOM   2721  HG1 SER   168      51.950  55.410  67.910  1.00  0.00            
ATOM   2722  C   SER   168      50.740  56.800  70.370  1.00  0.00            
ATOM   2723  O   SER   168      50.420  56.740  71.560  1.00  0.00            
ATOM   2724  N   PHE   169      51.870  57.440  69.990  1.00  0.00            
ATOM   2725  HN  PHE   169      52.140  57.430  69.040  1.00  0.00            
ATOM   2726  CA  PHE   169      52.690  58.230  70.890  1.00  0.00            
ATOM   2727  HA  PHE   169      52.960  57.610  71.730  1.00  0.00            
ATOM   2728  CB  PHE   169      53.970  58.740  70.180  1.00  0.00            
ATOM   2729  HB1 PHE   169      54.430  59.590  70.720  1.00  0.00            
ATOM   2730  HB2 PHE   169      53.680  59.060  69.160  1.00  0.00            
ATOM   2731  CG  PHE   169      55.040  57.700  70.070  1.00  0.00            
ATOM   2732  CD1 PHE   169      55.690  57.240  71.230  1.00  0.00            
ATOM   2733  HD1 PHE   169      55.360  57.580  72.200  1.00  0.00            
ATOM   2734  CE1 PHE   169      56.770  56.350  71.130  1.00  0.00            
ATOM   2735  HE1 PHE   169      57.260  55.990  72.030  1.00  0.00            
ATOM   2736  CZ  PHE   169      57.220  55.940  69.870  1.00  0.00            
ATOM   2737  HZ  PHE   169      58.060  55.260  69.790  1.00  0.00            
ATOM   2738  CD2 PHE   169      55.520  57.290  68.810  1.00  0.00            
ATOM   2739  HD2 PHE   169      55.050  57.670  67.920  1.00  0.00            
ATOM   2740  CE2 PHE   169      56.600  56.410  68.710  1.00  0.00            
ATOM   2741  HE2 PHE   169      56.950  56.100  67.740  1.00  0.00            
ATOM   2742  C   PHE   169      51.970  59.440  71.500  1.00  0.00            
ATOM   2743  O   PHE   169      52.100  59.710  72.690  1.00  0.00            
ATOM   2744  N   ILE   170      51.180  60.180  70.690  1.00  0.00            
ATOM   2745  HN  ILE   170      51.150  59.980  69.710  1.00  0.00            
ATOM   2746  CA  ILE   170      50.340  61.280  71.140  1.00  0.00            
ATOM   2747  HA  ILE   170      50.970  62.020  71.620  1.00  0.00            
ATOM   2748  CB  ILE   170      49.640  61.940  69.940  1.00  0.00            
ATOM   2749  HB  ILE   170      49.300  61.120  69.260  1.00  0.00            
ATOM   2750  CG2 ILE   170      48.370  62.740  70.330  1.00  0.00            
ATOM   2751 HG21 ILE   170      48.590  63.490  71.110  1.00  0.00            
ATOM   2752 HG22 ILE   170      47.570  62.070  70.700  1.00  0.00            
ATOM   2753 HG23 ILE   170      47.950  63.270  69.440  1.00  0.00            
ATOM   2754  CG1 ILE   170      50.640  62.800  69.130  1.00  0.00            
ATOM   2755 HG11 ILE   170      51.600  62.250  69.030  1.00  0.00            
ATOM   2756 HG12 ILE   170      50.860  63.730  69.690  1.00  0.00            
ATOM   2757  CD  ILE   170      50.140  63.150  67.720  1.00  0.00            
ATOM   2758  HD1 ILE   170      49.220  63.770  67.760  1.00  0.00            
ATOM   2759  HD2 ILE   170      49.920  62.230  67.150  1.00  0.00            
ATOM   2760  HD3 ILE   170      50.910  63.720  67.170  1.00  0.00            
ATOM   2761  C   ILE   170      49.330  60.840  72.200  1.00  0.00            
ATOM   2762  O   ILE   170      49.240  61.430  73.270  1.00  0.00            
ATOM   2763  N   LEU   171      48.620  59.730  71.950  1.00  0.00            
ATOM   2764  HN  LEU   171      48.680  59.290  71.060  1.00  0.00            
ATOM   2765  CA  LEU   171      47.720  59.110  72.900  1.00  0.00            
ATOM   2766  HA  LEU   171      47.020  59.860  73.240  1.00  0.00            
ATOM   2767  CB  LEU   171      46.940  57.960  72.220  1.00  0.00            
ATOM   2768  HB1 LEU   171      46.450  57.310  72.970  1.00  0.00            
ATOM   2769  HB2 LEU   171      47.660  57.330  71.650  1.00  0.00            
ATOM   2770  CG  LEU   171      45.830  58.460  71.260  1.00  0.00            
ATOM   2771  HG  LEU   171      46.260  59.230  70.590  1.00  0.00            
ATOM   2772  CD1 LEU   171      45.330  57.310  70.380  1.00  0.00            
ATOM   2773 HD11 LEU   171      44.890  56.500  71.010  1.00  0.00            
ATOM   2774 HD12 LEU   171      46.160  56.880  69.780  1.00  0.00            
ATOM   2775 HD13 LEU   171      44.540  57.670  69.680  1.00  0.00            
ATOM   2776  CD2 LEU   171      44.660  59.070  72.050  1.00  0.00            
ATOM   2777 HD21 LEU   171      44.980  59.980  72.590  1.00  0.00            
ATOM   2778 HD22 LEU   171      44.270  58.340  72.780  1.00  0.00            
ATOM   2779 HD23 LEU   171      43.840  59.340  71.350  1.00  0.00            
ATOM   2780  C   LEU   171      48.410  58.620  74.170  1.00  0.00            
ATOM   2781  O   LEU   171      47.930  58.850  75.280  1.00  0.00            
ATOM   2782  N   ARG   172      49.580  57.950  74.050  1.00  0.00            
ATOM   2783  HN  ARG   172      49.930  57.730  73.140  1.00  0.00            
ATOM   2784  CA  ARG   172      50.370  57.530  75.190  1.00  0.00            
ATOM   2785  HA  ARG   172      49.740  56.900  75.810  1.00  0.00            
ATOM   2786  CB  ARG   172      51.580  56.670  74.740  1.00  0.00            
ATOM   2787  HB1 ARG   172      52.210  57.280  74.050  1.00  0.00            
ATOM   2788  HB2 ARG   172      51.180  55.810  74.160  1.00  0.00            
ATOM   2789  CG  ARG   172      52.460  56.140  75.900  1.00  0.00            
ATOM   2790  HG1 ARG   172      51.800  55.610  76.620  1.00  0.00            
ATOM   2791  HG2 ARG   172      52.940  56.980  76.430  1.00  0.00            
ATOM   2792  CD  ARG   172      53.550  55.180  75.400  1.00  0.00            
ATOM   2793  HD1 ARG   172      54.230  55.720  74.710  1.00  0.00            
ATOM   2794  HD2 ARG   172      53.090  54.320  74.870  1.00  0.00            
ATOM   2795  NE  ARG   172      54.330  54.660  76.570  1.00  0.00            
ATOM   2796  HE  ARG   172      54.160  55.010  77.490  1.00  0.00            
ATOM   2797  CZ  ARG   172      55.510  54.070  76.450  1.00  0.00            
ATOM   2798  NH1 ARG   172      56.010  53.720  75.290  1.00  0.00            
ATOM   2799 HH11 ARG   172      55.480  53.860  74.460  1.00  0.00            
ATOM   2800 HH12 ARG   172      56.970  53.430  75.260  1.00  0.00            
ATOM   2801  NH2 ARG   172      56.210  53.840  77.540  1.00  0.00            
ATOM   2802 HH21 ARG   172      55.830  54.110  78.430  1.00  0.00            
ATOM   2803 HH22 ARG   172      57.170  53.570  77.470  1.00  0.00            
ATOM   2804  C   ARG   172      50.810  58.680  76.080  1.00  0.00            
ATOM   2805  O   ARG   172      50.640  58.630  77.290  1.00  0.00            
ATOM   2806  N   ALA   173      51.290  59.790  75.470  1.00  0.00            
ATOM   2807  HN  ALA   173      51.420  59.800  74.480  1.00  0.00            
ATOM   2808  CA  ALA   173      51.630  61.000  76.180  1.00  0.00            
ATOM   2809  HA  ALA   173      52.380  60.770  76.920  1.00  0.00            
ATOM   2810  CB  ALA   173      52.180  62.020  75.160  1.00  0.00            
ATOM   2811  HB1 ALA   173      51.430  62.250  74.370  1.00  0.00            
ATOM   2812  HB2 ALA   173      53.090  61.610  74.660  1.00  0.00            
ATOM   2813  HB3 ALA   173      52.470  62.980  75.650  1.00  0.00            
ATOM   2814  C   ALA   173      50.450  61.630  76.920  1.00  0.00            
ATOM   2815  O   ALA   173      50.550  61.910  78.110  1.00  0.00            
ATOM   2816  N   ILE   174      49.290  61.770  76.260  1.00  0.00            
ATOM   2817  HN  ILE   174      49.230  61.530  75.290  1.00  0.00            
ATOM   2818  CA  ILE   174      48.070  62.280  76.880  1.00  0.00            
ATOM   2819  HA  ILE   174      48.290  63.250  77.290  1.00  0.00            
ATOM   2820  CB  ILE   174      46.950  62.460  75.830  1.00  0.00            
ATOM   2821  HB  ILE   174      46.850  61.510  75.270  1.00  0.00            
ATOM   2822  CG2 ILE   174      45.590  62.790  76.500  1.00  0.00            
ATOM   2823 HG21 ILE   174      45.680  63.690  77.140  1.00  0.00            
ATOM   2824 HG22 ILE   174      45.220  61.950  77.130  1.00  0.00            
ATOM   2825 HG23 ILE   174      44.810  62.980  75.730  1.00  0.00            
ATOM   2826  CG1 ILE   174      47.330  63.570  74.820  1.00  0.00            
ATOM   2827 HG11 ILE   174      48.400  63.480  74.530  1.00  0.00            
ATOM   2828 HG12 ILE   174      47.210  64.560  75.310  1.00  0.00            
ATOM   2829  CD  ILE   174      46.500  63.530  73.530  1.00  0.00            
ATOM   2830  HD1 ILE   174      45.420  63.690  73.740  1.00  0.00            
ATOM   2831  HD2 ILE   174      46.610  62.540  73.030  1.00  0.00            
ATOM   2832  HD3 ILE   174      46.830  64.310  72.820  1.00  0.00            
ATOM   2833  C   ILE   174      47.600  61.430  78.040  1.00  0.00            
ATOM   2834  O   ILE   174      47.280  61.930  79.120  1.00  0.00            
ATOM   2835  N   SER   175      47.590  60.090  77.880  1.00  0.00            
ATOM   2836  HN  SER   175      47.830  59.700  76.990  1.00  0.00            
ATOM   2837  CA  SER   175      47.170  59.160  78.930  1.00  0.00            
ATOM   2838  HA  SER   175      46.180  59.450  79.220  1.00  0.00            
ATOM   2839  CB  SER   175      47.100  57.700  78.400  1.00  0.00            
ATOM   2840  HB1 SER   175      46.500  57.690  77.470  1.00  0.00            
ATOM   2841  HB2 SER   175      46.560  57.080  79.150  1.00  0.00            
ATOM   2842  OG  SER   175      48.380  57.120  78.140  1.00  0.00            
ATOM   2843  HG1 SER   175      48.900  57.760  77.640  1.00  0.00            
ATOM   2844  C   SER   175      48.000  59.210  80.200  1.00  0.00            
ATOM   2845  O   SER   175      47.460  59.220  81.300  1.00  0.00            
ATOM   2846  N   VAL   176      49.350  59.290  80.080  1.00  0.00            
ATOM   2847  HN  VAL   176      49.780  59.260  79.180  1.00  0.00            
ATOM   2848  CA  VAL   176      50.240  59.450  81.220  1.00  0.00            
ATOM   2849  HA  VAL   176      50.030  58.660  81.920  1.00  0.00            
ATOM   2850  CB  VAL   176      51.700  59.330  80.780  1.00  0.00            
ATOM   2851  HB  VAL   176      51.880  59.990  79.910  1.00  0.00            
ATOM   2852  CG1 VAL   176      52.680  59.710  81.910  1.00  0.00            
ATOM   2853 HG11 VAL   176      52.440  59.160  82.840  1.00  0.00            
ATOM   2854 HG12 VAL   176      52.640  60.800  82.120  1.00  0.00            
ATOM   2855 HG13 VAL   176      53.720  59.460  81.620  1.00  0.00            
ATOM   2856  CG2 VAL   176      51.970  57.870  80.340  1.00  0.00            
ATOM   2857 HG21 VAL   176      51.250  57.540  79.560  1.00  0.00            
ATOM   2858 HG22 VAL   176      51.890  57.190  81.210  1.00  0.00            
ATOM   2859 HG23 VAL   176      53.000  57.770  79.930  1.00  0.00            
ATOM   2860  C   VAL   176      50.020  60.750  81.980  1.00  0.00            
ATOM   2861  O   VAL   176      49.900  60.760  83.200  1.00  0.00            
ATOM   2862  N   LEU   177      49.900  61.870  81.250  1.00  0.00            
ATOM   2863  HN  LEU   177      49.990  61.840  80.260  1.00  0.00            
ATOM   2864  CA  LEU   177      49.640  63.190  81.810  1.00  0.00            
ATOM   2865  HA  LEU   177      50.380  63.380  82.560  1.00  0.00            
ATOM   2866  CB  LEU   177      49.790  64.240  80.680  1.00  0.00            
ATOM   2867  HB1 LEU   177      49.500  65.250  81.060  1.00  0.00            
ATOM   2868  HB2 LEU   177      49.090  63.980  79.860  1.00  0.00            
ATOM   2869  CG  LEU   177      51.220  64.330  80.110  1.00  0.00            
ATOM   2870  HG  LEU   177      51.620  63.310  79.950  1.00  0.00            
ATOM   2871  CD1 LEU   177      51.220  65.020  78.740  1.00  0.00            
ATOM   2872 HD11 LEU   177      50.790  66.040  78.850  1.00  0.00            
ATOM   2873 HD12 LEU   177      50.600  64.460  78.010  1.00  0.00            
ATOM   2874 HD13 LEU   177      52.250  65.110  78.340  1.00  0.00            
ATOM   2875  CD2 LEU   177      52.170  65.060  81.070  1.00  0.00            
ATOM   2876 HD21 LEU   177      52.260  64.520  82.030  1.00  0.00            
ATOM   2877 HD22 LEU   177      51.800  66.090  81.280  1.00  0.00            
ATOM   2878 HD23 LEU   177      53.180  65.140  80.620  1.00  0.00            
ATOM   2879  C   LEU   177      48.290  63.300  82.510  1.00  0.00            
ATOM   2880  O   LEU   177      48.200  63.820  83.620  1.00  0.00            
ATOM   2881  N   VAL   178      47.210  62.760  81.900  1.00  0.00            
ATOM   2882  HN  VAL   178      47.300  62.390  80.980  1.00  0.00            
ATOM   2883  CA  VAL   178      45.890  62.650  82.510  1.00  0.00            
ATOM   2884  HA  VAL   178      45.590  63.640  82.820  1.00  0.00            
ATOM   2885  CB  VAL   178      44.880  62.130  81.490  1.00  0.00            
ATOM   2886  HB  VAL   178      45.320  61.270  80.940  1.00  0.00            
ATOM   2887  CG1 VAL   178      43.560  61.660  82.140  1.00  0.00            
ATOM   2888 HG11 VAL   178      43.120  62.470  82.770  1.00  0.00            
ATOM   2889 HG12 VAL   178      43.710  60.760  82.770  1.00  0.00            
ATOM   2890 HG13 VAL   178      42.830  61.390  81.350  1.00  0.00            
ATOM   2891  CG2 VAL   178      44.580  63.260  80.480  1.00  0.00            
ATOM   2892 HG21 VAL   178      45.500  63.610  79.970  1.00  0.00            
ATOM   2893 HG22 VAL   178      44.120  64.130  81.000  1.00  0.00            
ATOM   2894 HG23 VAL   178      43.860  62.910  79.710  1.00  0.00            
ATOM   2895  C   VAL   178      45.880  61.810  83.780  1.00  0.00            
ATOM   2896  O   VAL   178      45.290  62.190  84.790  1.00  0.00            
ATOM   2897  N   LYS   179      46.560  60.650  83.780  1.00  0.00            
ATOM   2898  HN  LYS   179      47.000  60.320  82.940  1.00  0.00            
ATOM   2899  CA  LYS   179      46.730  59.820  84.960  1.00  0.00            
ATOM   2900  HA  LYS   179      45.740  59.600  85.330  1.00  0.00            
ATOM   2901  CB  LYS   179      47.380  58.460  84.600  1.00  0.00            
ATOM   2902  HB1 LYS   179      48.230  58.650  83.910  1.00  0.00            
ATOM   2903  HB2 LYS   179      46.620  57.910  84.010  1.00  0.00            
ATOM   2904  CG  LYS   179      47.830  57.570  85.780  1.00  0.00            
ATOM   2905  HG1 LYS   179      47.830  56.510  85.440  1.00  0.00            
ATOM   2906  HG2 LYS   179      47.070  57.630  86.590  1.00  0.00            
ATOM   2907  CD  LYS   179      49.230  57.860  86.390  1.00  0.00            
ATOM   2908  HD1 LYS   179      49.420  57.070  87.160  1.00  0.00            
ATOM   2909  HD2 LYS   179      49.200  58.820  86.940  1.00  0.00            
ATOM   2910  CE  LYS   179      50.390  57.870  85.390  1.00  0.00            
ATOM   2911  HE1 LYS   179      50.250  58.650  84.620  1.00  0.00            
ATOM   2912  HE2 LYS   179      50.490  56.880  84.900  1.00  0.00            
ATOM   2913  NZ  LYS   179      51.640  58.160  86.100  1.00  0.00            
ATOM   2914  HZ1 LYS   179      51.740  57.530  86.920  1.00  0.00            
ATOM   2915  HZ2 LYS   179      51.590  59.150  86.420  1.00  0.00            
ATOM   2916  HZ3 LYS   179      52.480  58.100  85.490  1.00  0.00            
ATOM   2917  C   LYS   179      47.420  60.530  86.110  1.00  0.00            
ATOM   2918  O   LYS   179      47.010  60.420  87.270  1.00  0.00            
ATOM   2919  N   ASP   180      48.480  61.310  85.810  1.00  0.00            
ATOM   2920  HN  ASP   180      48.830  61.360  84.880  1.00  0.00            
ATOM   2921  CA  ASP   180      49.150  62.130  86.790  1.00  0.00            
ATOM   2922  HA  ASP   180      49.440  61.490  87.610  1.00  0.00            
ATOM   2923  CB  ASP   180      50.390  62.820  86.160  1.00  0.00            
ATOM   2924  HB1 ASP   180      50.570  63.820  86.590  1.00  0.00            
ATOM   2925  HB2 ASP   180      50.230  62.940  85.060  1.00  0.00            
ATOM   2926  CG  ASP   180      51.620  61.980  86.380  1.00  0.00            
ATOM   2927  OD1 ASP   180      51.530  60.730  86.460  1.00  0.00            
ATOM   2928  OD2 ASP   180      52.720  62.580  86.460  1.00  0.00            
ATOM   2929  C   ASP   180      48.280  63.190  87.440  1.00  0.00            
ATOM   2930  O   ASP   180      48.320  63.350  88.660  1.00  0.00            
ATOM   2931  N   ASP   181      47.460  63.940  86.680  1.00  0.00            
ATOM   2932  HN  ASP   181      47.450  63.850  85.690  1.00  0.00            
ATOM   2933  CA  ASP   181      46.550  64.920  87.260  1.00  0.00            
ATOM   2934  HA  ASP   181      47.140  65.500  87.950  1.00  0.00            
ATOM   2935  CB  ASP   181      46.020  65.840  86.120  1.00  0.00            
ATOM   2936  HB1 ASP   181      45.070  65.460  85.690  1.00  0.00            
ATOM   2937  HB2 ASP   181      46.780  65.880  85.310  1.00  0.00            
ATOM   2938  CG  ASP   181      45.840  67.290  86.570  1.00  0.00            
ATOM   2939  OD1 ASP   181      46.160  67.620  87.740  1.00  0.00            
ATOM   2940  OD2 ASP   181      45.410  68.090  85.700  1.00  0.00            
ATOM   2941  C   ASP   181      45.450  64.250  88.100  1.00  0.00            
ATOM   2942  O   ASP   181      45.080  64.710  89.180  1.00  0.00            
ATOM   2943  N   VAL   182      44.930  63.090  87.660  1.00  0.00            
ATOM   2944  HN  VAL   182      45.190  62.750  86.760  1.00  0.00            
ATOM   2945  CA  VAL   182      43.990  62.270  88.420  1.00  0.00            
ATOM   2946  HA  VAL   182      43.150  62.910  88.670  1.00  0.00            
ATOM   2947  CB  VAL   182      43.450  61.120  87.560  1.00  0.00            
ATOM   2948  HB  VAL   182      44.310  60.630  87.050  1.00  0.00            
ATOM   2949  CG1 VAL   182      42.710  60.040  88.390  1.00  0.00            
ATOM   2950 HG11 VAL   182      41.900  60.500  88.990  1.00  0.00            
ATOM   2951 HG12 VAL   182      43.400  59.500  89.070  1.00  0.00            
ATOM   2952 HG13 VAL   182      42.250  59.290  87.700  1.00  0.00            
ATOM   2953  CG2 VAL   182      42.490  61.700  86.500  1.00  0.00            
ATOM   2954 HG21 VAL   182      43.000  62.440  85.860  1.00  0.00            
ATOM   2955 HG22 VAL   182      41.630  62.200  87.000  1.00  0.00            
ATOM   2956 HG23 VAL   182      42.090  60.890  85.850  1.00  0.00            
ATOM   2957  C   VAL   182      44.500  61.770  89.770  1.00  0.00            
ATOM   2958  O   VAL   182      43.790  61.840  90.770  1.00  0.00            
ATOM   2959  N   LEU   183      45.750  61.250  89.860  1.00  0.00            
ATOM   2960  HN  LEU   183      46.320  61.180  89.040  1.00  0.00            
ATOM   2961  CA  LEU   183      46.240  60.620  91.080  1.00  0.00            
ATOM   2962  HA  LEU   183      45.410  60.370  91.730  1.00  0.00            
ATOM   2963  CB  LEU   183      47.030  59.320  90.730  1.00  0.00            
ATOM   2964  HB1 LEU   183      47.400  58.860  91.670  1.00  0.00            
ATOM   2965  HB2 LEU   183      47.910  59.610  90.120  1.00  0.00            
ATOM   2966  CG  LEU   183      46.280  58.220  89.970  1.00  0.00            
ATOM   2967  HG  LEU   183      45.890  58.640  89.020  1.00  0.00            
ATOM   2968  CD1 LEU   183      47.280  57.100  89.640  1.00  0.00            
ATOM   2969 HD11 LEU   183      47.670  56.650  90.570  1.00  0.00            
ATOM   2970 HD12 LEU   183      48.140  57.510  89.070  1.00  0.00            
ATOM   2971 HD13 LEU   183      46.800  56.300  89.040  1.00  0.00            
ATOM   2972  CD2 LEU   183      45.100  57.650  90.780  1.00  0.00            
ATOM   2973 HD21 LEU   183      44.370  58.440  91.030  1.00  0.00            
ATOM   2974 HD22 LEU   183      45.470  57.210  91.730  1.00  0.00            
ATOM   2975 HD23 LEU   183      44.590  56.850  90.200  1.00  0.00            
ATOM   2976  C   LEU   183      47.220  61.450  91.890  1.00  0.00            
ATOM   2977  O   LEU   183      47.440  61.180  93.080  1.00  0.00            
ATOM   2978  N   TYR   184      47.890  62.440  91.270  1.00  0.00            
ATOM   2979  HN  TYR   184      47.650  62.710  90.340  1.00  0.00            
ATOM   2980  CA  TYR   184      49.120  63.020  91.800  1.00  0.00            
ATOM   2981  HA  TYR   184      49.160  62.870  92.870  1.00  0.00            
ATOM   2982  CB  TYR   184      50.390  62.460  91.080  1.00  0.00            
ATOM   2983  HB1 TYR   184      51.310  62.830  91.600  1.00  0.00            
ATOM   2984  HB2 TYR   184      50.400  62.830  90.030  1.00  0.00            
ATOM   2985  CG  TYR   184      50.510  60.960  91.010  1.00  0.00            
ATOM   2986  CD1 TYR   184      50.190  60.140  92.100  1.00  0.00            
ATOM   2987  HD1 TYR   184      49.810  60.600  93.000  1.00  0.00            
ATOM   2988  CE1 TYR   184      50.310  58.750  92.020  1.00  0.00            
ATOM   2989  HE1 TYR   184      50.030  58.130  92.860  1.00  0.00            
ATOM   2990  CZ  TYR   184      50.760  58.160  90.850  1.00  0.00            
ATOM   2991  OH  TYR   184      50.870  56.760  90.740  1.00  0.00            
ATOM   2992  HH  TYR   184      50.390  56.370  91.480  1.00  0.00            
ATOM   2993  CD2 TYR   184      51.000  60.350  89.840  1.00  0.00            
ATOM   2994  HD2 TYR   184      51.280  60.960  89.000  1.00  0.00            
ATOM   2995  CE2 TYR   184      51.120  58.950  89.760  1.00  0.00            
ATOM   2996  HE2 TYR   184      51.490  58.490  88.860  1.00  0.00            
ATOM   2997  C   TYR   184      49.140  64.530  91.580  1.00  0.00            
ATOM   2998  O   TYR   184      50.140  65.080  91.110  1.00  0.00            
ATOM   2999  N   SER   185      48.040  65.240  91.910  1.00  0.00            
ATOM   3000  HN  SER   185      47.310  64.800  92.410  1.00  0.00            
ATOM   3001  CA  SER   185      47.950  66.680  91.680  1.00  0.00            
ATOM   3002  HA  SER   185      48.750  66.980  91.030  1.00  0.00            
ATOM   3003  CB  SER   185      46.640  67.130  90.940  1.00  0.00            
ATOM   3004  HB1 SER   185      46.510  66.460  90.060  1.00  0.00            
ATOM   3005  HB2 SER   185      46.780  68.150  90.520  1.00  0.00            
ATOM   3006  OG  SER   185      45.450  67.110  91.740  1.00  0.00            
ATOM   3007  HG1 SER   185      44.860  66.470  91.350  1.00  0.00            
ATOM   3008  C   SER   185      48.190  67.440  92.990  1.00  0.00            
ATOM   3009  O   SER   185      49.100  67.120  93.760  1.00  0.00            
ATOM   3010  N   SER   186      47.380  68.480  93.230  1.00  0.00            
ATOM   3011  HN  SER   186      46.580  68.490  92.630  1.00  0.00            
ATOM   3012  CA  SER   186      47.420  69.400  94.360  1.00  0.00            
ATOM   3013  HA  SER   186      46.950  68.920  95.210  1.00  0.00            
ATOM   3014  CB  SER   186      48.840  69.900  94.770  1.00  0.00            
ATOM   3015  HB1 SER   186      49.430  69.040  95.120  1.00  0.00            
ATOM   3016  HB2 SER   186      48.790  70.610  95.620  1.00  0.00            
ATOM   3017  OG  SER   186      49.510  70.510  93.660  1.00  0.00            
ATOM   3018  HG1 SER   186      49.030  71.290  93.400  1.00  0.00            
ATOM   3019  C   SER   186      46.640  70.670  94.070  1.00  0.00            
ATOM   3020  O   SER   186      46.720  71.650  94.820  1.00  0.00            
ATOM   3021  N   SER   187      45.840  70.710  92.990  1.00  0.00            
ATOM   3022  HN  SER   187      45.700  69.920  92.390  1.00  0.00            
ATOM   3023  CA  SER   187      45.180  71.940  92.550  1.00  0.00            
ATOM   3024  HA  SER   187      45.860  72.760  92.680  1.00  0.00            
ATOM   3025  CB  SER   187      44.790  71.850  91.050  1.00  0.00            
ATOM   3026  HB1 SER   187      45.720  71.740  90.450  1.00  0.00            
ATOM   3027  HB2 SER   187      44.280  72.790  90.720  1.00  0.00            
ATOM   3028  OG  SER   187      43.940  70.730  90.780  1.00  0.00            
ATOM   3029  HG1 SER   187      44.310  70.240  90.040  1.00  0.00            
ATOM   3030  C   SER   187      43.950  72.240  93.390  1.00  0.00            
ATOM   3031  O   SER   187      43.370  73.320  93.340  1.00  0.00            
ATOM   3032  N   GLY   188      43.540  71.240  94.190  1.00  0.00            
ATOM   3033  HN  GLY   188      44.080  70.410  94.180  1.00  0.00            
ATOM   3034  CA  GLY   188      42.410  71.270  95.100  1.00  0.00            
ATOM   3035  HA1 GLY   188      41.780  70.450  94.790  1.00  0.00            
ATOM   3036  HA2 GLY   188      41.930  72.240  95.070  1.00  0.00            
ATOM   3037  C   GLY   188      42.740  71.030  96.530  1.00  0.00            
ATOM   3038  O   GLY   188      43.880  71.120  96.970  1.00  0.00            
ATOM   3039  N   THR   189      41.710  70.710  97.320  1.00  0.00            
ATOM   3040  HN  THR   189      40.790  70.600  96.930  1.00  0.00            
ATOM   3041  CA  THR   189      41.820  70.570  98.760  1.00  0.00            
ATOM   3042  HA  THR   189      42.690  71.110  99.120  1.00  0.00            
ATOM   3043  CB  THR   189      40.600  71.120  99.500  1.00  0.00            
ATOM   3044  HB  THR   189      40.690  70.960 100.600  1.00  0.00            
ATOM   3045  OG1 THR   189      39.390  70.530  99.030  1.00  0.00            
ATOM   3046  HG1 THR   189      38.690  70.920  99.560  1.00  0.00            
ATOM   3047  CG2 THR   189      40.490  72.620  99.230  1.00  0.00            
ATOM   3048 HG21 THR   189      40.290  72.820  98.160  1.00  0.00            
ATOM   3049 HG22 THR   189      41.440  73.130  99.510  1.00  0.00            
ATOM   3050 HG23 THR   189      39.670  73.070  99.830  1.00  0.00            
ATOM   3051  C   THR   189      42.020  69.120  99.160  1.00  0.00            
ATOM   3052  O   THR   189      42.060  68.790 100.350  1.00  0.00            
ATOM   3053  N   LEU   190      42.160  68.220  98.160  1.00  0.00            
ATOM   3054  HN  LEU   190      42.150  68.580  97.230  1.00  0.00            
ATOM   3055  CA  LEU   190      42.260  66.770  98.260  1.00  0.00            
ATOM   3056  HA  LEU   190      41.920  66.410  97.300  1.00  0.00            
ATOM   3057  CB  LEU   190      43.730  66.250  98.390  1.00  0.00            
ATOM   3058  HB1 LEU   190      44.200  66.480  97.410  1.00  0.00            
ATOM   3059  HB2 LEU   190      43.740  65.140  98.490  1.00  0.00            
ATOM   3060  CG  LEU   190      44.640  66.890  99.470  1.00  0.00            
ATOM   3061  HG  LEU   190      44.510  68.000  99.430  1.00  0.00            
ATOM   3062  CD1 LEU   190      44.300  66.420 100.890  1.00  0.00            
ATOM   3063 HD11 LEU   190      44.360  65.310 100.960  1.00  0.00            
ATOM   3064 HD12 LEU   190      43.260  66.710 101.160  1.00  0.00            
ATOM   3065 HD13 LEU   190      45.000  66.860 101.630  1.00  0.00            
ATOM   3066  CD2 LEU   190      46.120  66.630  99.180  1.00  0.00            
ATOM   3067 HD21 LEU   190      46.400  66.970  98.160  1.00  0.00            
ATOM   3068 HD22 LEU   190      46.360  65.540  99.270  1.00  0.00            
ATOM   3069 HD23 LEU   190      46.750  67.170  99.910  1.00  0.00            
ATOM   3070  C   LEU   190      41.260  66.120  99.220  1.00  0.00            
ATOM   3071  O   LEU   190      41.540  65.140  99.910  1.00  0.00            
ATOM   3072  N   HSE   191      40.030  66.680  99.230  1.00  0.00            
ATOM   3073  HN  HSE   191      39.870  67.450  98.620  1.00  0.00            
ATOM   3074  CA  HSE   191      38.910  66.320 100.090  1.00  0.00            
ATOM   3075  HA  HSE   191      39.290  66.340 101.100  1.00  0.00            
ATOM   3076  CB  HSE   191      37.760  67.360  99.990  1.00  0.00            
ATOM   3077  HB1 HSE   191      38.160  68.340 100.340  1.00  0.00            
ATOM   3078  HB2 HSE   191      36.940  67.080 100.680  1.00  0.00            
ATOM   3079  ND1 HSE   191      35.900  67.280  98.320  1.00  0.00            
ATOM   3080  CG  HSE   191      37.220  67.570  98.610  1.00  0.00            
ATOM   3081  CE1 HSE   191      35.750  67.600  97.050  1.00  0.00            
ATOM   3082  HE1 HSE   191      34.830  67.480  96.470  1.00  0.00            
ATOM   3083  NE2 HSE   191      36.880  68.110  96.510  1.00  0.00            
ATOM   3084  HE2 HSE   191      37.040  68.380  95.570  1.00  0.00            
ATOM   3085  CD2 HSE   191      37.830  68.100  97.510  1.00  0.00            
ATOM   3086  HD2 HSE   191      38.850  68.460  97.370  1.00  0.00            
ATOM   3087  C   HSE   191      38.400  64.910  99.890  1.00  0.00            
ATOM   3088  O   HSE   191      38.010  64.260 100.850  1.00  0.00            
ATOM   3089  N   CYS   192      38.410  64.410  98.630  1.00  0.00            
ATOM   3090  HN  CYS   192      38.710  64.990  97.880  1.00  0.00            
ATOM   3091  CA  CYS   192      38.110  63.030  98.280  1.00  0.00            
ATOM   3092  HA  CYS   192      38.150  62.970  97.200  1.00  0.00            
ATOM   3093  CB  CYS   192      39.210  62.040  98.780  1.00  0.00            
ATOM   3094  HB1 CYS   192      38.940  61.010  98.460  1.00  0.00            
ATOM   3095  HB2 CYS   192      39.230  62.040  99.890  1.00  0.00            
ATOM   3096  SG  CYS   192      40.850  62.480  98.100  1.00  0.00            
ATOM   3097  HG1 CYS   192      41.000  63.550  98.870  1.00  0.00            
ATOM   3098  C   CYS   192      36.710  62.540  98.690  1.00  0.00            
ATOM   3099  O   CYS   192      36.580  61.780  99.650  1.00  0.00            
ATOM   3100  N   PRO   193      35.620  62.960  98.060  1.00  0.00            
ATOM   3101  CD  PRO   193      35.620  63.860  96.910  1.00  0.00            
ATOM   3102  HD1 PRO   193      36.470  63.650  96.220  1.00  0.00            
ATOM   3103  HD2 PRO   193      35.690  64.910  97.290  1.00  0.00            
ATOM   3104  CA  PRO   193      34.300  62.390  98.300  1.00  0.00            
ATOM   3105  HA  PRO   193      34.060  62.530  99.340  1.00  0.00            
ATOM   3106  CB  PRO   193      33.380  63.230  97.390  1.00  0.00            
ATOM   3107  HB1 PRO   193      33.110  64.160  97.940  1.00  0.00            
ATOM   3108  HB2 PRO   193      32.450  62.710  97.100  1.00  0.00            
ATOM   3109  CG  PRO   193      34.280  63.610  96.220  1.00  0.00            
ATOM   3110  HG1 PRO   193      34.390  62.750  95.520  1.00  0.00            
ATOM   3111  HG2 PRO   193      33.930  64.500  95.650  1.00  0.00            
ATOM   3112  C   PRO   193      34.210  60.890  98.060  1.00  0.00            
ATOM   3113  O   PRO   193      34.660  60.390  97.030  1.00  0.00            
ATOM   3114  N   ASP   194      33.560  60.170  99.000  1.00  0.00            
ATOM   3115  HN  ASP   194      33.160  60.610  99.790  1.00  0.00            
ATOM   3116  CA  ASP   194      33.500  58.720  99.080  1.00  0.00            
ATOM   3117  HA  ASP   194      34.490  58.340  98.890  1.00  0.00            
ATOM   3118  CB  ASP   194      33.100  58.320 100.540  1.00  0.00            
ATOM   3119  HB1 ASP   194      33.920  58.670 101.210  1.00  0.00            
ATOM   3120  HB2 ASP   194      33.060  57.210 100.620  1.00  0.00            
ATOM   3121  CG  ASP   194      31.800  58.890 101.090  1.00  0.00            
ATOM   3122  OD1 ASP   194      31.080  59.660 100.400  1.00  0.00            
ATOM   3123  OD2 ASP   194      31.460  58.550 102.260  1.00  0.00            
ATOM   3124  C   ASP   194      32.570  58.100  98.040  1.00  0.00            
ATOM   3125  O   ASP   194      32.580  56.890  97.790  1.00  0.00            
ATOM   3126  N   GLN   195      31.730  58.920  97.400  1.00  0.00            
ATOM   3127  HN  GLN   195      31.750  59.870  97.700  1.00  0.00            
ATOM   3128  CA  GLN   195      30.810  58.570  96.340  1.00  0.00            
ATOM   3129  HA  GLN   195      30.100  57.900  96.800  1.00  0.00            
ATOM   3130  CB  GLN   195      30.040  59.840  95.890  1.00  0.00            
ATOM   3131  HB1 GLN   195      29.450  60.160  96.780  1.00  0.00            
ATOM   3132  HB2 GLN   195      29.320  59.590  95.080  1.00  0.00            
ATOM   3133  CG  GLN   195      30.930  61.050  95.490  1.00  0.00            
ATOM   3134  HG1 GLN   195      31.960  60.950  95.900  1.00  0.00            
ATOM   3135  HG2 GLN   195      30.480  61.980  95.910  1.00  0.00            
ATOM   3136  CD  GLN   195      31.010  61.250  93.980  1.00  0.00            
ATOM   3137  OE1 GLN   195      30.010  61.610  93.340  1.00  0.00            
ATOM   3138  NE2 GLN   195      32.190  61.020  93.380  1.00  0.00            
ATOM   3139 HE21 GLN   195      32.170  61.010  92.380  1.00  0.00            
ATOM   3140 HE22 GLN   195      32.920  60.580  93.910  1.00  0.00            
ATOM   3141  C   GLN   195      31.440  57.870  95.110  1.00  0.00            
ATOM   3142  O   GLN   195      32.500  58.310  94.680  1.00  0.00            
ATOM   3143  N   PRO   196      30.880  56.830  94.470  1.00  0.00            
ATOM   3144  CD  PRO   196      29.730  56.070  94.990  1.00  0.00            
ATOM   3145  HD1 PRO   196      28.810  56.440  94.490  1.00  0.00            
ATOM   3146  HD2 PRO   196      29.630  56.110  96.090  1.00  0.00            
ATOM   3147  CA  PRO   196      31.680  56.000  93.570  1.00  0.00            
ATOM   3148  HA  PRO   196      32.550  55.690  94.120  1.00  0.00            
ATOM   3149  CB  PRO   196      30.770  54.790  93.270  1.00  0.00            
ATOM   3150  HB1 PRO   196      31.350  53.890  92.990  1.00  0.00            
ATOM   3151  HB2 PRO   196      30.060  55.040  92.460  1.00  0.00            
ATOM   3152  CG  PRO   196      30.000  54.620  94.570  1.00  0.00            
ATOM   3153  HG1 PRO   196      29.060  54.030  94.440  1.00  0.00            
ATOM   3154  HG2 PRO   196      30.640  54.120  95.330  1.00  0.00            
ATOM   3155  C   PRO   196      32.190  56.620  92.280  1.00  0.00            
ATOM   3156  O   PRO   196      33.200  56.140  91.770  1.00  0.00            
ATOM   3157  N   SER   197      31.550  57.660  91.700  1.00  0.00            
ATOM   3158  HN  SER   197      30.670  57.970  92.060  1.00  0.00            
ATOM   3159  CA  SER   197      31.980  58.230  90.410  1.00  0.00            
ATOM   3160  HA  SER   197      31.890  57.430  89.700  1.00  0.00            
ATOM   3161  CB  SER   197      31.070  59.380  89.880  1.00  0.00            
ATOM   3162  HB1 SER   197      30.030  58.980  89.760  1.00  0.00            
ATOM   3163  HB2 SER   197      31.410  59.700  88.870  1.00  0.00            
ATOM   3164  OG  SER   197      31.030  60.510  90.750  1.00  0.00            
ATOM   3165  HG1 SER   197      30.340  60.330  91.390  1.00  0.00            
ATOM   3166  C   SER   197      33.440  58.680  90.320  1.00  0.00            
ATOM   3167  O   SER   197      34.070  58.520  89.290  1.00  0.00            
ATOM   3168  N   SER   198      34.030  59.230  91.410  1.00  0.00            
ATOM   3169  HN  SER   198      33.530  59.270  92.280  1.00  0.00            
ATOM   3170  CA  SER   198      35.450  59.580  91.510  1.00  0.00            
ATOM   3171  HA  SER   198      35.690  60.280  90.730  1.00  0.00            
ATOM   3172  CB  SER   198      35.770  60.220  92.890  1.00  0.00            
ATOM   3173  HB1 SER   198      35.410  61.270  92.910  1.00  0.00            
ATOM   3174  HB2 SER   198      36.870  60.260  93.090  1.00  0.00            
ATOM   3175  OG  SER   198      35.100  59.520  93.940  1.00  0.00            
ATOM   3176  HG1 SER   198      35.380  59.870  94.780  1.00  0.00            
ATOM   3177  C   SER   198      36.380  58.390  91.310  1.00  0.00            
ATOM   3178  O   SER   198      37.310  58.410  90.500  1.00  0.00            
ATOM   3179  N   TRP   199      36.070  57.270  91.990  1.00  0.00            
ATOM   3180  HN  TRP   199      35.340  57.330  92.670  1.00  0.00            
ATOM   3181  CA  TRP   199      36.720  55.980  91.860  1.00  0.00            
ATOM   3182  HA  TRP   199      37.770  56.120  92.040  1.00  0.00            
ATOM   3183  CB  TRP   199      36.130  54.970  92.890  1.00  0.00            
ATOM   3184  HB1 TRP   199      36.690  54.010  92.800  1.00  0.00            
ATOM   3185  HB2 TRP   199      35.070  54.760  92.620  1.00  0.00            
ATOM   3186  CG  TRP   199      36.170  55.410  94.320  1.00  0.00            
ATOM   3187  CD1 TRP   199      35.260  56.230  94.940  1.00  0.00            
ATOM   3188  HD1 TRP   199      34.450  56.760  94.450  1.00  0.00            
ATOM   3189  NE1 TRP   199      35.570  56.340  96.280  1.00  0.00            
ATOM   3190  HE1 TRP   199      35.100  56.870  96.940  1.00  0.00            
ATOM   3191  CE2 TRP   199      36.680  55.600  96.550  1.00  0.00            
ATOM   3192  CD2 TRP   199      37.100  55.000  95.340  1.00  0.00            
ATOM   3193  CE3 TRP   199      38.230  54.190  95.340  1.00  0.00            
ATOM   3194  HE3 TRP   199      38.590  53.730  94.430  1.00  0.00            
ATOM   3195  CZ3 TRP   199      38.920  53.990  96.540  1.00  0.00            
ATOM   3196  HZ3 TRP   199      39.810  53.380  96.570  1.00  0.00            
ATOM   3197  CZ2 TRP   199      37.340  55.400  97.740  1.00  0.00            
ATOM   3198  HZ2 TRP   199      37.000  55.860  98.650  1.00  0.00            
ATOM   3199  CH2 TRP   199      38.480  54.580  97.720  1.00  0.00            
ATOM   3200  HH2 TRP   199      39.030  54.420  98.640  1.00  0.00            
ATOM   3201  C   TRP   199      36.580  55.400  90.450  1.00  0.00            
ATOM   3202  O   TRP   199      37.540  54.910  89.860  1.00  0.00            
ATOM   3203  N   VAL   200      35.380  55.470  89.850  1.00  0.00            
ATOM   3204  HN  VAL   200      34.600  55.840  90.360  1.00  0.00            
ATOM   3205  CA  VAL   200      35.130  55.020  88.490  1.00  0.00            
ATOM   3206  HA  VAL   200      35.440  53.990  88.430  1.00  0.00            
ATOM   3207  CB  VAL   200      33.640  55.060  88.140  1.00  0.00            
ATOM   3208  HB  VAL   200      33.250  56.090  88.270  1.00  0.00            
ATOM   3209  CG1 VAL   200      33.400  54.610  86.680  1.00  0.00            
ATOM   3210 HG11 VAL   200      33.910  53.650  86.480  1.00  0.00            
ATOM   3211 HG12 VAL   200      33.770  55.370  85.950  1.00  0.00            
ATOM   3212 HG13 VAL   200      32.320  54.460  86.500  1.00  0.00            
ATOM   3213  CG2 VAL   200      32.880  54.120  89.090  1.00  0.00            
ATOM   3214 HG21 VAL   200      33.060  54.350  90.160  1.00  0.00            
ATOM   3215 HG22 VAL   200      33.170  53.060  88.900  1.00  0.00            
ATOM   3216 HG23 VAL   200      31.790  54.210  88.910  1.00  0.00            
ATOM   3217  C   VAL   200      35.940  55.770  87.450  1.00  0.00            
ATOM   3218  O   VAL   200      36.540  55.170  86.550  1.00  0.00            
ATOM   3219  N   GLY   201      36.050  57.110  87.570  1.00  0.00            
ATOM   3220  HN  GLY   201      35.540  57.570  88.290  1.00  0.00            
ATOM   3221  CA  GLY   201      36.880  57.920  86.690  1.00  0.00            
ATOM   3222  HA1 GLY   201      36.770  58.950  86.980  1.00  0.00            
ATOM   3223  HA2 GLY   201      36.580  57.730  85.670  1.00  0.00            
ATOM   3224  C   GLY   201      38.350  57.610  86.780  1.00  0.00            
ATOM   3225  O   GLY   201      39.050  57.560  85.760  1.00  0.00            
ATOM   3226  N   CYS   202      38.880  57.370  87.990  1.00  0.00            
ATOM   3227  HN  CYS   202      38.320  57.460  88.820  1.00  0.00            
ATOM   3228  CA  CYS   202      40.260  56.920  88.160  1.00  0.00            
ATOM   3229  HA  CYS   202      40.860  57.620  87.610  1.00  0.00            
ATOM   3230  CB  CYS   202      40.750  57.000  89.640  1.00  0.00            
ATOM   3231  HB1 CYS   202      40.200  57.840  90.130  1.00  0.00            
ATOM   3232  HB2 CYS   202      41.820  57.300  89.630  1.00  0.00            
ATOM   3233  SG  CYS   202      40.600  55.500  90.670  1.00  0.00            
ATOM   3234  C   CYS   202      40.510  55.560  87.500  1.00  0.00            
ATOM   3235  O   CYS   202      41.500  55.370  86.790  1.00  0.00            
ATOM   3236  N   LYS   203      39.580  54.590  87.640  1.00  0.00            
ATOM   3237  HN  LYS   203      38.800  54.750  88.240  1.00  0.00            
ATOM   3238  CA  LYS   203      39.620  53.310  86.950  1.00  0.00            
ATOM   3239  HA  LYS   203      40.560  52.830  87.220  1.00  0.00            
ATOM   3240  CB  LYS   203      38.460  52.390  87.420  1.00  0.00            
ATOM   3241  HB1 LYS   203      38.430  51.470  86.800  1.00  0.00            
ATOM   3242  HB2 LYS   203      37.500  52.930  87.270  1.00  0.00            
ATOM   3243  CG  LYS   203      38.570  51.960  88.890  1.00  0.00            
ATOM   3244  HG1 LYS   203      38.760  52.850  89.530  1.00  0.00            
ATOM   3245  HG2 LYS   203      39.440  51.290  89.010  1.00  0.00            
ATOM   3246  CD  LYS   203      37.300  51.250  89.410  1.00  0.00            
ATOM   3247  HD1 LYS   203      37.150  50.330  88.810  1.00  0.00            
ATOM   3248  HD2 LYS   203      36.420  51.920  89.250  1.00  0.00            
ATOM   3249  CE  LYS   203      37.400  50.910  90.900  1.00  0.00            
ATOM   3250  HE1 LYS   203      37.450  51.830  91.520  1.00  0.00            
ATOM   3251  HE2 LYS   203      38.330  50.320  91.070  1.00  0.00            
ATOM   3252  NZ  LYS   203      36.260  50.090  91.370  1.00  0.00            
ATOM   3253  HZ1 LYS   203      36.640  49.150  91.630  1.00  0.00            
ATOM   3254  HZ2 LYS   203      35.550  49.940  90.630  1.00  0.00            
ATOM   3255  HZ3 LYS   203      35.820  50.520  92.200  1.00  0.00            
ATOM   3256  C   LYS   203      39.630  53.430  85.430  1.00  0.00            
ATOM   3257  O   LYS   203      40.440  52.810  84.750  1.00  0.00            
ATOM   3258  N   LEU   204      38.760  54.300  84.870  1.00  0.00            
ATOM   3259  HN  LEU   204      38.080  54.740  85.440  1.00  0.00            
ATOM   3260  CA  LEU   204      38.750  54.640  83.450  1.00  0.00            
ATOM   3261  HA  LEU   204      38.670  53.710  82.910  1.00  0.00            
ATOM   3262  CB  LEU   204      37.520  55.530  83.100  1.00  0.00            
ATOM   3263  HB1 LEU   204      37.780  56.300  82.350  1.00  0.00            
ATOM   3264  HB2 LEU   204      37.200  56.060  84.020  1.00  0.00            
ATOM   3265  CG  LEU   204      36.320  54.740  82.530  1.00  0.00            
ATOM   3266  HG  LEU   204      35.480  55.460  82.420  1.00  0.00            
ATOM   3267  CD1 LEU   204      36.640  54.200  81.130  1.00  0.00            
ATOM   3268 HD11 LEU   204      37.450  53.440  81.170  1.00  0.00            
ATOM   3269 HD12 LEU   204      36.960  55.020  80.450  1.00  0.00            
ATOM   3270 HD13 LEU   204      35.740  53.720  80.680  1.00  0.00            
ATOM   3271  CD2 LEU   204      35.840  53.610  83.460  1.00  0.00            
ATOM   3272 HD21 LEU   204      35.580  54.010  84.460  1.00  0.00            
ATOM   3273 HD22 LEU   204      36.630  52.840  83.580  1.00  0.00            
ATOM   3274 HD23 LEU   204      34.940  53.110  83.040  1.00  0.00            
ATOM   3275  C   LEU   204      40.030  55.280  82.950  1.00  0.00            
ATOM   3276  O   LEU   204      40.540  54.930  81.880  1.00  0.00            
ATOM   3277  N   SER   205      40.630  56.200  83.720  1.00  0.00            
ATOM   3278  HN  SER   205      40.170  56.510  84.550  1.00  0.00            
ATOM   3279  CA  SER   205      41.940  56.790  83.420  1.00  0.00            
ATOM   3280  HA  SER   205      41.880  57.260  82.450  1.00  0.00            
ATOM   3281  CB  SER   205      42.290  57.880  84.480  1.00  0.00            
ATOM   3282  HB1 SER   205      42.350  57.430  85.490  1.00  0.00            
ATOM   3283  HB2 SER   205      41.460  58.630  84.490  1.00  0.00            
ATOM   3284  OG  SER   205      43.520  58.560  84.180  1.00  0.00            
ATOM   3285  HG1 SER   205      43.590  59.310  84.780  1.00  0.00            
ATOM   3286  C   SER   205      43.050  55.740  83.350  1.00  0.00            
ATOM   3287  O   SER   205      43.850  55.690  82.420  1.00  0.00            
ATOM   3288  N   LEU   206      43.070  54.800  84.310  1.00  0.00            
ATOM   3289  HN  LEU   206      42.450  54.880  85.090  1.00  0.00            
ATOM   3290  CA  LEU   206      43.950  53.650  84.310  1.00  0.00            
ATOM   3291  HA  LEU   206      44.950  54.030  84.160  1.00  0.00            
ATOM   3292  CB  LEU   206      43.920  52.940  85.690  1.00  0.00            
ATOM   3293  HB1 LEU   206      44.140  51.850  85.580  1.00  0.00            
ATOM   3294  HB2 LEU   206      42.900  53.030  86.110  1.00  0.00            
ATOM   3295  CG  LEU   206      44.950  53.490  86.710  1.00  0.00            
ATOM   3296  HG  LEU   206      44.720  53.010  87.680  1.00  0.00            
ATOM   3297  CD1 LEU   206      46.380  53.090  86.330  1.00  0.00            
ATOM   3298 HD11 LEU   206      46.670  53.530  85.350  1.00  0.00            
ATOM   3299 HD12 LEU   206      46.480  51.990  86.280  1.00  0.00            
ATOM   3300 HD13 LEU   206      47.090  53.470  87.100  1.00  0.00            
ATOM   3301  CD2 LEU   206      44.860  55.010  86.930  1.00  0.00            
ATOM   3302 HD21 LEU   206      43.850  55.300  87.280  1.00  0.00            
ATOM   3303 HD22 LEU   206      45.100  55.570  86.010  1.00  0.00            
ATOM   3304 HD23 LEU   206      45.590  55.310  87.720  1.00  0.00            
ATOM   3305  C   LEU   206      43.750  52.680  83.150  1.00  0.00            
ATOM   3306  O   LEU   206      44.720  52.190  82.560  1.00  0.00            
ATOM   3307  N   VAL   207      42.490  52.390  82.750  1.00  0.00            
ATOM   3308  HN  VAL   207      41.720  52.720  83.300  1.00  0.00            
ATOM   3309  CA  VAL   207      42.150  51.640  81.540  1.00  0.00            
ATOM   3310  HA  VAL   207      42.650  50.680  81.590  1.00  0.00            
ATOM   3311  CB  VAL   207      40.640  51.410  81.450  1.00  0.00            
ATOM   3312  HB  VAL   207      40.120  52.360  81.720  1.00  0.00            
ATOM   3313  CG1 VAL   207      40.160  50.980  80.050  1.00  0.00            
ATOM   3314 HG11 VAL   207      40.730  50.090  79.700  1.00  0.00            
ATOM   3315 HG12 VAL   207      40.280  51.800  79.300  1.00  0.00            
ATOM   3316 HG13 VAL   207      39.080  50.710  80.080  1.00  0.00            
ATOM   3317  CG2 VAL   207      40.240  50.330  82.480  1.00  0.00            
ATOM   3318 HG21 VAL   207      40.540  50.620  83.510  1.00  0.00            
ATOM   3319 HG22 VAL   207      40.730  49.360  82.230  1.00  0.00            
ATOM   3320 HG23 VAL   207      39.140  50.180  82.460  1.00  0.00            
ATOM   3321  C   VAL   207      42.670  52.310  80.270  1.00  0.00            
ATOM   3322  O   VAL   207      43.290  51.680  79.410  1.00  0.00            
ATOM   3323  N   PHE   208      42.480  53.640  80.160  1.00  0.00            
ATOM   3324  HN  PHE   208      41.950  54.120  80.860  1.00  0.00            
ATOM   3325  CA  PHE   208      42.980  54.480  79.090  1.00  0.00            
ATOM   3326  HA  PHE   208      42.600  54.060  78.160  1.00  0.00            
ATOM   3327  CB  PHE   208      42.410  55.910  79.270  1.00  0.00            
ATOM   3328  HB1 PHE   208      42.730  56.320  80.250  1.00  0.00            
ATOM   3329  HB2 PHE   208      41.300  55.860  79.290  1.00  0.00            
ATOM   3330  CG  PHE   208      42.800  56.880  78.180  1.00  0.00            
ATOM   3331  CD1 PHE   208      42.330  56.700  76.870  1.00  0.00            
ATOM   3332  HD1 PHE   208      41.730  55.830  76.630  1.00  0.00            
ATOM   3333  CE1 PHE   208      42.630  57.630  75.870  1.00  0.00            
ATOM   3334  HE1 PHE   208      42.260  57.480  74.860  1.00  0.00            
ATOM   3335  CZ  PHE   208      43.390  58.770  76.170  1.00  0.00            
ATOM   3336  HZ  PHE   208      43.610  59.490  75.400  1.00  0.00            
ATOM   3337  CD2 PHE   208      43.550  58.040  78.480  1.00  0.00            
ATOM   3338  HD2 PHE   208      43.880  58.210  79.490  1.00  0.00            
ATOM   3339  CE2 PHE   208      43.840  58.970  77.480  1.00  0.00            
ATOM   3340  HE2 PHE   208      44.410  59.860  77.720  1.00  0.00            
ATOM   3341  C   PHE   208      44.500  54.440  78.980  1.00  0.00            
ATOM   3342  O   PHE   208      45.060  54.280  77.890  1.00  0.00            
ATOM   3343  N   LEU   209      45.210  54.520  80.120  1.00  0.00            
ATOM   3344  HN  LEU   209      44.740  54.720  80.980  1.00  0.00            
ATOM   3345  CA  LEU   209      46.660  54.370  80.210  1.00  0.00            
ATOM   3346  HA  LEU   209      47.120  55.130  79.600  1.00  0.00            
ATOM   3347  CB  LEU   209      47.100  54.540  81.690  1.00  0.00            
ATOM   3348  HB1 LEU   209      46.600  53.760  82.310  1.00  0.00            
ATOM   3349  HB2 LEU   209      46.730  55.520  82.060  1.00  0.00            
ATOM   3350  CG  LEU   209      48.620  54.460  81.960  1.00  0.00            
ATOM   3351  HG  LEU   209      49.040  53.550  81.460  1.00  0.00            
ATOM   3352  CD1 LEU   209      49.340  55.690  81.400  1.00  0.00            
ATOM   3353 HD11 LEU   209      48.930  56.610  81.860  1.00  0.00            
ATOM   3354 HD12 LEU   209      49.220  55.760  80.300  1.00  0.00            
ATOM   3355 HD13 LEU   209      50.430  55.630  81.630  1.00  0.00            
ATOM   3356  CD2 LEU   209      48.920  54.310  83.460  1.00  0.00            
ATOM   3357 HD21 LEU   209      48.430  53.400  83.870  1.00  0.00            
ATOM   3358 HD22 LEU   209      48.540  55.200  84.010  1.00  0.00            
ATOM   3359 HD23 LEU   209      50.020  54.230  83.630  1.00  0.00            
ATOM   3360  C   LEU   209      47.160  53.030  79.680  1.00  0.00            
ATOM   3361  O   LEU   209      48.080  52.980  78.850  1.00  0.00            
ATOM   3362  N   GLN   210      46.540  51.900  80.080  1.00  0.00            
ATOM   3363  HN  GLN   210      45.800  51.950  80.740  1.00  0.00            
ATOM   3364  CA  GLN   210      46.930  50.590  79.580  1.00  0.00            
ATOM   3365  HA  GLN   210      47.990  50.480  79.740  1.00  0.00            
ATOM   3366  CB  GLN   210      46.180  49.430  80.300  1.00  0.00            
ATOM   3367  HB1 GLN   210      46.600  48.480  79.870  1.00  0.00            
ATOM   3368  HB2 GLN   210      45.100  49.460  80.060  1.00  0.00            
ATOM   3369  CG  GLN   210      46.350  49.310  81.830  1.00  0.00            
ATOM   3370  HG1 GLN   210      46.270  48.250  82.150  1.00  0.00            
ATOM   3371  HG2 GLN   210      45.510  49.850  82.310  1.00  0.00            
ATOM   3372  CD  GLN   210      47.680  49.860  82.360  1.00  0.00            
ATOM   3373  OE1 GLN   210      48.770  49.460  81.940  1.00  0.00            
ATOM   3374  NE2 GLN   210      47.590  50.820  83.310  1.00  0.00            
ATOM   3375 HE21 GLN   210      46.680  51.150  83.570  1.00  0.00            
ATOM   3376 HE22 GLN   210      48.440  51.170  83.710  1.00  0.00            
ATOM   3377  C   GLN   210      46.720  50.440  78.080  1.00  0.00            
ATOM   3378  O   GLN   210      47.580  49.920  77.360  1.00  0.00            
ATOM   3379  N   TYR   211      45.570  50.930  77.570  1.00  0.00            
ATOM   3380  HN  TYR   211      44.890  51.330  78.180  1.00  0.00            
ATOM   3381  CA  TYR   211      45.230  50.890  76.150  1.00  0.00            
ATOM   3382  HA  TYR   211      45.270  49.860  75.820  1.00  0.00            
ATOM   3383  CB  TYR   211      43.780  51.440  75.970  1.00  0.00            
ATOM   3384  HB1 TYR   211      43.720  52.490  76.340  1.00  0.00            
ATOM   3385  HB2 TYR   211      43.080  50.840  76.590  1.00  0.00            
ATOM   3386  CG  TYR   211      43.310  51.420  74.530  1.00  0.00            
ATOM   3387  CD1 TYR   211      42.530  50.350  74.070  1.00  0.00            
ATOM   3388  HD1 TYR   211      42.250  49.560  74.750  1.00  0.00            
ATOM   3389  CE1 TYR   211      42.130  50.300  72.730  1.00  0.00            
ATOM   3390  HE1 TYR   211      41.530  49.460  72.390  1.00  0.00            
ATOM   3391  CZ  TYR   211      42.520  51.290  71.830  1.00  0.00            
ATOM   3392  OH  TYR   211      42.170  51.200  70.470  1.00  0.00            
ATOM   3393  HH  TYR   211      41.730  50.360  70.330  1.00  0.00            
ATOM   3394  CD2 TYR   211      43.640  52.460  73.640  1.00  0.00            
ATOM   3395  HD2 TYR   211      44.210  53.310  73.980  1.00  0.00            
ATOM   3396  CE2 TYR   211      43.270  52.380  72.290  1.00  0.00            
ATOM   3397  HE2 TYR   211      43.560  53.160  71.600  1.00  0.00            
ATOM   3398  C   TYR   211      46.220  51.650  75.290  1.00  0.00            
ATOM   3399  O   TYR   211      46.770  51.130  74.320  1.00  0.00            
ATOM   3400  N   CYS   212      46.510  52.910  75.660  1.00  0.00            
ATOM   3401  HN  CYS   212      46.070  53.310  76.470  1.00  0.00            
ATOM   3402  CA  CYS   212      47.380  53.790  74.910  1.00  0.00            
ATOM   3403  HA  CYS   212      47.040  53.790  73.890  1.00  0.00            
ATOM   3404  CB  CYS   212      47.300  55.230  75.450  1.00  0.00            
ATOM   3405  HB1 CYS   212      48.020  55.870  74.880  1.00  0.00            
ATOM   3406  HB2 CYS   212      47.600  55.250  76.520  1.00  0.00            
ATOM   3407  SG  CYS   212      45.630  55.930  75.250  1.00  0.00            
ATOM   3408  HG1 CYS   212      45.130  55.390  76.350  1.00  0.00            
ATOM   3409  C   CYS   212      48.830  53.320  74.860  1.00  0.00            
ATOM   3410  O   CYS   212      49.470  53.350  73.800  1.00  0.00            
ATOM   3411  N   ILE   213      49.370  52.840  75.990  1.00  0.00            
ATOM   3412  HN  ILE   213      48.860  52.860  76.850  1.00  0.00            
ATOM   3413  CA  ILE   213      50.690  52.230  76.020  1.00  0.00            
ATOM   3414  HA  ILE   213      51.390  52.930  75.590  1.00  0.00            
ATOM   3415  CB  ILE   213      51.140  51.920  77.450  1.00  0.00            
ATOM   3416  HB  ILE   213      50.380  51.280  77.940  1.00  0.00            
ATOM   3417  CG2 ILE   213      52.500  51.170  77.440  1.00  0.00            
ATOM   3418 HG21 ILE   213      53.240  51.730  76.830  1.00  0.00            
ATOM   3419 HG22 ILE   213      52.390  50.150  77.030  1.00  0.00            
ATOM   3420 HG23 ILE   213      52.900  51.080  78.470  1.00  0.00            
ATOM   3421  CG1 ILE   213      51.260  53.220  78.290  1.00  0.00            
ATOM   3422 HG11 ILE   213      50.380  53.880  78.120  1.00  0.00            
ATOM   3423 HG12 ILE   213      52.160  53.780  77.960  1.00  0.00            
ATOM   3424  CD  ILE   213      51.360  52.940  79.790  1.00  0.00            
ATOM   3425  HD1 ILE   213      52.270  52.350  80.040  1.00  0.00            
ATOM   3426  HD2 ILE   213      50.470  52.380  80.140  1.00  0.00            
ATOM   3427  HD3 ILE   213      51.410  53.900  80.350  1.00  0.00            
ATOM   3428  C   ILE   213      50.770  50.970  75.160  1.00  0.00            
ATOM   3429  O   ILE   213      51.680  50.810  74.350  1.00  0.00            
ATOM   3430  N   MET   214      49.790  50.060  75.280  1.00  0.00            
ATOM   3431  HN  MET   214      49.030  50.200  75.920  1.00  0.00            
ATOM   3432  CA  MET   214      49.750  48.830  74.500  1.00  0.00            
ATOM   3433  HA  MET   214      50.710  48.350  74.630  1.00  0.00            
ATOM   3434  CB  MET   214      48.680  47.870  75.050  1.00  0.00            
ATOM   3435  HB1 MET   214      47.670  48.330  74.930  1.00  0.00            
ATOM   3436  HB2 MET   214      48.850  47.770  76.150  1.00  0.00            
ATOM   3437  CG  MET   214      48.700  46.490  74.390  1.00  0.00            
ATOM   3438  HG1 MET   214      49.740  46.100  74.410  1.00  0.00            
ATOM   3439  HG2 MET   214      48.430  46.610  73.320  1.00  0.00            
ATOM   3440  SD  MET   214      47.590  45.270  75.140  1.00  0.00            
ATOM   3441  CE  MET   214      48.460  44.990  76.710  1.00  0.00            
ATOM   3442  HE1 MET   214      48.490  45.910  77.330  1.00  0.00            
ATOM   3443  HE2 MET   214      49.500  44.650  76.540  1.00  0.00            
ATOM   3444  HE3 MET   214      47.940  44.200  77.300  1.00  0.00            
ATOM   3445  C   MET   214      49.610  49.050  73.000  1.00  0.00            
ATOM   3446  O   MET   214      50.310  48.430  72.200  1.00  0.00            
ATOM   3447  N   ALA   215      48.740  49.990  72.590  1.00  0.00            
ATOM   3448  HN  ALA   215      48.140  50.450  73.240  1.00  0.00            
ATOM   3449  CA  ALA   215      48.590  50.430  71.210  1.00  0.00            
ATOM   3450  HA  ALA   215      48.320  49.570  70.610  1.00  0.00            
ATOM   3451  CB  ALA   215      47.470  51.490  71.120  1.00  0.00            
ATOM   3452  HB1 ALA   215      47.730  52.400  71.700  1.00  0.00            
ATOM   3453  HB2 ALA   215      46.530  51.070  71.530  1.00  0.00            
ATOM   3454  HB3 ALA   215      47.280  51.770  70.060  1.00  0.00            
ATOM   3455  C   ALA   215      49.880  50.990  70.630  1.00  0.00            
ATOM   3456  O   ALA   215      50.250  50.710  69.490  1.00  0.00            
ATOM   3457  N   ASN   216      50.630  51.790  71.420  1.00  0.00            
ATOM   3458  HN  ASN   216      50.290  52.050  72.320  1.00  0.00            
ATOM   3459  CA  ASN   216      51.950  52.270  71.050  1.00  0.00            
ATOM   3460  HA  ASN   216      51.850  52.770  70.090  1.00  0.00            
ATOM   3461  CB  ASN   216      52.420  53.310  72.110  1.00  0.00            
ATOM   3462  HB1 ASN   216      52.460  52.820  73.110  1.00  0.00            
ATOM   3463  HB2 ASN   216      51.680  54.130  72.160  1.00  0.00            
ATOM   3464  CG  ASN   216      53.800  53.930  71.860  1.00  0.00            
ATOM   3465  OD1 ASN   216      54.640  53.980  72.760  1.00  0.00            
ATOM   3466  ND2 ASN   216      54.030  54.400  70.620  1.00  0.00            
ATOM   3467 HD21 ASN   216      54.910  54.840  70.440  1.00  0.00            
ATOM   3468 HD22 ASN   216      53.320  54.370  69.920  1.00  0.00            
ATOM   3469  C   ASN   216      52.960  51.150  70.790  1.00  0.00            
ATOM   3470  O   ASN   216      53.650  51.160  69.770  1.00  0.00            
ATOM   3471  N   PHE   217      53.020  50.110  71.650  1.00  0.00            
ATOM   3472  HN  PHE   217      52.470  50.120  72.480  1.00  0.00            
ATOM   3473  CA  PHE   217      53.820  48.920  71.390  1.00  0.00            
ATOM   3474  HA  PHE   217      54.840  49.250  71.220  1.00  0.00            
ATOM   3475  CB  PHE   217      53.800  47.940  72.600  1.00  0.00            
ATOM   3476  HB1 PHE   217      54.110  46.920  72.300  1.00  0.00            
ATOM   3477  HB2 PHE   217      52.780  47.880  73.030  1.00  0.00            
ATOM   3478  CG  PHE   217      54.770  48.400  73.650  1.00  0.00            
ATOM   3479  CD1 PHE   217      56.140  48.170  73.470  1.00  0.00            
ATOM   3480  HD1 PHE   217      56.480  47.680  72.560  1.00  0.00            
ATOM   3481  CE1 PHE   217      57.070  48.560  74.440  1.00  0.00            
ATOM   3482  HE1 PHE   217      58.120  48.360  74.280  1.00  0.00            
ATOM   3483  CZ  PHE   217      56.640  49.200  75.600  1.00  0.00            
ATOM   3484  HZ  PHE   217      57.370  49.520  76.340  1.00  0.00            
ATOM   3485  CD2 PHE   217      54.350  49.010  74.850  1.00  0.00            
ATOM   3486  HD2 PHE   217      53.290  49.160  75.020  1.00  0.00            
ATOM   3487  CE2 PHE   217      55.280  49.420  75.810  1.00  0.00            
ATOM   3488  HE2 PHE   217      54.940  49.920  76.710  1.00  0.00            
ATOM   3489  C   PHE   217      53.450  48.170  70.120  1.00  0.00            
ATOM   3490  O   PHE   217      54.320  47.780  69.340  1.00  0.00            
ATOM   3491  N   PHE   218      52.150  47.960  69.880  1.00  0.00            
ATOM   3492  HN  PHE   218      51.460  48.220  70.550  1.00  0.00            
ATOM   3493  CA  PHE   218      51.660  47.330  68.660  1.00  0.00            
ATOM   3494  HA  PHE   218      52.240  46.430  68.520  1.00  0.00            
ATOM   3495  CB  PHE   218      50.180  46.900  68.810  1.00  0.00            
ATOM   3496  HB1 PHE   218      49.810  46.440  67.870  1.00  0.00            
ATOM   3497  HB2 PHE   218      49.560  47.790  69.050  1.00  0.00            
ATOM   3498  CG  PHE   218      49.960  45.870  69.910  1.00  0.00            
ATOM   3499  CD1 PHE   218      50.970  45.110  70.540  1.00  0.00            
ATOM   3500  HD1 PHE   218      52.010  45.240  70.250  1.00  0.00            
ATOM   3501  CE1 PHE   218      50.670  44.200  71.550  1.00  0.00            
ATOM   3502  HE1 PHE   218      51.450  43.630  72.030  1.00  0.00            
ATOM   3503  CZ  PHE   218      49.340  44.010  71.940  1.00  0.00            
ATOM   3504  HZ  PHE   218      49.090  43.300  72.730  1.00  0.00            
ATOM   3505  CD2 PHE   218      48.640  45.640  70.310  1.00  0.00            
ATOM   3506  HD2 PHE   218      47.860  46.200  69.810  1.00  0.00            
ATOM   3507  CE2 PHE   218      48.320  44.730  71.320  1.00  0.00            
ATOM   3508  HE2 PHE   218      47.290  44.580  71.620  1.00  0.00            
ATOM   3509  C   PHE   218      51.910  48.130  67.380  1.00  0.00            
ATOM   3510  O   PHE   218      52.310  47.570  66.360  1.00  0.00            
ATOM   3511  N   TRP   219      51.750  49.470  67.390  1.00  0.00            
ATOM   3512  HN  TRP   219      51.340  49.920  68.180  1.00  0.00            
ATOM   3513  CA  TRP   219      52.190  50.320  66.290  1.00  0.00            
ATOM   3514  HA  TRP   219      51.780  49.870  65.390  1.00  0.00            
ATOM   3515  CB  TRP   219      51.610  51.750  66.360  1.00  0.00            
ATOM   3516  HB1 TRP   219      52.200  52.440  65.720  1.00  0.00            
ATOM   3517  HB2 TRP   219      51.680  52.120  67.410  1.00  0.00            
ATOM   3518  CG  TRP   219      50.200  51.800  65.880  1.00  0.00            
ATOM   3519  CD1 TRP   219      49.060  51.930  66.640  1.00  0.00            
ATOM   3520  HD1 TRP   219      49.040  52.070  67.710  1.00  0.00            
ATOM   3521  NE1 TRP   219      47.960  51.810  65.820  1.00  0.00            
ATOM   3522  HE1 TRP   219      47.040  52.020  66.060  1.00  0.00            
ATOM   3523  CE2 TRP   219      48.360  51.570  64.540  1.00  0.00            
ATOM   3524  CD2 TRP   219      49.770  51.590  64.530  1.00  0.00            
ATOM   3525  CE3 TRP   219      50.440  51.410  63.310  1.00  0.00            
ATOM   3526  HE3 TRP   219      51.520  51.430  63.270  1.00  0.00            
ATOM   3527  CZ3 TRP   219      49.690  51.210  62.150  1.00  0.00            
ATOM   3528  HZ3 TRP   219      50.200  51.080  61.200  1.00  0.00            
ATOM   3529  CZ2 TRP   219      47.620  51.340  63.400  1.00  0.00            
ATOM   3530  HZ2 TRP   219      46.540  51.310  63.430  1.00  0.00            
ATOM   3531  CH2 TRP   219      48.300  51.160  62.190  1.00  0.00            
ATOM   3532  HH2 TRP   219      47.740  50.980  61.280  1.00  0.00            
ATOM   3533  C   TRP   219      53.690  50.320  66.020  1.00  0.00            
ATOM   3534  O   TRP   219      54.110  50.290  64.860  1.00  0.00            
ATOM   3535  N   LEU   220      54.540  50.280  67.070  1.00  0.00            
ATOM   3536  HN  LEU   220      54.190  50.390  68.000  1.00  0.00            
ATOM   3537  CA  LEU   220      55.970  50.060  66.930  1.00  0.00            
ATOM   3538  HA  LEU   220      56.370  50.840  66.290  1.00  0.00            
ATOM   3539  CB  LEU   220      56.680  50.110  68.320  1.00  0.00            
ATOM   3540  HB1 LEU   220      57.720  49.740  68.230  1.00  0.00            
ATOM   3541  HB2 LEU   220      56.140  49.430  69.010  1.00  0.00            
ATOM   3542  CG  LEU   220      56.750  51.510  68.970  1.00  0.00            
ATOM   3543  HG  LEU   220      55.760  52.000  68.890  1.00  0.00            
ATOM   3544  CD1 LEU   220      57.100  51.410  70.470  1.00  0.00            
ATOM   3545 HD11 LEU   220      58.070  50.890  70.610  1.00  0.00            
ATOM   3546 HD12 LEU   220      56.310  50.850  71.010  1.00  0.00            
ATOM   3547 HD13 LEU   220      57.160  52.430  70.920  1.00  0.00            
ATOM   3548  CD2 LEU   220      57.770  52.400  68.260  1.00  0.00            
ATOM   3549 HD21 LEU   220      57.470  52.540  67.190  1.00  0.00            
ATOM   3550 HD22 LEU   220      58.780  51.950  68.290  1.00  0.00            
ATOM   3551 HD23 LEU   220      57.810  53.410  68.730  1.00  0.00            
ATOM   3552  C   LEU   220      56.290  48.730  66.240  1.00  0.00            
ATOM   3553  O   LEU   220      57.140  48.660  65.350  1.00  0.00            
ATOM   3554  N   LEU   221      55.570  47.650  66.610  1.00  0.00            
ATOM   3555  HN  LEU   221      54.930  47.740  67.370  1.00  0.00            
ATOM   3556  CA  LEU   221      55.630  46.350  65.960  1.00  0.00            
ATOM   3557  HA  LEU   221      56.660  46.020  65.990  1.00  0.00            
ATOM   3558  CB  LEU   221      54.780  45.330  66.770  1.00  0.00            
ATOM   3559  HB1 LEU   221      53.750  45.730  66.890  1.00  0.00            
ATOM   3560  HB2 LEU   221      55.220  45.250  67.790  1.00  0.00            
ATOM   3561  CG  LEU   221      54.660  43.920  66.170  1.00  0.00            
ATOM   3562  HG  LEU   221      54.190  43.990  65.160  1.00  0.00            
ATOM   3563  CD1 LEU   221      56.030  43.260  66.010  1.00  0.00            
ATOM   3564 HD11 LEU   221      56.520  43.130  67.000  1.00  0.00            
ATOM   3565 HD12 LEU   221      56.700  43.870  65.360  1.00  0.00            
ATOM   3566 HD13 LEU   221      55.910  42.260  65.530  1.00  0.00            
ATOM   3567  CD2 LEU   221      53.740  43.050  67.030  1.00  0.00            
ATOM   3568 HD21 LEU   221      52.730  43.500  67.100  1.00  0.00            
ATOM   3569 HD22 LEU   221      54.150  42.950  68.060  1.00  0.00            
ATOM   3570 HD23 LEU   221      53.650  42.030  66.590  1.00  0.00            
ATOM   3571  C   LEU   221      55.240  46.360  64.480  1.00  0.00            
ATOM   3572  O   LEU   221      55.890  45.720  63.640  1.00  0.00            
ATOM   3573  N   VAL   222      54.190  47.110  64.100  1.00  0.00            
ATOM   3574  HN  VAL   222      53.660  47.580  64.800  1.00  0.00            
ATOM   3575  CA  VAL   222      53.730  47.250  62.730  1.00  0.00            
ATOM   3576  HA  VAL   222      53.490  46.260  62.370  1.00  0.00            
ATOM   3577  CB  VAL   222      52.450  48.080  62.640  1.00  0.00            
ATOM   3578  HB  VAL   222      52.540  48.970  63.310  1.00  0.00            
ATOM   3579  CG1 VAL   222      52.170  48.590  61.210  1.00  0.00            
ATOM   3580 HG11 VAL   222      52.120  47.740  60.500  1.00  0.00            
ATOM   3581 HG12 VAL   222      52.940  49.300  60.870  1.00  0.00            
ATOM   3582 HG13 VAL   222      51.200  49.120  61.200  1.00  0.00            
ATOM   3583  CG2 VAL   222      51.270  47.220  63.130  1.00  0.00            
ATOM   3584 HG21 VAL   222      51.440  46.840  64.160  1.00  0.00            
ATOM   3585 HG22 VAL   222      51.120  46.340  62.460  1.00  0.00            
ATOM   3586 HG23 VAL   222      50.330  47.820  63.140  1.00  0.00            
ATOM   3587  C   VAL   222      54.790  47.770  61.760  1.00  0.00            
ATOM   3588  O   VAL   222      54.910  47.270  60.640  1.00  0.00            
ATOM   3589  N   GLU   223      55.640  48.740  62.180  1.00  0.00            
ATOM   3590  HN  GLU   223      55.520  49.150  63.090  1.00  0.00            
ATOM   3591  CA  GLU   223      56.750  49.240  61.390  1.00  0.00            
ATOM   3592  HA  GLU   223      56.360  49.670  60.480  1.00  0.00            
ATOM   3593  CB  GLU   223      57.530  50.330  62.180  1.00  0.00            
ATOM   3594  HB1 GLU   223      58.450  50.620  61.630  1.00  0.00            
ATOM   3595  HB2 GLU   223      57.850  49.890  63.150  1.00  0.00            
ATOM   3596  CG  GLU   223      56.720  51.610  62.490  1.00  0.00            
ATOM   3597  HG1 GLU   223      57.220  52.120  63.340  1.00  0.00            
ATOM   3598  HG2 GLU   223      55.680  51.370  62.800  1.00  0.00            
ATOM   3599  CD  GLU   223      56.660  52.640  61.360  1.00  0.00            
ATOM   3600  OE1 GLU   223      57.300  52.460  60.290  1.00  0.00            
ATOM   3601  OE2 GLU   223      55.980  53.680  61.570  1.00  0.00            
ATOM   3602  C   GLU   223      57.730  48.140  60.990  1.00  0.00            
ATOM   3603  O   GLU   223      58.160  48.040  59.840  1.00  0.00            
ATOM   3604  N   GLY   224      58.060  47.230  61.940  1.00  0.00            
ATOM   3605  HN  GLY   224      57.680  47.330  62.860  1.00  0.00            
ATOM   3606  CA  GLY   224      58.870  46.040  61.690  1.00  0.00            
ATOM   3607  HA1 GLY   224      59.020  45.540  62.640  1.00  0.00            
ATOM   3608  HA2 GLY   224      59.800  46.350  61.230  1.00  0.00            
ATOM   3609  C   GLY   224      58.240  45.050  60.760  1.00  0.00            
ATOM   3610  O   GLY   224      58.870  44.570  59.820  1.00  0.00            
ATOM   3611  N   LEU   225      56.940  44.740  60.970  1.00  0.00            
ATOM   3612  HN  LEU   225      56.470  45.130  61.760  1.00  0.00            
ATOM   3613  CA  LEU   225      56.180  43.860  60.110  1.00  0.00            
ATOM   3614  HA  LEU   225      56.690  42.910  60.070  1.00  0.00            
ATOM   3615  CB  LEU   225      54.740  43.660  60.670  1.00  0.00            
ATOM   3616  HB1 LEU   225      54.120  43.100  59.940  1.00  0.00            
ATOM   3617  HB2 LEU   225      54.280  44.660  60.810  1.00  0.00            
ATOM   3618  CG  LEU   225      54.660  42.900  62.010  1.00  0.00            
ATOM   3619  HG  LEU   225      55.370  43.350  62.730  1.00  0.00            
ATOM   3620  CD1 LEU   225      53.250  43.030  62.610  1.00  0.00            
ATOM   3621 HD11 LEU   225      52.490  42.610  61.910  1.00  0.00            
ATOM   3622 HD12 LEU   225      53.010  44.090  62.810  1.00  0.00            
ATOM   3623 HD13 LEU   225      53.190  42.470  63.570  1.00  0.00            
ATOM   3624  CD2 LEU   225      55.020  41.410  61.840  1.00  0.00            
ATOM   3625 HD21 LEU   225      56.060  41.300  61.470  1.00  0.00            
ATOM   3626 HD22 LEU   225      54.330  40.920  61.120  1.00  0.00            
ATOM   3627 HD23 LEU   225      54.940  40.890  62.820  1.00  0.00            
ATOM   3628  C   LEU   225      56.080  44.350  58.670  1.00  0.00            
ATOM   3629  O   LEU   225      56.320  43.610  57.720  1.00  0.00            
ATOM   3630  N   TYR   226      55.750  45.650  58.480  1.00  0.00            
ATOM   3631  HN  TYR   226      55.550  46.230  59.260  1.00  0.00            
ATOM   3632  CA  TYR   226      55.710  46.280  57.180  1.00  0.00            
ATOM   3633  HA  TYR   226      55.090  45.660  56.540  1.00  0.00            
ATOM   3634  CB  TYR   226      55.010  47.670  57.310  1.00  0.00            
ATOM   3635  HB1 TYR   226      55.540  48.270  58.070  1.00  0.00            
ATOM   3636  HB2 TYR   226      53.970  47.510  57.670  1.00  0.00            
ATOM   3637  CG  TYR   226      54.940  48.450  56.020  1.00  0.00            
ATOM   3638  CD1 TYR   226      54.190  47.990  54.920  1.00  0.00            
ATOM   3639  HD1 TYR   226      53.690  47.030  54.990  1.00  0.00            
ATOM   3640  CE1 TYR   226      54.070  48.750  53.750  1.00  0.00            
ATOM   3641  HE1 TYR   226      53.490  48.380  52.920  1.00  0.00            
ATOM   3642  CZ  TYR   226      54.710  49.990  53.660  1.00  0.00            
ATOM   3643  OH  TYR   226      54.620  50.790  52.500  1.00  0.00            
ATOM   3644  HH  TYR   226      54.100  50.340  51.840  1.00  0.00            
ATOM   3645  CD2 TYR   226      55.580  49.700  55.910  1.00  0.00            
ATOM   3646  HD2 TYR   226      56.160  50.070  56.750  1.00  0.00            
ATOM   3647  CE2 TYR   226      55.470  50.460  54.740  1.00  0.00            
ATOM   3648  HE2 TYR   226      55.990  51.400  54.680  1.00  0.00            
ATOM   3649  C   TYR   226      57.060  46.380  56.480  1.00  0.00            
ATOM   3650  O   TYR   226      57.200  45.960  55.330  1.00  0.00            
ATOM   3651  N   LEU   227      58.110  46.870  57.160  1.00  0.00            
ATOM   3652  HN  LEU   227      58.010  47.200  58.100  1.00  0.00            
ATOM   3653  CA  LEU   227      59.440  47.000  56.580  1.00  0.00            
ATOM   3654  HA  LEU   227      59.320  47.540  55.660  1.00  0.00            
ATOM   3655  CB  LEU   227      60.390  47.810  57.510  1.00  0.00            
ATOM   3656  HB1 LEU   227      60.500  47.280  58.470  1.00  0.00            
ATOM   3657  HB2 LEU   227      59.890  48.780  57.730  1.00  0.00            
ATOM   3658  CG  LEU   227      61.790  48.120  56.920  1.00  0.00            
ATOM   3659  HG  LEU   227      62.340  47.160  56.800  1.00  0.00            
ATOM   3660  CD1 LEU   227      61.710  48.800  55.540  1.00  0.00            
ATOM   3661 HD11 LEU   227      61.110  49.730  55.600  1.00  0.00            
ATOM   3662 HD12 LEU   227      61.250  48.120  54.790  1.00  0.00            
ATOM   3663 HD13 LEU   227      62.730  49.060  55.180  1.00  0.00            
ATOM   3664  CD2 LEU   227      62.600  49.010  57.880  1.00  0.00            
ATOM   3665 HD21 LEU   227      62.760  48.500  58.850  1.00  0.00            
ATOM   3666 HD22 LEU   227      62.060  49.960  58.070  1.00  0.00            
ATOM   3667 HD23 LEU   227      63.590  49.250  57.440  1.00  0.00            
ATOM   3668  C   LEU   227      60.060  45.660  56.200  1.00  0.00            
ATOM   3669  O   LEU   227      60.640  45.500  55.120  1.00  0.00            
ATOM   3670  N   HSD   228      59.890  44.640  57.060  1.00  0.00            
ATOM   3671  HN  HSD   228      59.450  44.790  57.940  1.00  0.00            
ATOM   3672  CA  HSD   228      60.280  43.280  56.740  1.00  0.00            
ATOM   3673  HA  HSD   228      61.330  43.280  56.480  1.00  0.00            
ATOM   3674  CB  HSD   228      60.080  42.360  57.970  1.00  0.00            
ATOM   3675  HB1 HSD   228      59.010  42.270  58.240  1.00  0.00            
ATOM   3676  HB2 HSD   228      60.600  42.830  58.840  1.00  0.00            
ATOM   3677  ND1 HSD   228      60.020  39.890  57.360  1.00  0.00            
ATOM   3678  HD1 HSD   228      59.060  39.830  57.090  1.00  0.00            
ATOM   3679  CG  HSD   228      60.700  41.020  57.770  1.00  0.00            
ATOM   3680  CE1 HSD   228      60.930  38.880  57.340  1.00  0.00            
ATOM   3681  HE1 HSD   228      60.680  37.860  57.040  1.00  0.00            
ATOM   3682  NE2 HSD   228      62.130  39.290  57.710  1.00  0.00            
ATOM   3683  CD2 HSD   228      61.980  40.630  57.990  1.00  0.00            
ATOM   3684  HD2 HSD   228      62.830  41.210  58.330  1.00  0.00            
ATOM   3685  C   HSD   228      59.530  42.700  55.550  1.00  0.00            
ATOM   3686  O   HSD   228      60.110  42.090  54.660  1.00  0.00            
ATOM   3687  N   THR   229      58.200  42.940  55.480  1.00  0.00            
ATOM   3688  HN  THR   229      57.750  43.440  56.220  1.00  0.00            
ATOM   3689  CA  THR   229      57.360  42.540  54.360  1.00  0.00            
ATOM   3690  HA  THR   229      57.490  41.470  54.220  1.00  0.00            
ATOM   3691  CB  THR   229      55.870  42.790  54.580  1.00  0.00            
ATOM   3692  HB  THR   229      55.680  43.860  54.790  1.00  0.00            
ATOM   3693  OG1 THR   229      55.420  42.010  55.690  1.00  0.00            
ATOM   3694  HG1 THR   229      55.760  42.460  56.470  1.00  0.00            
ATOM   3695  CG2 THR   229      55.010  42.350  53.380  1.00  0.00            
ATOM   3696 HG21 THR   229      55.230  41.290  53.110  1.00  0.00            
ATOM   3697 HG22 THR   229      55.210  42.980  52.490  1.00  0.00            
ATOM   3698 HG23 THR   229      53.930  42.440  53.630  1.00  0.00            
ATOM   3699  C   THR   229      57.790  43.160  53.050  1.00  0.00            
ATOM   3700  O   THR   229      57.880  42.480  52.030  1.00  0.00            
ATOM   3701  N   LEU   230      58.140  44.470  53.030  1.00  0.00            
ATOM   3702  HN  LEU   230      58.030  45.030  53.850  1.00  0.00            
ATOM   3703  CA  LEU   230      58.710  45.130  51.860  1.00  0.00            
ATOM   3704  HA  LEU   230      58.000  45.040  51.050  1.00  0.00            
ATOM   3705  CB  LEU   230      59.000  46.630  52.160  1.00  0.00            
ATOM   3706  HB1 LEU   230      59.600  47.080  51.340  1.00  0.00            
ATOM   3707  HB2 LEU   230      59.610  46.680  53.080  1.00  0.00            
ATOM   3708  CG  LEU   230      57.770  47.540  52.340  1.00  0.00            
ATOM   3709  HG  LEU   230      57.070  47.070  53.070  1.00  0.00            
ATOM   3710  CD1 LEU   230      58.220  48.890  52.910  1.00  0.00            
ATOM   3711 HD11 LEU   230      59.000  49.350  52.260  1.00  0.00            
ATOM   3712 HD12 LEU   230      58.650  48.750  53.930  1.00  0.00            
ATOM   3713 HD13 LEU   230      57.360  49.590  52.990  1.00  0.00            
ATOM   3714  CD2 LEU   230      57.020  47.750  51.020  1.00  0.00            
ATOM   3715 HD21 LEU   230      56.680  46.770  50.610  1.00  0.00            
ATOM   3716 HD22 LEU   230      57.690  48.230  50.260  1.00  0.00            
ATOM   3717 HD23 LEU   230      56.130  48.400  51.170  1.00  0.00            
ATOM   3718  C   LEU   230      60.010  44.530  51.350  1.00  0.00            
ATOM   3719  O   LEU   230      60.200  44.340  50.150  1.00  0.00            
ATOM   3720  N   LEU   231      60.970  44.230  52.260  1.00  0.00            
ATOM   3721  HN  LEU   231      60.810  44.430  53.230  1.00  0.00            
ATOM   3722  CA  LEU   231      62.230  43.600  51.910  1.00  0.00            
ATOM   3723  HA  LEU   231      62.630  44.140  51.060  1.00  0.00            
ATOM   3724  CB  LEU   231      63.250  43.700  53.060  1.00  0.00            
ATOM   3725  HB1 LEU   231      64.150  43.100  52.830  1.00  0.00            
ATOM   3726  HB2 LEU   231      62.780  43.280  53.980  1.00  0.00            
ATOM   3727  CG  LEU   231      63.730  45.140  53.360  1.00  0.00            
ATOM   3728  HG  LEU   231      62.830  45.780  53.510  1.00  0.00            
ATOM   3729  CD1 LEU   231      64.550  45.180  54.650  1.00  0.00            
ATOM   3730 HD11 LEU   231      65.460  44.540  54.560  1.00  0.00            
ATOM   3731 HD12 LEU   231      63.940  44.780  55.490  1.00  0.00            
ATOM   3732 HD13 LEU   231      64.850  46.220  54.900  1.00  0.00            
ATOM   3733  CD2 LEU   231      64.550  45.730  52.200  1.00  0.00            
ATOM   3734 HD21 LEU   231      63.950  45.770  51.270  1.00  0.00            
ATOM   3735 HD22 LEU   231      65.450  45.110  52.010  1.00  0.00            
ATOM   3736 HD23 LEU   231      64.870  46.770  52.440  1.00  0.00            
ATOM   3737  C   LEU   231      62.120  42.170  51.410  1.00  0.00            
ATOM   3738  O   LEU   231      62.790  41.790  50.460  1.00  0.00            
ATOM   3739  N   VAL   232      61.260  41.340  52.030  1.00  0.00            
ATOM   3740  HN  VAL   232      60.730  41.650  52.820  1.00  0.00            
ATOM   3741  CA  VAL   232      61.170  39.930  51.690  1.00  0.00            
ATOM   3742  HA  VAL   232      62.130  39.600  51.320  1.00  0.00            
ATOM   3743  CB  VAL   232      60.840  39.070  52.900  1.00  0.00            
ATOM   3744  HB  VAL   232      59.900  39.410  53.370  1.00  0.00            
ATOM   3745  CG1 VAL   232      60.710  37.590  52.490  1.00  0.00            
ATOM   3746 HG11 VAL   232      61.570  37.270  51.870  1.00  0.00            
ATOM   3747 HG12 VAL   232      59.780  37.400  51.920  1.00  0.00            
ATOM   3748 HG13 VAL   232      60.700  36.940  53.390  1.00  0.00            
ATOM   3749  CG2 VAL   232      61.990  39.220  53.930  1.00  0.00            
ATOM   3750 HG21 VAL   232      62.060  40.260  54.310  1.00  0.00            
ATOM   3751 HG22 VAL   232      62.960  38.930  53.470  1.00  0.00            
ATOM   3752 HG23 VAL   232      61.810  38.550  54.800  1.00  0.00            
ATOM   3753  C   VAL   232      60.180  39.680  50.550  1.00  0.00            
ATOM   3754  O   VAL   232      60.530  39.070  49.540  1.00  0.00            
ATOM   3755  N   ALA   233      58.930  40.180  50.660  1.00  0.00            
ATOM   3756  HN  ALA   233      58.670  40.800  51.390  1.00  0.00            
ATOM   3757  CA  ALA   233      57.920  39.930  49.660  1.00  0.00            
ATOM   3758  HA  ALA   233      58.020  38.900  49.320  1.00  0.00            
ATOM   3759  CB  ALA   233      56.500  40.090  50.240  1.00  0.00            
ATOM   3760  HB1 ALA   233      56.320  41.140  50.550  1.00  0.00            
ATOM   3761  HB2 ALA   233      56.380  39.440  51.130  1.00  0.00            
ATOM   3762  HB3 ALA   233      55.730  39.800  49.490  1.00  0.00            
ATOM   3763  C   ALA   233      58.080  40.830  48.440  1.00  0.00            
ATOM   3764  O   ALA   233      58.120  42.050  48.530  1.00  0.00            
ATOM   3765  N   MET   234      58.180  40.220  47.240  1.00  0.00            
ATOM   3766  HN  MET   234      58.110  39.230  47.190  1.00  0.00            
ATOM   3767  CA  MET   234      58.250  40.930  45.970  1.00  0.00            
ATOM   3768  HA  MET   234      59.080  41.620  46.020  1.00  0.00            
ATOM   3769  CB  MET   234      58.490  39.900  44.840  1.00  0.00            
ATOM   3770  HB1 MET   234      57.620  39.200  44.770  1.00  0.00            
ATOM   3771  HB2 MET   234      59.370  39.280  45.130  1.00  0.00            
ATOM   3772  CG  MET   234      58.780  40.510  43.460  1.00  0.00            
ATOM   3773  HG1 MET   234      59.660  41.170  43.550  1.00  0.00            
ATOM   3774  HG2 MET   234      57.920  41.130  43.130  1.00  0.00            
ATOM   3775  SD  MET   234      59.120  39.240  42.190  1.00  0.00            
ATOM   3776  CE  MET   234      59.640  40.400  40.900  1.00  0.00            
ATOM   3777  HE1 MET   234      60.440  41.070  41.270  1.00  0.00            
ATOM   3778  HE2 MET   234      58.790  41.030  40.560  1.00  0.00            
ATOM   3779  HE3 MET   234      60.030  39.860  40.020  1.00  0.00            
ATOM   3780  C   MET   234      56.990  41.750  45.710  1.00  0.00            
ATOM   3781  O   MET   234      57.030  42.900  45.290  1.00  0.00            
ATOM   3782  N   LEU   235      55.830  41.150  46.040  1.00  0.00            
ATOM   3783  HN  LEU   235      55.850  40.200  46.360  1.00  0.00            
ATOM   3784  CA  LEU   235      54.540  41.790  46.050  1.00  0.00            
ATOM   3785  HA  LEU   235      54.650  42.830  45.780  1.00  0.00            
ATOM   3786  CB  LEU   235      53.580  41.200  44.960  1.00  0.00            
ATOM   3787  HB1 LEU   235      54.080  41.380  43.980  1.00  0.00            
ATOM   3788  HB2 LEU   235      52.650  41.800  44.960  1.00  0.00            
ATOM   3789  CG  LEU   235      53.180  39.700  44.990  1.00  0.00            
ATOM   3790  HG  LEU   235      52.550  39.520  45.890  1.00  0.00            
ATOM   3791  CD1 LEU   235      52.310  39.370  43.770  1.00  0.00            
ATOM   3792 HD11 LEU   235      52.870  39.550  42.830  1.00  0.00            
ATOM   3793 HD12 LEU   235      51.390  40.000  43.770  1.00  0.00            
ATOM   3794 HD13 LEU   235      52.000  38.300  43.790  1.00  0.00            
ATOM   3795  CD2 LEU   235      54.340  38.690  45.030  1.00  0.00            
ATOM   3796 HD21 LEU   235      54.850  38.720  46.020  1.00  0.00            
ATOM   3797 HD22 LEU   235      55.070  38.890  44.230  1.00  0.00            
ATOM   3798 HD23 LEU   235      53.950  37.660  44.890  1.00  0.00            
ATOM   3799  C   LEU   235      53.940  41.720  47.460  1.00  0.00            
ATOM   3800  O   LEU   235      53.490  40.660  47.910  1.00  0.00            
ATOM   3801  N   PRO   236      53.920  42.810  48.230  1.00  0.00            
ATOM   3802  CD  PRO   236      54.890  43.900  48.100  1.00  0.00            
ATOM   3803  HD1 PRO   236      54.550  44.600  47.310  1.00  0.00            
ATOM   3804  HD2 PRO   236      55.910  43.520  47.850  1.00  0.00            
ATOM   3805  CA  PRO   236      53.160  42.920  49.470  1.00  0.00            
ATOM   3806  HA  PRO   236      53.600  42.170  50.120  1.00  0.00            
ATOM   3807  CB  PRO   236      53.460  44.350  49.960  1.00  0.00            
ATOM   3808  HB1 PRO   236      53.360  44.450  51.060  1.00  0.00            
ATOM   3809  HB2 PRO   236      52.780  45.070  49.460  1.00  0.00            
ATOM   3810  CG  PRO   236      54.890  44.590  49.470  1.00  0.00            
ATOM   3811  HG1 PRO   236      55.140  45.670  49.400  1.00  0.00            
ATOM   3812  HG2 PRO   236      55.610  44.070  50.130  1.00  0.00            
ATOM   3813  C   PRO   236      51.660  42.630  49.360  1.00  0.00            
ATOM   3814  O   PRO   236      51.110  42.930  48.300  1.00  0.00            
ATOM   3815  N   PRO   237      50.950  42.080  50.350  1.00  0.00            
ATOM   3816  CD  PRO   237      51.520  41.650  51.620  1.00  0.00            
ATOM   3817  HD1 PRO   237      51.680  42.540  52.260  1.00  0.00            
ATOM   3818  HD2 PRO   237      52.470  41.080  51.500  1.00  0.00            
ATOM   3819  CA  PRO   237      49.500  41.880  50.300  1.00  0.00            
ATOM   3820  HA  PRO   237      49.310  41.190  49.500  1.00  0.00            
ATOM   3821  CB  PRO   237      49.130  41.300  51.680  1.00  0.00            
ATOM   3822  HB1 PRO   237      48.350  40.510  51.590  1.00  0.00            
ATOM   3823  HB2 PRO   237      48.780  42.090  52.380  1.00  0.00            
ATOM   3824  CG  PRO   237      50.450  40.730  52.220  1.00  0.00            
ATOM   3825  HG1 PRO   237      50.490  40.720  53.330  1.00  0.00            
ATOM   3826  HG2 PRO   237      50.610  39.700  51.830  1.00  0.00            
ATOM   3827  C   PRO   237      48.670  43.130  50.000  1.00  0.00            
ATOM   3828  O   PRO   237      48.880  44.170  50.620  1.00  0.00            
ATOM   3829  N   ARG   238      47.670  43.040  49.110  1.00  0.00            
ATOM   3830  HN  ARG   238      47.530  42.190  48.600  1.00  0.00            
ATOM   3831  CA  ARG   238      46.900  44.190  48.640  1.00  0.00            
ATOM   3832  HA  ARG   238      47.610  44.930  48.320  1.00  0.00            
ATOM   3833  CB  ARG   238      46.020  43.800  47.420  1.00  0.00            
ATOM   3834  HB1 ARG   238      46.710  43.520  46.590  1.00  0.00            
ATOM   3835  HB2 ARG   238      45.460  44.700  47.070  1.00  0.00            
ATOM   3836  CG  ARG   238      45.050  42.620  47.630  1.00  0.00            
ATOM   3837  HG1 ARG   238      44.400  42.810  48.510  1.00  0.00            
ATOM   3838  HG2 ARG   238      45.630  41.690  47.820  1.00  0.00            
ATOM   3839  CD  ARG   238      44.150  42.400  46.400  1.00  0.00            
ATOM   3840  HD1 ARG   238      44.760  42.190  45.500  1.00  0.00            
ATOM   3841  HD2 ARG   238      43.540  43.310  46.230  1.00  0.00            
ATOM   3842  NE  ARG   238      43.290  41.200  46.690  1.00  0.00            
ATOM   3843  HE  ARG   238      43.710  40.380  47.060  1.00  0.00            
ATOM   3844  CZ  ARG   238      42.000  41.090  46.400  1.00  0.00            
ATOM   3845  NH1 ARG   238      41.300  42.050  45.840  1.00  0.00            
ATOM   3846 HH11 ARG   238      41.770  42.850  45.470  1.00  0.00            
ATOM   3847 HH12 ARG   238      40.340  41.860  45.610  1.00  0.00            
ATOM   3848  NH2 ARG   238      41.370  39.970  46.690  1.00  0.00            
ATOM   3849 HH21 ARG   238      41.860  39.160  47.010  1.00  0.00            
ATOM   3850 HH22 ARG   238      40.400  39.920  46.470  1.00  0.00            
ATOM   3851  C   ARG   238      46.020  44.870  49.690  1.00  0.00            
ATOM   3852  O   ARG   238      45.630  46.030  49.520  1.00  0.00            
ATOM   3853  N   ARG   239      45.710  44.170  50.800  1.00  0.00            
ATOM   3854  HN  ARG   239      46.030  43.230  50.860  1.00  0.00            
ATOM   3855  CA  ARG   239      44.970  44.690  51.940  1.00  0.00            
ATOM   3856  HA  ARG   239      44.780  45.740  51.780  1.00  0.00            
ATOM   3857  CB  ARG   239      43.580  44.010  52.110  1.00  0.00            
ATOM   3858  HB1 ARG   239      43.150  44.280  53.100  1.00  0.00            
ATOM   3859  HB2 ARG   239      43.700  42.910  52.080  1.00  0.00            
ATOM   3860  CG  ARG   239      42.550  44.470  51.040  1.00  0.00            
ATOM   3861  HG1 ARG   239      42.930  44.200  50.030  1.00  0.00            
ATOM   3862  HG2 ARG   239      42.480  45.580  51.080  1.00  0.00            
ATOM   3863  CD  ARG   239      41.150  43.860  51.220  1.00  0.00            
ATOM   3864  HD1 ARG   239      40.740  44.060  52.240  1.00  0.00            
ATOM   3865  HD2 ARG   239      41.190  42.760  51.080  1.00  0.00            
ATOM   3866  NE  ARG   239      40.240  44.430  50.170  1.00  0.00            
ATOM   3867  HE  ARG   239      39.970  43.840  49.410  1.00  0.00            
ATOM   3868  CZ  ARG   239      39.550  45.570  50.270  1.00  0.00            
ATOM   3869  NH1 ARG   239      39.640  46.360  51.320  1.00  0.00            
ATOM   3870 HH11 ARG   239      40.250  46.080  52.060  1.00  0.00            
ATOM   3871 HH12 ARG   239      39.090  47.190  51.340  1.00  0.00            
ATOM   3872  NH2 ARG   239      38.750  45.920  49.280  1.00  0.00            
ATOM   3873 HH21 ARG   239      38.710  45.350  48.460  1.00  0.00            
ATOM   3874 HH22 ARG   239      38.160  46.720  49.310  1.00  0.00            
ATOM   3875  C   ARG   239      45.800  44.660  53.240  1.00  0.00            
ATOM   3876  O   ARG   239      45.250  44.560  54.330  1.00  0.00            
ATOM   3877  N   CYS   240      47.150  44.730  53.160  1.00  0.00            
ATOM   3878  HN  CYS   240      47.600  44.810  52.270  1.00  0.00            
ATOM   3879  CA  CYS   240      48.040  44.670  54.320  1.00  0.00            
ATOM   3880  HA  CYS   240      47.850  43.720  54.810  1.00  0.00            
ATOM   3881  CB  CYS   240      49.550  44.710  53.930  1.00  0.00            
ATOM   3882  HB1 CYS   240      49.790  43.770  53.400  1.00  0.00            
ATOM   3883  HB2 CYS   240      50.170  44.710  54.850  1.00  0.00            
ATOM   3884  SG  CYS   240      50.030  46.120  52.860  1.00  0.00            
ATOM   3885  HG1 CYS   240      49.700  45.530  51.720  1.00  0.00            
ATOM   3886  C   CYS   240      47.790  45.720  55.400  1.00  0.00            
ATOM   3887  O   CYS   240      47.820  45.430  56.590  1.00  0.00            
ATOM   3888  N   PHE   241      47.500  46.980  55.010  1.00  0.00            
ATOM   3889  HN  PHE   241      47.430  47.180  54.030  1.00  0.00            
ATOM   3890  CA  PHE   241      47.260  48.080  55.910  1.00  0.00            
ATOM   3891  HA  PHE   241      48.110  48.130  56.580  1.00  0.00            
ATOM   3892  CB  PHE   241      47.210  49.410  55.110  1.00  0.00            
ATOM   3893  HB1 PHE   241      46.360  49.380  54.390  1.00  0.00            
ATOM   3894  HB2 PHE   241      48.150  49.530  54.530  1.00  0.00            
ATOM   3895  CG  PHE   241      47.060  50.630  55.990  1.00  0.00            
ATOM   3896  CD1 PHE   241      48.030  50.940  56.950  1.00  0.00            
ATOM   3897  HD1 PHE   241      48.900  50.310  57.060  1.00  0.00            
ATOM   3898  CE1 PHE   241      47.880  52.060  57.780  1.00  0.00            
ATOM   3899  HE1 PHE   241      48.620  52.280  58.540  1.00  0.00            
ATOM   3900  CZ  PHE   241      46.750  52.870  57.650  1.00  0.00            
ATOM   3901  HZ  PHE   241      46.620  53.730  58.300  1.00  0.00            
ATOM   3902  CD2 PHE   241      45.940  51.470  55.850  1.00  0.00            
ATOM   3903  HD2 PHE   241      45.180  51.240  55.120  1.00  0.00            
ATOM   3904  CE2 PHE   241      45.790  52.580  56.680  1.00  0.00            
ATOM   3905  HE2 PHE   241      44.920  53.220  56.580  1.00  0.00            
ATOM   3906  C   PHE   241      46.050  47.870  56.820  1.00  0.00            
ATOM   3907  O   PHE   241      46.060  48.230  58.000  1.00  0.00            
ATOM   3908  N   LEU   242      44.990  47.220  56.310  1.00  0.00            
ATOM   3909  HN  LEU   242      45.010  46.920  55.350  1.00  0.00            
ATOM   3910  CA  LEU   242      43.820  46.830  57.080  1.00  0.00            
ATOM   3911  HA  LEU   242      43.400  47.730  57.510  1.00  0.00            
ATOM   3912  CB  LEU   242      42.780  46.160  56.150  1.00  0.00            
ATOM   3913  HB1 LEU   242      43.260  45.300  55.640  1.00  0.00            
ATOM   3914  HB2 LEU   242      42.510  46.900  55.360  1.00  0.00            
ATOM   3915  CG  LEU   242      41.470  45.670  56.800  1.00  0.00            
ATOM   3916  HG  LEU   242      41.720  44.890  57.560  1.00  0.00            
ATOM   3917  CD1 LEU   242      40.710  46.800  57.520  1.00  0.00            
ATOM   3918 HD11 LEU   242      40.470  47.610  56.810  1.00  0.00            
ATOM   3919 HD12 LEU   242      41.320  47.220  58.350  1.00  0.00            
ATOM   3920 HD13 LEU   242      39.760  46.410  57.940  1.00  0.00            
ATOM   3921  CD2 LEU   242      40.560  45.010  55.750  1.00  0.00            
ATOM   3922 HD21 LEU   242      41.080  44.160  55.260  1.00  0.00            
ATOM   3923 HD22 LEU   242      40.260  45.750  54.980  1.00  0.00            
ATOM   3924 HD23 LEU   242      39.630  44.620  56.230  1.00  0.00            
ATOM   3925  C   LEU   242      44.170  45.920  58.260  1.00  0.00            
ATOM   3926  O   LEU   242      43.740  46.140  59.390  1.00  0.00            
ATOM   3927  N   ALA   243      45.030  44.900  58.040  1.00  0.00            
ATOM   3928  HN  ALA   243      45.410  44.760  57.120  1.00  0.00            
ATOM   3929  CA  ALA   243      45.540  44.040  59.090  1.00  0.00            
ATOM   3930  HA  ALA   243      44.700  43.590  59.590  1.00  0.00            
ATOM   3931  CB  ALA   243      46.430  42.940  58.470  1.00  0.00            
ATOM   3932  HB1 ALA   243      47.300  43.370  57.950  1.00  0.00            
ATOM   3933  HB2 ALA   243      45.840  42.350  57.740  1.00  0.00            
ATOM   3934  HB3 ALA   243      46.800  42.240  59.260  1.00  0.00            
ATOM   3935  C   ALA   243      46.320  44.800  60.160  1.00  0.00            
ATOM   3936  O   ALA   243      46.150  44.580  61.360  1.00  0.00            
ATOM   3937  N   TYR   244      47.180  45.760  59.750  1.00  0.00            
ATOM   3938  HN  TYR   244      47.320  45.900  58.770  1.00  0.00            
ATOM   3939  CA  TYR   244      47.920  46.630  60.640  1.00  0.00            
ATOM   3940  HA  TYR   244      48.480  46.010  61.320  1.00  0.00            
ATOM   3941  CB  TYR   244      48.910  47.530  59.850  1.00  0.00            
ATOM   3942  HB1 TYR   244      49.480  48.170  60.550  1.00  0.00            
ATOM   3943  HB2 TYR   244      48.330  48.190  59.160  1.00  0.00            
ATOM   3944  CG  TYR   244      49.910  46.740  59.030  1.00  0.00            
ATOM   3945  CD1 TYR   244      50.430  45.490  59.430  1.00  0.00            
ATOM   3946  HD1 TYR   244      50.120  45.050  60.370  1.00  0.00            
ATOM   3947  CE1 TYR   244      51.340  44.790  58.630  1.00  0.00            
ATOM   3948  HE1 TYR   244      51.710  43.830  58.950  1.00  0.00            
ATOM   3949  CZ  TYR   244      51.760  45.340  57.410  1.00  0.00            
ATOM   3950  OH  TYR   244      52.650  44.650  56.570  1.00  0.00            
ATOM   3951  HH  TYR   244      52.880  43.820  57.000  1.00  0.00            
ATOM   3952  CD2 TYR   244      50.380  47.290  57.820  1.00  0.00            
ATOM   3953  HD2 TYR   244      50.030  48.270  57.520  1.00  0.00            
ATOM   3954  CE2 TYR   244      51.280  46.590  57.010  1.00  0.00            
ATOM   3955  HE2 TYR   244      51.610  47.020  56.080  1.00  0.00            
ATOM   3956  C   TYR   244      47.050  47.500  61.550  1.00  0.00            
ATOM   3957  O   TYR   244      47.320  47.630  62.740  1.00  0.00            
ATOM   3958  N   LEU   245      45.940  48.070  61.030  1.00  0.00            
ATOM   3959  HN  LEU   245      45.750  47.990  60.050  1.00  0.00            
ATOM   3960  CA  LEU   245      44.950  48.780  61.830  1.00  0.00            
ATOM   3961  HA  LEU   245      45.460  49.580  62.350  1.00  0.00            
ATOM   3962  CB  LEU   245      43.830  49.370  60.930  1.00  0.00            
ATOM   3963  HB1 LEU   245      43.000  49.770  61.560  1.00  0.00            
ATOM   3964  HB2 LEU   245      43.420  48.550  60.310  1.00  0.00            
ATOM   3965  CG  LEU   245      44.290  50.510  59.990  1.00  0.00            
ATOM   3966  HG  LEU   245      45.240  50.210  59.500  1.00  0.00            
ATOM   3967  CD1 LEU   245      43.240  50.730  58.890  1.00  0.00            
ATOM   3968 HD11 LEU   245      42.260  51.010  59.340  1.00  0.00            
ATOM   3969 HD12 LEU   245      43.110  49.810  58.280  1.00  0.00            
ATOM   3970 HD13 LEU   245      43.570  51.560  58.220  1.00  0.00            
ATOM   3971  CD2 LEU   245      44.540  51.820  60.760  1.00  0.00            
ATOM   3972 HD21 LEU   245      45.330  51.690  61.530  1.00  0.00            
ATOM   3973 HD22 LEU   245      43.610  52.160  61.260  1.00  0.00            
ATOM   3974 HD23 LEU   245      44.860  52.610  60.060  1.00  0.00            
ATOM   3975  C   LEU   245      44.310  47.910  62.920  1.00  0.00            
ATOM   3976  O   LEU   245      44.170  48.330  64.070  1.00  0.00            
ATOM   3977  N   LEU   246      43.950  46.660  62.580  1.00  0.00            
ATOM   3978  HN  LEU   246      44.040  46.350  61.640  1.00  0.00            
ATOM   3979  CA  LEU   246      43.470  45.660  63.530  1.00  0.00            
ATOM   3980  HA  LEU   246      42.630  46.090  64.060  1.00  0.00            
ATOM   3981  CB  LEU   246      42.990  44.370  62.820  1.00  0.00            
ATOM   3982  HB1 LEU   246      43.060  43.510  63.520  1.00  0.00            
ATOM   3983  HB2 LEU   246      43.650  44.150  61.960  1.00  0.00            
ATOM   3984  CG  LEU   246      41.510  44.400  62.350  1.00  0.00            
ATOM   3985  HG  LEU   246      40.880  44.620  63.240  1.00  0.00            
ATOM   3986  CD1 LEU   246      41.220  45.460  61.280  1.00  0.00            
ATOM   3987 HD11 LEU   246      41.810  45.250  60.360  1.00  0.00            
ATOM   3988 HD12 LEU   246      41.460  46.480  61.640  1.00  0.00            
ATOM   3989 HD13 LEU   246      40.150  45.450  60.980  1.00  0.00            
ATOM   3990  CD2 LEU   246      41.110  43.020  61.820  1.00  0.00            
ATOM   3991 HD21 LEU   246      41.270  42.230  62.590  1.00  0.00            
ATOM   3992 HD22 LEU   246      41.720  42.760  60.920  1.00  0.00            
ATOM   3993 HD23 LEU   246      40.040  43.010  61.530  1.00  0.00            
ATOM   3994  C   LEU   246      44.490  45.320  64.610  1.00  0.00            
ATOM   3995  O   LEU   246      44.150  45.240  65.790  1.00  0.00            
ATOM   3996  N   ILE   247      45.770  45.130  64.250  1.00  0.00            
ATOM   3997  HN  ILE   247      46.020  45.140  63.280  1.00  0.00            
ATOM   3998  CA  ILE   247      46.860  44.930  65.200  1.00  0.00            
ATOM   3999  HA  ILE   247      46.630  44.060  65.800  1.00  0.00            
ATOM   4000  CB  ILE   247      48.180  44.630  64.470  1.00  0.00            
ATOM   4001  HB  ILE   247      48.320  45.410  63.690  1.00  0.00            
ATOM   4002  CG2 ILE   247      49.410  44.650  65.410  1.00  0.00            
ATOM   4003 HG21 ILE   247      49.240  43.990  66.290  1.00  0.00            
ATOM   4004 HG22 ILE   247      49.620  45.680  65.770  1.00  0.00            
ATOM   4005 HG23 ILE   247      50.310  44.300  64.880  1.00  0.00            
ATOM   4006  CG1 ILE   247      48.080  43.260  63.760  1.00  0.00            
ATOM   4007 HG11 ILE   247      47.030  43.080  63.430  1.00  0.00            
ATOM   4008 HG12 ILE   247      48.330  42.450  64.480  1.00  0.00            
ATOM   4009  CD  ILE   247      48.980  43.180  62.530  1.00  0.00            
ATOM   4010  HD1 ILE   247      50.050  43.290  62.810  1.00  0.00            
ATOM   4011  HD2 ILE   247      48.720  43.970  61.800  1.00  0.00            
ATOM   4012  HD3 ILE   247      48.840  42.200  62.030  1.00  0.00            
ATOM   4013  C   ILE   247      47.040  46.090  66.150  1.00  0.00            
ATOM   4014  O   ILE   247      47.120  45.920  67.370  1.00  0.00            
ATOM   4015  N   GLY   248      47.060  47.330  65.610  1.00  0.00            
ATOM   4016  HN  GLY   248      46.990  47.430  64.630  1.00  0.00            
ATOM   4017  CA  GLY   248      47.320  48.530  66.390  1.00  0.00            
ATOM   4018  HA1 GLY   248      47.470  49.310  65.660  1.00  0.00            
ATOM   4019  HA2 GLY   248      48.200  48.370  67.000  1.00  0.00            
ATOM   4020  C   GLY   248      46.220  48.980  67.300  1.00  0.00            
ATOM   4021  O   GLY   248      46.470  49.340  68.450  1.00  0.00            
ATOM   4022  N   TRP   249      44.960  48.990  66.830  1.00  0.00            
ATOM   4023  HN  TRP   249      44.780  48.730  65.880  1.00  0.00            
ATOM   4024  CA  TRP   249      43.850  49.530  67.610  1.00  0.00            
ATOM   4025  HA  TRP   249      44.210  50.000  68.510  1.00  0.00            
ATOM   4026  CB  TRP   249      43.090  50.620  66.790  1.00  0.00            
ATOM   4027  HB1 TRP   249      42.300  51.070  67.430  1.00  0.00            
ATOM   4028  HB2 TRP   249      42.590  50.120  65.930  1.00  0.00            
ATOM   4029  CG  TRP   249      43.940  51.740  66.260  1.00  0.00            
ATOM   4030  CD1 TRP   249      44.160  52.040  64.940  1.00  0.00            
ATOM   4031  HD1 TRP   249      43.720  51.490  64.110  1.00  0.00            
ATOM   4032  NE1 TRP   249      45.000  53.130  64.840  1.00  0.00            
ATOM   4033  HE1 TRP   249      45.310  53.590  64.040  1.00  0.00            
ATOM   4034  CE2 TRP   249      45.340  53.550  66.080  1.00  0.00            
ATOM   4035  CD2 TRP   249      44.710  52.690  67.020  1.00  0.00            
ATOM   4036  CE3 TRP   249      44.920  52.900  68.380  1.00  0.00            
ATOM   4037  HE3 TRP   249      44.440  52.270  69.120  1.00  0.00            
ATOM   4038  CZ3 TRP   249      45.780  53.930  68.780  1.00  0.00            
ATOM   4039  HZ3 TRP   249      45.950  54.100  69.840  1.00  0.00            
ATOM   4040  CZ2 TRP   249      46.200  54.570  66.480  1.00  0.00            
ATOM   4041  HZ2 TRP   249      46.690  55.190  65.760  1.00  0.00            
ATOM   4042  CH2 TRP   249      46.410  54.740  67.850  1.00  0.00            
ATOM   4043  HH2 TRP   249      47.070  55.530  68.180  1.00  0.00            
ATOM   4044  C   TRP   249      42.850  48.460  68.060  1.00  0.00            
ATOM   4045  O   TRP   249      42.110  48.650  69.020  1.00  0.00            
ATOM   4046  N   GLY   250      42.830  47.270  67.420  1.00  0.00            
ATOM   4047  HN  GLY   250      43.470  47.090  66.680  1.00  0.00            
ATOM   4048  CA  GLY   250      41.880  46.220  67.760  1.00  0.00            
ATOM   4049  HA1 GLY   250      41.770  45.580  66.890  1.00  0.00            
ATOM   4050  HA2 GLY   250      40.940  46.660  68.060  1.00  0.00            
ATOM   4051  C   GLY   250      42.330  45.340  68.890  1.00  0.00            
ATOM   4052  O   GLY   250      41.590  45.100  69.840  1.00  0.00            
ATOM   4053  N   LEU   251      43.590  44.870  68.840  1.00  0.00            
ATOM   4054  HN  LEU   251      44.150  45.050  68.040  1.00  0.00            
ATOM   4055  CA  LEU   251      44.180  44.040  69.880  1.00  0.00            
ATOM   4056  HA  LEU   251      43.540  43.180  69.990  1.00  0.00            
ATOM   4057  CB  LEU   251      45.580  43.510  69.490  1.00  0.00            
ATOM   4058  HB1 LEU   251      45.950  42.820  70.280  1.00  0.00            
ATOM   4059  HB2 LEU   251      46.300  44.360  69.420  1.00  0.00            
ATOM   4060  CG  LEU   251      45.670  42.760  68.150  1.00  0.00            
ATOM   4061  HG  LEU   251      45.400  43.480  67.350  1.00  0.00            
ATOM   4062  CD1 LEU   251      47.120  42.300  67.940  1.00  0.00            
ATOM   4063 HD11 LEU   251      47.390  41.530  68.680  1.00  0.00            
ATOM   4064 HD12 LEU   251      47.810  43.160  68.060  1.00  0.00            
ATOM   4065 HD13 LEU   251      47.270  41.890  66.920  1.00  0.00            
ATOM   4066  CD2 LEU   251      44.690  41.590  68.050  1.00  0.00            
ATOM   4067 HD21 LEU   251      43.640  41.920  68.210  1.00  0.00            
ATOM   4068 HD22 LEU   251      44.940  40.820  68.810  1.00  0.00            
ATOM   4069 HD23 LEU   251      44.740  41.110  67.050  1.00  0.00            
ATOM   4070  C   LEU   251      44.250  44.660  71.270  1.00  0.00            
ATOM   4071  O   LEU   251      43.980  43.920  72.230  1.00  0.00            
ATOM   4072  N   PRO   252      44.540  45.950  71.520  1.00  0.00            
ATOM   4073  CD  PRO   252      45.120  46.910  70.580  1.00  0.00            
ATOM   4074  HD1 PRO   252      44.300  47.480  70.120  1.00  0.00            
ATOM   4075  HD2 PRO   252      45.730  46.430  69.780  1.00  0.00            
ATOM   4076  CA  PRO   252      44.510  46.500  72.870  1.00  0.00            
ATOM   4077  HA  PRO   252      45.080  45.860  73.520  1.00  0.00            
ATOM   4078  CB  PRO   252      45.110  47.910  72.740  1.00  0.00            
ATOM   4079  HB1 PRO   252      45.720  48.190  73.630  1.00  0.00            
ATOM   4080  HB2 PRO   252      44.330  48.690  72.580  1.00  0.00            
ATOM   4081  CG  PRO   252      45.950  47.830  71.460  1.00  0.00            
ATOM   4082  HG1 PRO   252      46.110  48.830  70.990  1.00  0.00            
ATOM   4083  HG2 PRO   252      46.940  47.380  71.690  1.00  0.00            
ATOM   4084  C   PRO   252      43.090  46.540  73.380  1.00  0.00            
ATOM   4085  O   PRO   252      42.890  46.420  74.590  1.00  0.00            
ATOM   4086  N   THR   253      42.080  46.710  72.510  1.00  0.00            
ATOM   4087  HN  THR   253      42.270  46.830  71.540  1.00  0.00            
ATOM   4088  CA  THR   253      40.680  46.650  72.920  1.00  0.00            
ATOM   4089  HA  THR   253      40.560  47.390  73.700  1.00  0.00            
ATOM   4090  CB  THR   253      39.670  46.980  71.820  1.00  0.00            
ATOM   4091  HB  THR   253      39.500  46.120  71.140  1.00  0.00            
ATOM   4092  OG1 THR   253      40.080  48.090  71.030  1.00  0.00            
ATOM   4093  HG1 THR   253      40.680  47.780  70.340  1.00  0.00            
ATOM   4094  CG2 THR   253      38.350  47.400  72.490  1.00  0.00            
ATOM   4095 HG21 THR   253      38.530  48.250  73.190  1.00  0.00            
ATOM   4096 HG22 THR   253      37.900  46.570  73.060  1.00  0.00            
ATOM   4097 HG23 THR   253      37.620  47.750  71.720  1.00  0.00            
ATOM   4098  C   THR   253      40.310  45.300  73.520  1.00  0.00            
ATOM   4099  O   THR   253      39.710  45.230  74.580  1.00  0.00            
ATOM   4100  N   VAL   254      40.720  44.180  72.880  1.00  0.00            
ATOM   4101  HN  VAL   254      41.200  44.230  72.010  1.00  0.00            
ATOM   4102  CA  VAL   254      40.530  42.850  73.460  1.00  0.00            
ATOM   4103  HA  VAL   254      39.490  42.740  73.700  1.00  0.00            
ATOM   4104  CB  VAL   254      40.940  41.720  72.500  1.00  0.00            
ATOM   4105  HB  VAL   254      42.030  41.730  72.320  1.00  0.00            
ATOM   4106  CG1 VAL   254      40.540  40.360  73.110  1.00  0.00            
ATOM   4107 HG11 VAL   254      39.460  40.370  73.410  1.00  0.00            
ATOM   4108 HG12 VAL   254      41.150  40.110  74.010  1.00  0.00            
ATOM   4109 HG13 VAL   254      40.670  39.540  72.370  1.00  0.00            
ATOM   4110  CG2 VAL   254      40.240  41.880  71.140  1.00  0.00            
ATOM   4111 HG21 VAL   254      40.530  42.830  70.630  1.00  0.00            
ATOM   4112 HG22 VAL   254      39.140  41.850  71.260  1.00  0.00            
ATOM   4113 HG23 VAL   254      40.530  41.040  70.460  1.00  0.00            
ATOM   4114  C   VAL   254      41.310  42.650  74.760  1.00  0.00            
ATOM   4115  O   VAL   254      40.780  42.250  75.790  1.00  0.00            
ATOM   4116  N   CYS   255      42.620  42.980  74.750  1.00  0.00            
ATOM   4117  HN  CYS   255      43.030  43.330  73.910  1.00  0.00            
ATOM   4118  CA  CYS   255      43.510  42.790  75.880  1.00  0.00            
ATOM   4119  HA  CYS   255      43.440  41.750  76.190  1.00  0.00            
ATOM   4120  CB  CYS   255      44.980  43.070  75.480  1.00  0.00            
ATOM   4121  HB1 CYS   255      45.640  42.970  76.380  1.00  0.00            
ATOM   4122  HB2 CYS   255      45.040  44.130  75.130  1.00  0.00            
ATOM   4123  SG  CYS   255      45.600  41.950  74.180  1.00  0.00            
ATOM   4124  HG1 CYS   255      44.940  42.530  73.190  1.00  0.00            
ATOM   4125  C   CYS   255      43.170  43.610  77.110  1.00  0.00            
ATOM   4126  O   CYS   255      43.190  43.130  78.240  1.00  0.00            
ATOM   4127  N   ILE   256      42.830  44.900  76.930  1.00  0.00            
ATOM   4128  HN  ILE   256      42.830  45.320  76.020  1.00  0.00            
ATOM   4129  CA  ILE   256      42.520  45.780  78.040  1.00  0.00            
ATOM   4130  HA  ILE   256      43.110  45.480  78.890  1.00  0.00            
ATOM   4131  CB  ILE   256      42.920  47.230  77.730  1.00  0.00            
ATOM   4132  HB  ILE   256      42.300  47.600  76.880  1.00  0.00            
ATOM   4133  CG2 ILE   256      42.650  48.140  78.940  1.00  0.00            
ATOM   4134 HG21 ILE   256      43.190  47.770  79.840  1.00  0.00            
ATOM   4135 HG22 ILE   256      41.560  48.190  79.180  1.00  0.00            
ATOM   4136 HG23 ILE   256      42.990  49.170  78.730  1.00  0.00            
ATOM   4137  CG1 ILE   256      44.410  47.320  77.310  1.00  0.00            
ATOM   4138 HG11 ILE   256      44.670  48.400  77.290  1.00  0.00            
ATOM   4139 HG12 ILE   256      44.550  46.950  76.270  1.00  0.00            
ATOM   4140  CD  ILE   256      45.400  46.590  78.220  1.00  0.00            
ATOM   4141  HD1 ILE   256      45.310  45.490  78.100  1.00  0.00            
ATOM   4142  HD2 ILE   256      45.210  46.830  79.290  1.00  0.00            
ATOM   4143  HD3 ILE   256      46.440  46.880  77.960  1.00  0.00            
ATOM   4144  C   ILE   256      41.070  45.630  78.470  1.00  0.00            
ATOM   4145  O   ILE   256      40.710  45.860  79.620  1.00  0.00            
ATOM   4146  N   GLY   257      40.190  45.100  77.580  1.00  0.00            
ATOM   4147  HN  GLY   257      40.440  44.990  76.620  1.00  0.00            
ATOM   4148  CA  GLY   257      38.880  44.590  77.970  1.00  0.00            
ATOM   4149  HA1 GLY   257      38.390  44.240  77.080  1.00  0.00            
ATOM   4150  HA2 GLY   257      38.330  45.380  78.480  1.00  0.00            
ATOM   4151  C   GLY   257      38.980  43.420  78.920  1.00  0.00            
ATOM   4152  O   GLY   257      38.320  43.370  79.960  1.00  0.00            
ATOM   4153  N   ALA   258      39.880  42.460  78.620  1.00  0.00            
ATOM   4154  HN  ALA   258      40.340  42.480  77.730  1.00  0.00            
ATOM   4155  CA  ALA   258      40.250  41.390  79.520  1.00  0.00            
ATOM   4156  HA  ALA   258      39.350  40.870  79.790  1.00  0.00            
ATOM   4157  CB  ALA   258      41.200  40.400  78.810  1.00  0.00            
ATOM   4158  HB1 ALA   258      42.160  40.890  78.540  1.00  0.00            
ATOM   4159  HB2 ALA   258      40.720  40.040  77.870  1.00  0.00            
ATOM   4160  HB3 ALA   258      41.410  39.530  79.450  1.00  0.00            
ATOM   4161  C   ALA   258      40.870  41.880  80.830  1.00  0.00            
ATOM   4162  O   ALA   258      40.530  41.390  81.900  1.00  0.00            
ATOM   4163  N   TRP   259      41.770  42.890  80.790  1.00  0.00            
ATOM   4164  HN  TRP   259      42.110  43.200  79.900  1.00  0.00            
ATOM   4165  CA  TRP   259      42.320  43.530  81.980  1.00  0.00            
ATOM   4166  HA  TRP   259      42.770  42.750  82.580  1.00  0.00            
ATOM   4167  CB  TRP   259      43.420  44.570  81.630  1.00  0.00            
ATOM   4168  HB1 TRP   259      42.960  45.400  81.040  1.00  0.00            
ATOM   4169  HB2 TRP   259      44.160  44.080  80.960  1.00  0.00            
ATOM   4170  CG  TRP   259      44.150  45.170  82.800  1.00  0.00            
ATOM   4171  CD1 TRP   259      45.100  44.500  83.530  1.00  0.00            
ATOM   4172  HD1 TRP   259      45.410  43.480  83.320  1.00  0.00            
ATOM   4173  NE1 TRP   259      45.590  45.310  84.520  1.00  0.00            
ATOM   4174  HE1 TRP   259      46.290  45.110  85.170  1.00  0.00            
ATOM   4175  CE2 TRP   259      44.960  46.520  84.470  1.00  0.00            
ATOM   4176  CD2 TRP   259      44.030  46.470  83.400  1.00  0.00            
ATOM   4177  CE3 TRP   259      43.240  47.590  83.140  1.00  0.00            
ATOM   4178  HE3 TRP   259      42.510  47.590  82.340  1.00  0.00            
ATOM   4179  CZ3 TRP   259      43.390  48.730  83.940  1.00  0.00            
ATOM   4180  HZ3 TRP   259      42.780  49.600  83.760  1.00  0.00            
ATOM   4181  CZ2 TRP   259      45.110  47.640  85.270  1.00  0.00            
ATOM   4182  HZ2 TRP   259      45.810  47.660  86.090  1.00  0.00            
ATOM   4183  CH2 TRP   259      44.310  48.750  84.990  1.00  0.00            
ATOM   4184  HH2 TRP   259      44.400  49.630  85.610  1.00  0.00            
ATOM   4185  C   TRP   259      41.260  44.180  82.860  1.00  0.00            
ATOM   4186  O   TRP   259      41.270  44.040  84.080  1.00  0.00            
ATOM   4187  N   THR   260      40.280  44.870  82.240  1.00  0.00            
ATOM   4188  HN  THR   260      40.320  44.980  81.250  1.00  0.00            
ATOM   4189  CA  THR   260      39.150  45.500  82.930  1.00  0.00            
ATOM   4190  HA  THR   260      39.540  46.200  83.650  1.00  0.00            
ATOM   4191  CB  THR   260      38.240  46.260  81.960  1.00  0.00            
ATOM   4192  HB  THR   260      37.810  45.560  81.210  1.00  0.00            
ATOM   4193  OG1 THR   260      38.980  47.250  81.270  1.00  0.00            
ATOM   4194  HG1 THR   260      39.590  46.800  80.690  1.00  0.00            
ATOM   4195  CG2 THR   260      37.090  46.980  82.690  1.00  0.00            
ATOM   4196 HG21 THR   260      37.500  47.690  83.440  1.00  0.00            
ATOM   4197 HG22 THR   260      36.410  46.270  83.190  1.00  0.00            
ATOM   4198 HG23 THR   260      36.500  47.570  81.950  1.00  0.00            
ATOM   4199  C   THR   260      38.310  44.490  83.700  1.00  0.00            
ATOM   4200  O   THR   260      38.030  44.660  84.880  1.00  0.00            
ATOM   4201  N   ALA   261      37.960  43.350  83.060  1.00  0.00            
ATOM   4202  HN  ALA   261      38.180  43.230  82.100  1.00  0.00            
ATOM   4203  CA  ALA   261      37.320  42.230  83.730  1.00  0.00            
ATOM   4204  HA  ALA   261      36.420  42.600  84.200  1.00  0.00            
ATOM   4205  CB  ALA   261      36.940  41.170  82.670  1.00  0.00            
ATOM   4206  HB1 ALA   261      37.850  40.770  82.170  1.00  0.00            
ATOM   4207  HB2 ALA   261      36.280  41.620  81.900  1.00  0.00            
ATOM   4208  HB3 ALA   261      36.390  40.330  83.140  1.00  0.00            
ATOM   4209  C   ALA   261      38.160  41.600  84.830  1.00  0.00            
ATOM   4210  O   ALA   261      37.690  41.320  85.930  1.00  0.00            
ATOM   4211  N   ALA   262      39.460  41.370  84.570  1.00  0.00            
ATOM   4212  HN  ALA   262      39.830  41.580  83.660  1.00  0.00            
ATOM   4213  CA  ALA   262      40.400  40.830  85.520  1.00  0.00            
ATOM   4214  HA  ALA   262      40.020  39.880  85.850  1.00  0.00            
ATOM   4215  CB  ALA   262      41.760  40.600  84.830  1.00  0.00            
ATOM   4216  HB1 ALA   262      42.230  41.570  84.550  1.00  0.00            
ATOM   4217  HB2 ALA   262      41.620  40.010  83.900  1.00  0.00            
ATOM   4218  HB3 ALA   262      42.460  40.040  85.480  1.00  0.00            
ATOM   4219  C   ALA   262      40.570  41.680  86.770  1.00  0.00            
ATOM   4220  O   ALA   262      40.550  41.170  87.890  1.00  0.00            
ATOM   4221  N   ARG   263      40.680  43.020  86.620  1.00  0.00            
ATOM   4222  HN  ARG   263      40.740  43.420  85.710  1.00  0.00            
ATOM   4223  CA  ARG   263      40.650  43.950  87.730  1.00  0.00            
ATOM   4224  HA  ARG   263      41.420  43.650  88.420  1.00  0.00            
ATOM   4225  CB  ARG   263      40.920  45.400  87.280  1.00  0.00            
ATOM   4226  HB1 ARG   263      40.650  46.100  88.100  1.00  0.00            
ATOM   4227  HB2 ARG   263      40.250  45.650  86.420  1.00  0.00            
ATOM   4228  CG  ARG   263      42.370  45.710  86.870  1.00  0.00            
ATOM   4229  HG1 ARG   263      42.440  46.790  86.610  1.00  0.00            
ATOM   4230  HG2 ARG   263      42.620  45.140  85.950  1.00  0.00            
ATOM   4231  CD  ARG   263      43.450  45.400  87.920  1.00  0.00            
ATOM   4232  HD1 ARG   263      44.440  45.750  87.540  1.00  0.00            
ATOM   4233  HD2 ARG   263      43.510  44.310  88.120  1.00  0.00            
ATOM   4234  NE  ARG   263      43.090  46.110  89.200  1.00  0.00            
ATOM   4235  HE  ARG   263      42.130  46.270  89.440  1.00  0.00            
ATOM   4236  CZ  ARG   263      43.990  46.580  90.060  1.00  0.00            
ATOM   4237  NH1 ARG   263      45.280  46.490  89.850  1.00  0.00            
ATOM   4238 HH11 ARG   263      45.520  45.560  89.540  1.00  0.00            
ATOM   4239 HH12 ARG   263      45.850  46.860  90.580  1.00  0.00            
ATOM   4240  NH2 ARG   263      43.600  47.050  91.220  1.00  0.00            
ATOM   4241 HH21 ARG   263      42.780  46.620  91.600  1.00  0.00            
ATOM   4242 HH22 ARG   263      44.330  47.290  91.860  1.00  0.00            
ATOM   4243  C   ARG   263      39.370  43.910  88.550  1.00  0.00            
ATOM   4244  O   ARG   263      39.430  43.820  89.770  1.00  0.00            
ATOM   4245  N   LEU   264      38.180  43.890  87.900  1.00  0.00            
ATOM   4246  HN  LEU   264      38.150  43.970  86.900  1.00  0.00            
ATOM   4247  CA  LEU   264      36.900  43.810  88.580  1.00  0.00            
ATOM   4248  HA  LEU   264      36.830  44.660  89.240  1.00  0.00            
ATOM   4249  CB  LEU   264      35.730  43.850  87.560  1.00  0.00            
ATOM   4250  HB1 LEU   264      34.770  43.560  88.030  1.00  0.00            
ATOM   4251  HB2 LEU   264      35.940  43.120  86.750  1.00  0.00            
ATOM   4252  CG  LEU   264      35.510  45.240  86.920  1.00  0.00            
ATOM   4253  HG  LEU   264      36.490  45.650  86.620  1.00  0.00            
ATOM   4254  CD1 LEU   264      34.640  45.130  85.650  1.00  0.00            
ATOM   4255 HD11 LEU   264      33.650  44.710  85.900  1.00  0.00            
ATOM   4256 HD12 LEU   264      35.140  44.480  84.910  1.00  0.00            
ATOM   4257 HD13 LEU   264      34.500  46.140  85.200  1.00  0.00            
ATOM   4258  CD2 LEU   264      34.860  46.210  87.920  1.00  0.00            
ATOM   4259 HD21 LEU   264      35.450  46.280  88.860  1.00  0.00            
ATOM   4260 HD22 LEU   264      33.830  45.870  88.180  1.00  0.00            
ATOM   4261 HD23 LEU   264      34.800  47.220  87.470  1.00  0.00            
ATOM   4262  C   LEU   264      36.730  42.570  89.450  1.00  0.00            
ATOM   4263  O   LEU   264      36.280  42.650  90.590  1.00  0.00            
ATOM   4264  N   TYR   265      37.120  41.390  88.940  1.00  0.00            
ATOM   4265  HN  TYR   265      37.440  41.330  88.000  1.00  0.00            
ATOM   4266  CA  TYR   265      36.930  40.160  89.690  1.00  0.00            
ATOM   4267  HA  TYR   265      36.040  40.250  90.290  1.00  0.00            
ATOM   4268  CB  TYR   265      36.750  38.960  88.710  1.00  0.00            
ATOM   4269  HB1 TYR   265      36.610  38.010  89.270  1.00  0.00            
ATOM   4270  HB2 TYR   265      37.640  38.870  88.060  1.00  0.00            
ATOM   4271  CG  TYR   265      35.520  39.150  87.850  1.00  0.00            
ATOM   4272  CD1 TYR   265      35.610  39.050  86.450  1.00  0.00            
ATOM   4273  HD1 TYR   265      36.570  38.840  85.990  1.00  0.00            
ATOM   4274  CE1 TYR   265      34.480  39.230  85.640  1.00  0.00            
ATOM   4275  HE1 TYR   265      34.550  39.160  84.570  1.00  0.00            
ATOM   4276  CZ  TYR   265      33.240  39.500  86.230  1.00  0.00            
ATOM   4277  OH  TYR   265      32.100  39.680  85.420  1.00  0.00            
ATOM   4278  HH  TYR   265      31.350  39.770  86.000  1.00  0.00            
ATOM   4279  CD2 TYR   265      34.260  39.400  88.430  1.00  0.00            
ATOM   4280  HD2 TYR   265      34.160  39.460  89.500  1.00  0.00            
ATOM   4281  CE2 TYR   265      33.130  39.580  87.620  1.00  0.00            
ATOM   4282  HE2 TYR   265      32.170  39.780  88.080  1.00  0.00            
ATOM   4283  C   TYR   265      38.050  39.870  90.680  1.00  0.00            
ATOM   4284  O   TYR   265      37.790  39.470  91.820  1.00  0.00            
ATOM   4285  N   LEU   266      39.340  40.060  90.300  1.00  0.00            
ATOM   4286  HN  LEU   266      39.570  40.430  89.410  1.00  0.00            
ATOM   4287  CA  LEU   266      40.450  39.570  91.110  1.00  0.00            
ATOM   4288  HA  LEU   266      40.120  38.730  91.700  1.00  0.00            
ATOM   4289  CB  LEU   266      41.630  39.070  90.240  1.00  0.00            
ATOM   4290  HB1 LEU   266      42.540  38.960  90.870  1.00  0.00            
ATOM   4291  HB2 LEU   266      41.870  39.820  89.450  1.00  0.00            
ATOM   4292  CG  LEU   266      41.440  37.670  89.580  1.00  0.00            
ATOM   4293  HG  LEU   266      41.240  36.940  90.390  1.00  0.00            
ATOM   4294  CD1 LEU   266      40.280  37.590  88.570  1.00  0.00            
ATOM   4295 HD11 LEU   266      40.370  38.400  87.810  1.00  0.00            
ATOM   4296 HD12 LEU   266      39.310  37.690  89.090  1.00  0.00            
ATOM   4297 HD13 LEU   266      40.290  36.610  88.050  1.00  0.00            
ATOM   4298  CD2 LEU   266      42.740  37.240  88.880  1.00  0.00            
ATOM   4299 HD21 LEU   266      43.580  37.250  89.600  1.00  0.00            
ATOM   4300 HD22 LEU   266      42.980  37.940  88.050  1.00  0.00            
ATOM   4301 HD23 LEU   266      42.640  36.220  88.470  1.00  0.00            
ATOM   4302  C   LEU   266      40.970  40.600  92.110  1.00  0.00            
ATOM   4303  O   LEU   266      41.420  40.210  93.180  1.00  0.00            
ATOM   4304  N   GLU   267      40.890  41.910  91.810  1.00  0.00            
ATOM   4305  HN  GLU   267      40.470  42.220  90.960  1.00  0.00            
ATOM   4306  CA  GLU   267      41.530  42.910  92.650  1.00  0.00            
ATOM   4307  HA  GLU   267      41.320  42.660  93.680  1.00  0.00            
ATOM   4308  CB  GLU   267      43.080  42.940  92.510  1.00  0.00            
ATOM   4309  HB1 GLU   267      43.490  42.010  92.960  1.00  0.00            
ATOM   4310  HB2 GLU   267      43.490  43.780  93.100  1.00  0.00            
ATOM   4311  CG  GLU   267      43.590  43.020  91.050  1.00  0.00            
ATOM   4312  HG1 GLU   267      42.960  43.740  90.480  1.00  0.00            
ATOM   4313  HG2 GLU   267      43.490  42.020  90.560  1.00  0.00            
ATOM   4314  CD  GLU   267      45.030  43.490  90.900  1.00  0.00            
ATOM   4315  OE1 GLU   267      45.730  43.670  91.930  1.00  0.00            
ATOM   4316  OE2 GLU   267      45.450  43.720  89.740  1.00  0.00            
ATOM   4317  C   GLU   267      40.940  44.310  92.470  1.00  0.00            
ATOM   4318  O   GLU   267      41.630  45.310  92.260  1.00  0.00            
ATOM   4319  N   ASP   268      39.610  44.430  92.630  1.00  0.00            
ATOM   4320  HN  ASP   268      39.010  43.630  92.630  1.00  0.00            
ATOM   4321  CA  ASP   268      38.960  45.710  92.790  1.00  0.00            
ATOM   4322  HA  ASP   268      39.490  46.430  92.180  1.00  0.00            
ATOM   4323  CB  ASP   268      37.480  45.640  92.310  1.00  0.00            
ATOM   4324  HB1 ASP   268      36.840  45.070  93.010  1.00  0.00            
ATOM   4325  HB2 ASP   268      37.460  45.130  91.320  1.00  0.00            
ATOM   4326  CG  ASP   268      36.920  47.030  92.090  1.00  0.00            
ATOM   4327  OD1 ASP   268      37.710  47.900  91.620  1.00  0.00            
ATOM   4328  OD2 ASP   268      35.710  47.270  92.280  1.00  0.00            
ATOM   4329  C   ASP   268      39.090  46.140  94.250  1.00  0.00            
ATOM   4330  O   ASP   268      38.250  45.860  95.100  1.00  0.00            
ATOM   4331  N   THR   269      40.230  46.760  94.580  1.00  0.00            
ATOM   4332  HN  THR   269      40.960  46.870  93.910  1.00  0.00            
ATOM   4333  CA  THR   269      40.620  47.100  95.950  1.00  0.00            
ATOM   4334  HA  THR   269      39.960  46.610  96.660  1.00  0.00            
ATOM   4335  CB  THR   269      42.060  46.670  96.250  1.00  0.00            
ATOM   4336  HB  THR   269      42.440  47.120  97.190  1.00  0.00            
ATOM   4337  OG1 THR   269      42.930  46.980  95.160  1.00  0.00            
ATOM   4338  HG1 THR   269      43.790  46.660  95.410  1.00  0.00            
ATOM   4339  CG2 THR   269      42.090  45.140  96.390  1.00  0.00            
ATOM   4340 HG21 THR   269      41.760  44.650  95.450  1.00  0.00            
ATOM   4341 HG22 THR   269      41.410  44.810  97.210  1.00  0.00            
ATOM   4342 HG23 THR   269      43.120  44.790  96.620  1.00  0.00            
ATOM   4343  C   THR   269      40.500  48.580  96.210  1.00  0.00            
ATOM   4344  O   THR   269      40.730  49.050  97.320  1.00  0.00            
ATOM   4345  N   GLY   270      40.110  49.360  95.180  1.00  0.00            
ATOM   4346  HN  GLY   270      39.850  48.940  94.320  1.00  0.00            
ATOM   4347  CA  GLY   270      40.180  50.810  95.180  1.00  0.00            
ATOM   4348  HA1 GLY   270      40.970  51.140  95.840  1.00  0.00            
ATOM   4349  HA2 GLY   270      39.200  51.190  95.430  1.00  0.00            
ATOM   4350  C   GLY   270      40.510  51.220  93.780  1.00  0.00            
ATOM   4351  O   GLY   270      39.980  50.660  92.830  1.00  0.00            
ATOM   4352  N   CYS   271      41.400  52.210  93.590  1.00  0.00            
ATOM   4353  HN  CYS   271      41.830  52.690  94.360  1.00  0.00            
ATOM   4354  CA  CYS   271      41.910  52.530  92.270  1.00  0.00            
ATOM   4355  HA  CYS   271      41.050  52.600  91.630  1.00  0.00            
ATOM   4356  CB  CYS   271      42.630  53.900  92.200  1.00  0.00            
ATOM   4357  HB1 CYS   271      43.700  53.810  92.500  1.00  0.00            
ATOM   4358  HB2 CYS   271      42.150  54.570  92.940  1.00  0.00            
ATOM   4359  SG  CYS   271      42.450  54.680  90.560  1.00  0.00            
ATOM   4360  C   CYS   271      42.790  51.420  91.680  1.00  0.00            
ATOM   4361  O   CYS   271      43.330  50.570  92.370  1.00  0.00            
ATOM   4362  N   TRP   272      42.910  51.380  90.330  1.00  0.00            
ATOM   4363  HN  TRP   272      42.470  52.070  89.770  1.00  0.00            
ATOM   4364  CA  TRP   272      43.610  50.310  89.640  1.00  0.00            
ATOM   4365  HA  TRP   272      43.730  49.470  90.300  1.00  0.00            
ATOM   4366  CB  TRP   272      42.810  49.830  88.400  1.00  0.00            
ATOM   4367  HB1 TRP   272      43.390  49.050  87.870  1.00  0.00            
ATOM   4368  HB2 TRP   272      42.670  50.680  87.700  1.00  0.00            
ATOM   4369  CG  TRP   272      41.460  49.240  88.700  1.00  0.00            
ATOM   4370  CD1 TRP   272      40.940  48.850  89.920  1.00  0.00            
ATOM   4371  HD1 TRP   272      41.440  48.980  90.870  1.00  0.00            
ATOM   4372  NE1 TRP   272      39.690  48.320  89.740  1.00  0.00            
ATOM   4373  HE1 TRP   272      39.040  48.100  90.440  1.00  0.00            
ATOM   4374  CE2 TRP   272      39.360  48.350  88.420  1.00  0.00            
ATOM   4375  CD2 TRP   272      40.450  48.930  87.730  1.00  0.00            
ATOM   4376  CE3 TRP   272      40.370  49.070  86.340  1.00  0.00            
ATOM   4377  HE3 TRP   272      41.190  49.500  85.780  1.00  0.00            
ATOM   4378  CZ3 TRP   272      39.220  48.630  85.680  1.00  0.00            
ATOM   4379  HZ3 TRP   272      39.150  48.730  84.610  1.00  0.00            
ATOM   4380  CZ2 TRP   272      38.220  47.920  87.770  1.00  0.00            
ATOM   4381  HZ2 TRP   272      37.410  47.460  88.320  1.00  0.00            
ATOM   4382  CH2 TRP   272      38.160  48.070  86.390  1.00  0.00            
ATOM   4383  HH2 TRP   272      37.290  47.730  85.850  1.00  0.00            
ATOM   4384  C   TRP   272      45.040  50.710  89.260  1.00  0.00            
ATOM   4385  O   TRP   272      45.660  50.130  88.380  1.00  0.00            
ATOM   4386  N   ASP   273      45.590  51.730  89.950  1.00  0.00            
ATOM   4387  HN  ASP   273      45.080  52.170  90.690  1.00  0.00            
ATOM   4388  CA  ASP   273      46.990  52.110  89.930  1.00  0.00            
ATOM   4389  HA  ASP   273      47.290  52.220  88.900  1.00  0.00            
ATOM   4390  CB  ASP   273      47.150  53.470  90.670  1.00  0.00            
ATOM   4391  HB1 ASP   273      46.580  54.240  90.110  1.00  0.00            
ATOM   4392  HB2 ASP   273      48.220  53.770  90.680  1.00  0.00            
ATOM   4393  CG  ASP   273      46.660  53.550  92.120  1.00  0.00            
ATOM   4394  OD1 ASP   273      46.120  52.550  92.670  1.00  0.00            
ATOM   4395  OD2 ASP   273      46.840  54.640  92.710  1.00  0.00            
ATOM   4396  C   ASP   273      47.880  51.010  90.510  1.00  0.00            
ATOM   4397  O   ASP   273      48.920  50.630  89.960  1.00  0.00            
ATOM   4398  N   THR   274      47.420  50.470  91.640  1.00  0.00            
ATOM   4399  HN  THR   274      46.620  50.930  92.020  1.00  0.00            
ATOM   4400  CA  THR   274      48.070  49.500  92.490  1.00  0.00            
ATOM   4401  HA  THR   274      49.140  49.650  92.440  1.00  0.00            
ATOM   4402  CB  THR   274      47.590  49.640  93.930  1.00  0.00            
ATOM   4403  HB  THR   274      46.520  49.350  94.020  1.00  0.00            
ATOM   4404  OG1 THR   274      47.720  50.980  94.400  1.00  0.00            
ATOM   4405  HG1 THR   274      47.190  51.530  93.820  1.00  0.00            
ATOM   4406  CG2 THR   274      48.450  48.760  94.850  1.00  0.00            
ATOM   4407 HG21 THR   274      49.510  49.060  94.770  1.00  0.00            
ATOM   4408 HG22 THR   274      48.360  47.690  94.600  1.00  0.00            
ATOM   4409 HG23 THR   274      48.130  48.880  95.910  1.00  0.00            
ATOM   4410  C   THR   274      47.740  48.100  92.000  1.00  0.00            
ATOM   4411  O   THR   274      46.580  47.710  91.900  1.00  0.00            
ATOM   4412  N   ASN   275      48.770  47.290  91.680  1.00  0.00            
ATOM   4413  HN  ASN   275      49.710  47.590  91.830  1.00  0.00            
ATOM   4414  CA  ASN   275      48.600  45.940  91.180  1.00  0.00            
ATOM   4415  HA  ASN   275      47.550  45.700  91.050  1.00  0.00            
ATOM   4416  CB  ASN   275      49.350  45.690  89.840  1.00  0.00            
ATOM   4417  HB1 ASN   275      49.290  44.610  89.580  1.00  0.00            
ATOM   4418  HB2 ASN   275      50.420  45.970  89.940  1.00  0.00            
ATOM   4419  CG  ASN   275      48.750  46.460  88.650  1.00  0.00            
ATOM   4420  OD1 ASN   275      48.290  45.860  87.680  1.00  0.00            
ATOM   4421  ND2 ASN   275      48.770  47.810  88.700  1.00  0.00            
ATOM   4422 HD21 ASN   275      49.130  48.290  89.500  1.00  0.00            
ATOM   4423 HD22 ASN   275      48.290  48.310  87.970  1.00  0.00            
ATOM   4424  C   ASN   275      49.120  44.990  92.250  1.00  0.00            
ATOM   4425  O   ASN   275      50.320  44.880  92.490  1.00  0.00            
ATOM   4426  N   ASP   276      48.210  44.300  92.950  1.00  0.00            
ATOM   4427  HN  ASP   276      47.250  44.320  92.680  1.00  0.00            
ATOM   4428  CA  ASP   276      48.540  43.400  94.040  1.00  0.00            
ATOM   4429  HA  ASP   276      49.550  43.560  94.380  1.00  0.00            
ATOM   4430  CB  ASP   276      47.520  43.610  95.190  1.00  0.00            
ATOM   4431  HB1 ASP   276      47.590  42.770  95.920  1.00  0.00            
ATOM   4432  HB2 ASP   276      46.490  43.650  94.790  1.00  0.00            
ATOM   4433  CG  ASP   276      47.800  44.880  95.960  1.00  0.00            
ATOM   4434  OD1 ASP   276      49.000  45.230  96.140  1.00  0.00            
ATOM   4435  OD2 ASP   276      46.840  45.440  96.550  1.00  0.00            
ATOM   4436  C   ASP   276      48.470  41.970  93.550  1.00  0.00            
ATOM   4437  O   ASP   276      49.230  41.100  93.980  1.00  0.00            
ATOM   4438  N   HSE   277      47.560  41.690  92.600  1.00  0.00            
ATOM   4439  HN  HSE   277      46.960  42.410  92.250  1.00  0.00            
ATOM   4440  CA  HSE   277      47.410  40.360  92.040  1.00  0.00            
ATOM   4441  HA  HSE   277      47.740  39.640  92.770  1.00  0.00            
ATOM   4442  CB  HSE   277      45.930  40.040  91.710  1.00  0.00            
ATOM   4443  HB1 HSE   277      45.600  40.510  90.760  1.00  0.00            
ATOM   4444  HB2 HSE   277      45.310  40.490  92.520  1.00  0.00            
ATOM   4445  ND1 HSE   277      46.160  37.730  90.740  1.00  0.00            
ATOM   4446  CG  HSE   277      45.640  38.560  91.720  1.00  0.00            
ATOM   4447  CE1 HSE   277      45.760  36.520  91.090  1.00  0.00            
ATOM   4448  HE1 HSE   277      46.010  35.600  90.560  1.00  0.00            
ATOM   4449  NE2 HSE   277      45.020  36.530  92.220  1.00  0.00            
ATOM   4450  HE2 HSE   277      44.730  35.720  92.740  1.00  0.00            
ATOM   4451  CD2 HSE   277      44.930  37.840  92.630  1.00  0.00            
ATOM   4452  HD2 HSE   277      44.410  38.170  93.520  1.00  0.00            
ATOM   4453  C   HSE   277      48.280  40.210  90.800  1.00  0.00            
ATOM   4454  O   HSE   277      48.370  41.070  89.920  1.00  0.00            
ATOM   4455  N   SER   278      48.990  39.070  90.700  1.00  0.00            
ATOM   4456  HN  SER   278      48.870  38.380  91.410  1.00  0.00            
ATOM   4457  CA  SER   278      49.820  38.740  89.550  1.00  0.00            
ATOM   4458  HA  SER   278      50.520  39.560  89.420  1.00  0.00            
ATOM   4459  CB  SER   278      50.630  37.440  89.770  1.00  0.00            
ATOM   4460  HB1 SER   278      51.110  37.120  88.830  1.00  0.00            
ATOM   4461  HB2 SER   278      49.960  36.620  90.120  1.00  0.00            
ATOM   4462  OG  SER   278      51.680  37.640  90.710  1.00  0.00            
ATOM   4463  HG1 SER   278      51.280  37.850  91.560  1.00  0.00            
ATOM   4464  C   SER   278      49.080  38.630  88.230  1.00  0.00            
ATOM   4465  O   SER   278      49.570  39.070  87.190  1.00  0.00            
ATOM   4466  N   VAL   279      47.890  38.010  88.220  1.00  0.00            
ATOM   4467  HN  VAL   279      47.440  37.770  89.080  1.00  0.00            
ATOM   4468  CA  VAL   279      47.160  37.680  87.000  1.00  0.00            
ATOM   4469  HA  VAL   279      47.850  37.130  86.380  1.00  0.00            
ATOM   4470  CB  VAL   279      46.010  36.710  87.280  1.00  0.00            
ATOM   4471  HB  VAL   279      45.410  37.090  88.130  1.00  0.00            
ATOM   4472  CG1 VAL   279      45.080  36.530  86.070  1.00  0.00            
ATOM   4473 HG11 VAL   279      45.660  36.180  85.180  1.00  0.00            
ATOM   4474 HG12 VAL   279      44.550  37.470  85.810  1.00  0.00            
ATOM   4475 HG13 VAL   279      44.310  35.760  86.300  1.00  0.00            
ATOM   4476  CG2 VAL   279      46.610  35.350  87.700  1.00  0.00            
ATOM   4477 HG21 VAL   279      47.250  35.450  88.600  1.00  0.00            
ATOM   4478 HG22 VAL   279      47.230  34.920  86.880  1.00  0.00            
ATOM   4479 HG23 VAL   279      45.800  34.630  87.930  1.00  0.00            
ATOM   4480  C   VAL   279      46.780  38.880  86.120  1.00  0.00            
ATOM   4481  O   VAL   279      47.040  38.800  84.910  1.00  0.00            
ATOM   4482  N   PRO   280      46.260  40.020  86.590  1.00  0.00            
ATOM   4483  CD  PRO   280      45.580  40.170  87.880  1.00  0.00            
ATOM   4484  HD1 PRO   280      46.310  40.580  88.610  1.00  0.00            
ATOM   4485  HD2 PRO   280      45.160  39.220  88.270  1.00  0.00            
ATOM   4486  CA  PRO   280      45.980  41.160  85.720  1.00  0.00            
ATOM   4487  HA  PRO   280      45.440  40.800  84.850  1.00  0.00            
ATOM   4488  CB  PRO   280      45.140  42.110  86.580  1.00  0.00            
ATOM   4489  HB1 PRO   280      44.390  42.680  85.980  1.00  0.00            
ATOM   4490  HB2 PRO   280      45.780  42.840  87.130  1.00  0.00            
ATOM   4491  CG  PRO   280      44.480  41.190  87.610  1.00  0.00            
ATOM   4492  HG1 PRO   280      44.190  41.750  88.530  1.00  0.00            
ATOM   4493  HG2 PRO   280      43.590  40.690  87.190  1.00  0.00            
ATOM   4494  C   PRO   280      47.260  41.810  85.230  1.00  0.00            
ATOM   4495  O   PRO   280      47.320  42.250  84.090  1.00  0.00            
ATOM   4496  N   TRP   281      48.320  41.860  86.070  1.00  0.00            
ATOM   4497  HN  TRP   281      48.240  41.540  87.010  1.00  0.00            
ATOM   4498  CA  TRP   281      49.620  42.350  85.650  1.00  0.00            
ATOM   4499  HA  TRP   281      49.480  43.360  85.290  1.00  0.00            
ATOM   4500  CB  TRP   281      50.600  42.400  86.850  1.00  0.00            
ATOM   4501  HB1 TRP   281      50.680  41.380  87.290  1.00  0.00            
ATOM   4502  HB2 TRP   281      50.150  43.040  87.640  1.00  0.00            
ATOM   4503  CG  TRP   281      51.980  42.910  86.540  1.00  0.00            
ATOM   4504  CD1 TRP   281      53.130  42.180  86.450  1.00  0.00            
ATOM   4505  HD1 TRP   281      53.190  41.120  86.630  1.00  0.00            
ATOM   4506  NE1 TRP   281      54.180  43.020  86.130  1.00  0.00            
ATOM   4507  HE1 TRP   281      55.120  42.830  86.320  1.00  0.00            
ATOM   4508  CE2 TRP   281      53.720  44.290  85.980  1.00  0.00            
ATOM   4509  CD2 TRP   281      52.320  44.270  86.230  1.00  0.00            
ATOM   4510  CE3 TRP   281      51.590  45.460  86.150  1.00  0.00            
ATOM   4511  HE3 TRP   281      50.530  45.470  86.350  1.00  0.00            
ATOM   4512  CZ3 TRP   281      52.270  46.640  85.840  1.00  0.00            
ATOM   4513  HZ3 TRP   281      51.710  47.570  85.820  1.00  0.00            
ATOM   4514  CZ2 TRP   281      54.390  45.470  85.670  1.00  0.00            
ATOM   4515  HZ2 TRP   281      55.460  45.490  85.530  1.00  0.00            
ATOM   4516  CH2 TRP   281      53.640  46.650  85.610  1.00  0.00            
ATOM   4517  HH2 TRP   281      54.130  47.590  85.410  1.00  0.00            
ATOM   4518  C   TRP   281      50.220  41.560  84.480  1.00  0.00            
ATOM   4519  O   TRP   281      50.720  42.120  83.510  1.00  0.00            
ATOM   4520  N   TRP   282      50.130  40.210  84.520  1.00  0.00            
ATOM   4521  HN  TRP   282      49.780  39.760  85.330  1.00  0.00            
ATOM   4522  CA  TRP   282      50.490  39.370  83.390  1.00  0.00            
ATOM   4523  HA  TRP   282      51.480  39.690  83.080  1.00  0.00            
ATOM   4524  CB  TRP   282      50.640  37.880  83.790  1.00  0.00            
ATOM   4525  HB1 TRP   282      50.820  37.250  82.890  1.00  0.00            
ATOM   4526  HB2 TRP   282      49.690  37.530  84.260  1.00  0.00            
ATOM   4527  CG  TRP   282      51.790  37.660  84.720  1.00  0.00            
ATOM   4528  CD1 TRP   282      51.700  37.280  86.030  1.00  0.00            
ATOM   4529  HD1 TRP   282      50.770  37.010  86.510  1.00  0.00            
ATOM   4530  NE1 TRP   282      52.950  37.290  86.610  1.00  0.00            
ATOM   4531  HE1 TRP   282      53.190  37.040  87.520  1.00  0.00            
ATOM   4532  CE2 TRP   282      53.880  37.630  85.670  1.00  0.00            
ATOM   4533  CD2 TRP   282      53.190  37.890  84.460  1.00  0.00            
ATOM   4534  CE3 TRP   282      53.920  38.280  83.340  1.00  0.00            
ATOM   4535  HE3 TRP   282      53.410  38.480  82.400  1.00  0.00            
ATOM   4536  CZ3 TRP   282      55.310  38.340  83.420  1.00  0.00            
ATOM   4537  HZ3 TRP   282      55.890  38.570  82.540  1.00  0.00            
ATOM   4538  CZ2 TRP   282      55.260  37.720  85.760  1.00  0.00            
ATOM   4539  HZ2 TRP   282      55.780  37.480  86.680  1.00  0.00            
ATOM   4540  CH2 TRP   282      55.970  38.060  84.610  1.00  0.00            
ATOM   4541  HH2 TRP   282      57.050  38.090  84.650  1.00  0.00            
ATOM   4542  C   TRP   282      49.650  39.560  82.140  1.00  0.00            
ATOM   4543  O   TRP   282      50.190  39.530  81.030  1.00  0.00            
ATOM   4544  N   VAL   283      48.340  39.830  82.270  1.00  0.00            
ATOM   4545  HN  VAL   283      47.910  39.810  83.170  1.00  0.00            
ATOM   4546  CA  VAL   283      47.460  40.190  81.150  1.00  0.00            
ATOM   4547  HA  VAL   283      47.490  39.380  80.440  1.00  0.00            
ATOM   4548  CB  VAL   283      45.990  40.350  81.590  1.00  0.00            
ATOM   4549  HB  VAL   283      45.950  40.980  82.500  1.00  0.00            
ATOM   4550  CG1 VAL   283      45.100  41.020  80.510  1.00  0.00            
ATOM   4551 HG11 VAL   283      45.170  40.470  79.550  1.00  0.00            
ATOM   4552 HG12 VAL   283      45.390  42.070  80.340  1.00  0.00            
ATOM   4553 HG13 VAL   283      44.040  41.010  80.840  1.00  0.00            
ATOM   4554  CG2 VAL   283      45.420  38.950  81.920  1.00  0.00            
ATOM   4555 HG21 VAL   283      46.030  38.440  82.700  1.00  0.00            
ATOM   4556 HG22 VAL   283      45.410  38.320  81.010  1.00  0.00            
ATOM   4557 HG23 VAL   283      44.380  39.050  82.300  1.00  0.00            
ATOM   4558  C   VAL   283      47.950  41.410  80.370  1.00  0.00            
ATOM   4559  O   VAL   283      47.890  41.440  79.140  1.00  0.00            
ATOM   4560  N   ILE   284      48.510  42.440  81.040  1.00  0.00            
ATOM   4561  HN  ILE   284      48.500  42.460  82.040  1.00  0.00            
ATOM   4562  CA  ILE   284      49.140  43.550  80.340  1.00  0.00            
ATOM   4563  HA  ILE   284      48.680  43.650  79.370  1.00  0.00            
ATOM   4564  CB  ILE   284      48.920  44.890  81.040  1.00  0.00            
ATOM   4565  HB  ILE   284      49.480  45.690  80.510  1.00  0.00            
ATOM   4566  CG2 ILE   284      47.410  45.220  80.880  1.00  0.00            
ATOM   4567 HG21 ILE   284      46.800  44.490  81.440  1.00  0.00            
ATOM   4568 HG22 ILE   284      47.120  45.170  79.810  1.00  0.00            
ATOM   4569 HG23 ILE   284      47.180  46.240  81.260  1.00  0.00            
ATOM   4570  CG1 ILE   284      49.350  44.900  82.520  1.00  0.00            
ATOM   4571 HG11 ILE   284      50.410  44.580  82.610  1.00  0.00            
ATOM   4572 HG12 ILE   284      48.730  44.170  83.090  1.00  0.00            
ATOM   4573  CD  ILE   284      49.210  46.270  83.200  1.00  0.00            
ATOM   4574  HD1 ILE   284      48.140  46.580  83.240  1.00  0.00            
ATOM   4575  HD2 ILE   284      49.780  47.050  82.640  1.00  0.00            
ATOM   4576  HD3 ILE   284      49.590  46.230  84.240  1.00  0.00            
ATOM   4577  C   ILE   284      50.630  43.340  80.020  1.00  0.00            
ATOM   4578  O   ILE   284      51.110  43.760  78.970  1.00  0.00            
ATOM   4579  N   ARG   285      51.420  42.690  80.900  1.00  0.00            
ATOM   4580  HN  ARG   285      51.060  42.400  81.780  1.00  0.00            
ATOM   4581  CA  ARG   285      52.830  42.390  80.630  1.00  0.00            
ATOM   4582  HA  ARG   285      53.260  43.330  80.310  1.00  0.00            
ATOM   4583  CB  ARG   285      53.610  41.970  81.910  1.00  0.00            
ATOM   4584  HB1 ARG   285      53.040  41.140  82.380  1.00  0.00            
ATOM   4585  HB2 ARG   285      53.570  42.810  82.640  1.00  0.00            
ATOM   4586  CG  ARG   285      55.090  41.490  81.750  1.00  0.00            
ATOM   4587  HG1 ARG   285      55.110  40.570  81.140  1.00  0.00            
ATOM   4588  HG2 ARG   285      55.430  41.220  82.770  1.00  0.00            
ATOM   4589  CD  ARG   285      56.080  42.520  81.150  1.00  0.00            
ATOM   4590  HD1 ARG   285      56.000  43.470  81.720  1.00  0.00            
ATOM   4591  HD2 ARG   285      55.850  42.690  80.080  1.00  0.00            
ATOM   4592  NE  ARG   285      57.480  41.970  81.290  1.00  0.00            
ATOM   4593  HE  ARG   285      57.610  41.130  81.810  1.00  0.00            
ATOM   4594  CZ  ARG   285      58.600  42.640  81.000  1.00  0.00            
ATOM   4595  NH1 ARG   285      58.580  43.770  80.310  1.00  0.00            
ATOM   4596 HH11 ARG   285      59.450  44.210  80.110  1.00  0.00            
ATOM   4597 HH12 ARG   285      57.760  43.960  79.770  1.00  0.00            
ATOM   4598  NH2 ARG   285      59.770  42.190  81.390  1.00  0.00            
ATOM   4599 HH21 ARG   285      59.880  41.260  81.740  1.00  0.00            
ATOM   4600 HH22 ARG   285      60.610  42.690  81.160  1.00  0.00            
ATOM   4601  C   ARG   285      53.100  41.440  79.480  1.00  0.00            
ATOM   4602  O   ARG   285      53.980  41.720  78.670  1.00  0.00            
ATOM   4603  N   ILE   286      52.370  40.310  79.360  1.00  0.00            
ATOM   4604  HN  ILE   286      51.630  40.110  80.000  1.00  0.00            
ATOM   4605  CA  ILE   286      52.600  39.310  78.320  1.00  0.00            
ATOM   4606  HA  ILE   286      53.650  39.080  78.360  1.00  0.00            
ATOM   4607  CB  ILE   286      51.870  37.980  78.590  1.00  0.00            
ATOM   4608  HB  ILE   286      50.790  38.180  78.760  1.00  0.00            
ATOM   4609  CG2 ILE   286      51.970  37.010  77.390  1.00  0.00            
ATOM   4610 HG21 ILE   286      53.030  36.810  77.120  1.00  0.00            
ATOM   4611 HG22 ILE   286      51.440  37.400  76.500  1.00  0.00            
ATOM   4612 HG23 ILE   286      51.490  36.040  77.650  1.00  0.00            
ATOM   4613  CG1 ILE   286      52.390  37.280  79.880  1.00  0.00            
ATOM   4614 HG11 ILE   286      51.920  36.280  79.930  1.00  0.00            
ATOM   4615 HG12 ILE   286      52.020  37.840  80.770  1.00  0.00            
ATOM   4616  CD  ILE   286      53.910  37.130  79.980  1.00  0.00            
ATOM   4617  HD1 ILE   286      54.390  38.110  80.180  1.00  0.00            
ATOM   4618  HD2 ILE   286      54.330  36.730  79.030  1.00  0.00            
ATOM   4619  HD3 ILE   286      54.180  36.440  80.810  1.00  0.00            
ATOM   4620  C   ILE   286      52.430  39.810  76.890  1.00  0.00            
ATOM   4621  O   ILE   286      53.330  39.550  76.090  1.00  0.00            
ATOM   4622  N   PRO   287      51.410  40.580  76.480  1.00  0.00            
ATOM   4623  CD  PRO   287      50.120  40.680  77.160  1.00  0.00            
ATOM   4624  HD1 PRO   287      50.130  41.590  77.800  1.00  0.00            
ATOM   4625  HD2 PRO   287      49.880  39.790  77.790  1.00  0.00            
ATOM   4626  CA  PRO   287      51.290  40.990  75.080  1.00  0.00            
ATOM   4627  HA  PRO   287      51.410  40.120  74.450  1.00  0.00            
ATOM   4628  CB  PRO   287      49.880  41.610  74.990  1.00  0.00            
ATOM   4629  HB1 PRO   287      49.430  41.500  73.980  1.00  0.00            
ATOM   4630  HB2 PRO   287      49.880  42.680  75.280  1.00  0.00            
ATOM   4631  CG  PRO   287      49.090  40.830  76.050  1.00  0.00            
ATOM   4632  HG1 PRO   287      48.180  41.360  76.390  1.00  0.00            
ATOM   4633  HG2 PRO   287      48.810  39.830  75.660  1.00  0.00            
ATOM   4634  C   PRO   287      52.360  41.990  74.700  1.00  0.00            
ATOM   4635  O   PRO   287      52.950  41.880  73.620  1.00  0.00            
ATOM   4636  N   ILE   288      52.650  42.960  75.580  1.00  0.00            
ATOM   4637  HN  ILE   288      52.120  43.020  76.420  1.00  0.00            
ATOM   4638  CA  ILE   288      53.750  43.890  75.410  1.00  0.00            
ATOM   4639  HA  ILE   288      53.640  44.350  74.440  1.00  0.00            
ATOM   4640  CB  ILE   288      53.650  45.020  76.450  1.00  0.00            
ATOM   4641  HB  ILE   288      53.450  44.560  77.440  1.00  0.00            
ATOM   4642  CG2 ILE   288      54.960  45.830  76.530  1.00  0.00            
ATOM   4643 HG21 ILE   288      55.240  46.200  75.520  1.00  0.00            
ATOM   4644 HG22 ILE   288      55.800  45.220  76.920  1.00  0.00            
ATOM   4645 HG23 ILE   288      54.840  46.710  77.200  1.00  0.00            
ATOM   4646  CG1 ILE   288      52.440  45.920  76.080  1.00  0.00            
ATOM   4647 HG11 ILE   288      51.550  45.280  75.880  1.00  0.00            
ATOM   4648 HG12 ILE   288      52.670  46.460  75.140  1.00  0.00            
ATOM   4649  CD  ILE   288      52.050  46.920  77.170  1.00  0.00            
ATOM   4650  HD1 ILE   288      52.870  47.650  77.340  1.00  0.00            
ATOM   4651  HD2 ILE   288      51.840  46.390  78.130  1.00  0.00            
ATOM   4652  HD3 ILE   288      51.140  47.470  76.880  1.00  0.00            
ATOM   4653  C   ILE   288      55.110  43.210  75.390  1.00  0.00            
ATOM   4654  O   ILE   288      55.950  43.510  74.530  1.00  0.00            
ATOM   4655  N   LEU   289      55.360  42.240  76.290  1.00  0.00            
ATOM   4656  HN  LEU   289      54.680  41.990  76.970  1.00  0.00            
ATOM   4657  CA  LEU   289      56.590  41.460  76.320  1.00  0.00            
ATOM   4658  HA  LEU   289      57.420  42.150  76.440  1.00  0.00            
ATOM   4659  CB  LEU   289      56.550  40.470  77.520  1.00  0.00            
ATOM   4660  HB1 LEU   289      55.610  39.880  77.440  1.00  0.00            
ATOM   4661  HB2 LEU   289      56.480  41.070  78.460  1.00  0.00            
ATOM   4662  CG  LEU   289      57.720  39.480  77.670  1.00  0.00            
ATOM   4663  HG  LEU   289      57.780  38.850  76.760  1.00  0.00            
ATOM   4664  CD1 LEU   289      59.070  40.210  77.820  1.00  0.00            
ATOM   4665 HD11 LEU   289      59.060  40.880  78.700  1.00  0.00            
ATOM   4666 HD12 LEU   289      59.290  40.810  76.910  1.00  0.00            
ATOM   4667 HD13 LEU   289      59.890  39.470  77.950  1.00  0.00            
ATOM   4668  CD2 LEU   289      57.490  38.550  78.860  1.00  0.00            
ATOM   4669 HD21 LEU   289      56.550  37.970  78.720  1.00  0.00            
ATOM   4670 HD22 LEU   289      57.420  39.120  79.810  1.00  0.00            
ATOM   4671 HD23 LEU   289      58.320  37.820  78.950  1.00  0.00            
ATOM   4672  C   LEU   289      56.850  40.700  75.040  1.00  0.00            
ATOM   4673  O   LEU   289      57.930  40.800  74.450  1.00  0.00            
ATOM   4674  N   ILE   290      55.830  39.980  74.520  1.00  0.00            
ATOM   4675  HN  ILE   290      54.970  39.890  75.010  1.00  0.00            
ATOM   4676  CA  ILE   290      55.910  39.300  73.240  1.00  0.00            
ATOM   4677  HA  ILE   290      56.790  38.670  73.250  1.00  0.00            
ATOM   4678  CB  ILE   290      54.700  38.390  73.010  1.00  0.00            
ATOM   4679  HB  ILE   290      53.770  38.990  73.150  1.00  0.00            
ATOM   4680  CG2 ILE   290      54.690  37.820  71.570  1.00  0.00            
ATOM   4681 HG21 ILE   290      55.630  37.270  71.360  1.00  0.00            
ATOM   4682 HG22 ILE   290      54.570  38.620  70.810  1.00  0.00            
ATOM   4683 HG23 ILE   290      53.840  37.120  71.430  1.00  0.00            
ATOM   4684  CG1 ILE   290      54.690  37.250  74.060  1.00  0.00            
ATOM   4685 HG11 ILE   290      54.790  37.680  75.080  1.00  0.00            
ATOM   4686 HG12 ILE   290      55.580  36.600  73.890  1.00  0.00            
ATOM   4687  CD  ILE   290      53.420  36.400  74.030  1.00  0.00            
ATOM   4688  HD1 ILE   290      53.370  35.800  73.100  1.00  0.00            
ATOM   4689  HD2 ILE   290      52.520  37.040  74.100  1.00  0.00            
ATOM   4690  HD3 ILE   290      53.400  35.690  74.890  1.00  0.00            
ATOM   4691  C   ILE   290      56.130  40.280  72.100  1.00  0.00            
ATOM   4692  O   ILE   290      57.020  40.090  71.280  1.00  0.00            
ATOM   4693  N   SER   291      55.390  41.410  72.060  1.00  0.00            
ATOM   4694  HN  SER   291      54.680  41.540  72.740  1.00  0.00            
ATOM   4695  CA  SER   291      55.520  42.430  71.030  1.00  0.00            
ATOM   4696  HA  SER   291      55.290  41.970  70.080  1.00  0.00            
ATOM   4697  CB  SER   291      54.500  43.570  71.280  1.00  0.00            
ATOM   4698  HB1 SER   291      54.690  44.070  72.250  1.00  0.00            
ATOM   4699  HB2 SER   291      53.490  43.110  71.320  1.00  0.00            
ATOM   4700  OG  SER   291      54.470  44.550  70.240  1.00  0.00            
ATOM   4701  HG1 SER   291      55.330  44.970  70.180  1.00  0.00            
ATOM   4702  C   SER   291      56.910  43.040  70.900  1.00  0.00            
ATOM   4703  O   SER   291      57.430  43.220  69.800  1.00  0.00            
ATOM   4704  N   ILE   292      57.570  43.360  72.040  1.00  0.00            
ATOM   4705  HN  ILE   292      57.120  43.240  72.920  1.00  0.00            
ATOM   4706  CA  ILE   292      58.950  43.830  72.060  1.00  0.00            
ATOM   4707  HA  ILE   292      59.030  44.710  71.450  1.00  0.00            
ATOM   4708  CB  ILE   292      59.380  44.180  73.490  1.00  0.00            
ATOM   4709  HB  ILE   292      59.170  43.300  74.140  1.00  0.00            
ATOM   4710  CG2 ILE   292      60.900  44.490  73.560  1.00  0.00            
ATOM   4711 HG21 ILE   292      61.160  45.290  72.840  1.00  0.00            
ATOM   4712 HG22 ILE   292      61.520  43.590  73.350  1.00  0.00            
ATOM   4713 HG23 ILE   292      61.160  44.830  74.590  1.00  0.00            
ATOM   4714  CG1 ILE   292      58.580  45.370  74.050  1.00  0.00            
ATOM   4715 HG11 ILE   292      57.510  45.310  73.730  1.00  0.00            
ATOM   4716 HG12 ILE   292      58.990  46.310  73.630  1.00  0.00            
ATOM   4717  CD  ILE   292      58.590  45.430  75.590  1.00  0.00            
ATOM   4718  HD1 ILE   292      59.630  45.520  75.980  1.00  0.00            
ATOM   4719  HD2 ILE   292      58.140  44.500  76.010  1.00  0.00            
ATOM   4720  HD3 ILE   292      58.010  46.300  75.950  1.00  0.00            
ATOM   4721  C   ILE   292      59.930  42.810  71.480  1.00  0.00            
ATOM   4722  O   ILE   292      60.770  43.120  70.630  1.00  0.00            
ATOM   4723  N   ILE   293      59.790  41.530  71.900  1.00  0.00            
ATOM   4724  HN  ILE   293      59.090  41.300  72.570  1.00  0.00            
ATOM   4725  CA  ILE   293      60.580  40.420  71.410  1.00  0.00            
ATOM   4726  HA  ILE   293      61.620  40.690  71.520  1.00  0.00            
ATOM   4727  CB  ILE   293      60.360  39.170  72.260  1.00  0.00            
ATOM   4728  HB  ILE   293      59.270  38.940  72.270  1.00  0.00            
ATOM   4729  CG2 ILE   293      61.120  37.980  71.650  1.00  0.00            
ATOM   4730 HG21 ILE   293      62.180  38.250  71.450  1.00  0.00            
ATOM   4731 HG22 ILE   293      60.650  37.650  70.700  1.00  0.00            
ATOM   4732 HG23 ILE   293      61.120  37.110  72.350  1.00  0.00            
ATOM   4733  CG1 ILE   293      60.800  39.400  73.730  1.00  0.00            
ATOM   4734 HG11 ILE   293      60.500  40.410  74.070  1.00  0.00            
ATOM   4735 HG12 ILE   293      61.910  39.350  73.780  1.00  0.00            
ATOM   4736  CD  ILE   293      60.190  38.380  74.700  1.00  0.00            
ATOM   4737  HD1 ILE   293      60.500  37.350  74.460  1.00  0.00            
ATOM   4738  HD2 ILE   293      59.080  38.430  74.670  1.00  0.00            
ATOM   4739  HD3 ILE   293      60.520  38.610  75.740  1.00  0.00            
ATOM   4740  C   ILE   293      60.390  40.160  69.920  1.00  0.00            
ATOM   4741  O   ILE   293      61.350  39.940  69.190  1.00  0.00            
ATOM   4742  N   VAL   294      59.130  40.220  69.430  1.00  0.00            
ATOM   4743  HN  VAL   294      58.360  40.350  70.050  1.00  0.00            
ATOM   4744  CA  VAL   294      58.800  40.040  68.010  1.00  0.00            
ATOM   4745  HA  VAL   294      59.210  39.080  67.730  1.00  0.00            
ATOM   4746  CB  VAL   294      57.290  40.120  67.720  1.00  0.00            
ATOM   4747  HB  VAL   294      56.920  41.120  68.020  1.00  0.00            
ATOM   4748  CG1 VAL   294      57.010  39.910  66.210  1.00  0.00            
ATOM   4749 HG11 VAL   294      57.400  38.930  65.870  1.00  0.00            
ATOM   4750 HG12 VAL   294      57.470  40.700  65.580  1.00  0.00            
ATOM   4751 HG13 VAL   294      55.910  39.920  66.030  1.00  0.00            
ATOM   4752  CG2 VAL   294      56.470  39.070  68.500  1.00  0.00            
ATOM   4753 HG21 VAL   294      57.020  38.660  69.370  1.00  0.00            
ATOM   4754 HG22 VAL   294      56.200  38.220  67.840  1.00  0.00            
ATOM   4755 HG23 VAL   294      55.520  39.520  68.850  1.00  0.00            
ATOM   4756  C   VAL   294      59.520  41.060  67.140  1.00  0.00            
ATOM   4757  O   VAL   294      60.130  40.730  66.120  1.00  0.00            
ATOM   4758  N   ASN   295      59.510  42.340  67.570  1.00  0.00            
ATOM   4759  HN  ASN   295      59.010  42.570  68.400  1.00  0.00            
ATOM   4760  CA  ASN   295      60.130  43.410  66.840  1.00  0.00            
ATOM   4761  HA  ASN   295      59.820  43.280  65.820  1.00  0.00            
ATOM   4762  CB  ASN   295      59.670  44.780  67.400  1.00  0.00            
ATOM   4763  HB1 ASN   295      60.400  45.230  68.110  1.00  0.00            
ATOM   4764  HB2 ASN   295      58.710  44.630  67.950  1.00  0.00            
ATOM   4765  CG  ASN   295      59.370  45.740  66.260  1.00  0.00            
ATOM   4766  OD1 ASN   295      59.370  45.400  65.080  1.00  0.00            
ATOM   4767  ND2 ASN   295      59.060  47.000  66.610  1.00  0.00            
ATOM   4768 HD21 ASN   295      58.660  47.600  65.910  1.00  0.00            
ATOM   4769 HD22 ASN   295      59.230  47.350  67.540  1.00  0.00            
ATOM   4770  C   ASN   295      61.650  43.310  66.810  1.00  0.00            
ATOM   4771  O   ASN   295      62.300  43.680  65.830  1.00  0.00            
ATOM   4772  N   PHE   296      62.280  42.770  67.870  1.00  0.00            
ATOM   4773  HN  PHE   296      61.760  42.500  68.680  1.00  0.00            
ATOM   4774  CA  PHE   296      63.710  42.470  67.880  1.00  0.00            
ATOM   4775  HA  PHE   296      64.220  43.390  67.640  1.00  0.00            
ATOM   4776  CB  PHE   296      64.150  42.020  69.300  1.00  0.00            
ATOM   4777  HB1 PHE   296      63.640  41.080  69.580  1.00  0.00            
ATOM   4778  HB2 PHE   296      63.860  42.800  70.040  1.00  0.00            
ATOM   4779  CG  PHE   296      65.640  41.820  69.380  1.00  0.00            
ATOM   4780  CD1 PHE   296      66.500  42.930  69.420  1.00  0.00            
ATOM   4781  HD1 PHE   296      66.080  43.920  69.380  1.00  0.00            
ATOM   4782  CE1 PHE   296      67.880  42.760  69.490  1.00  0.00            
ATOM   4783  HE1 PHE   296      68.530  43.620  69.520  1.00  0.00            
ATOM   4784  CZ  PHE   296      68.430  41.470  69.540  1.00  0.00            
ATOM   4785  HZ  PHE   296      69.500  41.340  69.600  1.00  0.00            
ATOM   4786  CD2 PHE   296      66.200  40.530  69.440  1.00  0.00            
ATOM   4787  HD2 PHE   296      65.550  39.660  69.410  1.00  0.00            
ATOM   4788  CE2 PHE   296      67.590  40.350  69.520  1.00  0.00            
ATOM   4789  HE2 PHE   296      68.010  39.360  69.560  1.00  0.00            
ATOM   4790  C   PHE   296      64.120  41.460  66.800  1.00  0.00            
ATOM   4791  O   PHE   296      65.090  41.650  66.070  1.00  0.00            
ATOM   4792  N   VAL   297      63.350  40.360  66.620  1.00  0.00            
ATOM   4793  HN  VAL   297      62.560  40.200  67.210  1.00  0.00            
ATOM   4794  CA  VAL   297      63.570  39.390  65.550  1.00  0.00            
ATOM   4795  HA  VAL   297      64.600  39.060  65.620  1.00  0.00            
ATOM   4796  CB  VAL   297      62.690  38.160  65.730  1.00  0.00            
ATOM   4797  HB  VAL   297      61.620  38.460  65.790  1.00  0.00            
ATOM   4798  CG1 VAL   297      62.860  37.170  64.560  1.00  0.00            
ATOM   4799 HG11 VAL   297      63.930  36.920  64.400  1.00  0.00            
ATOM   4800 HG12 VAL   297      62.460  37.580  63.610  1.00  0.00            
ATOM   4801 HG13 VAL   297      62.310  36.230  64.770  1.00  0.00            
ATOM   4802  CG2 VAL   297      63.090  37.480  67.050  1.00  0.00            
ATOM   4803 HG21 VAL   297      62.830  38.110  67.930  1.00  0.00            
ATOM   4804 HG22 VAL   297      64.190  37.290  67.080  1.00  0.00            
ATOM   4805 HG23 VAL   297      62.570  36.500  67.160  1.00  0.00            
ATOM   4806  C   VAL   297      63.430  39.980  64.150  1.00  0.00            
ATOM   4807  O   VAL   297      64.260  39.760  63.260  1.00  0.00            
ATOM   4808  N   LEU   298      62.390  40.820  63.940  1.00  0.00            
ATOM   4809  HN  LEU   298      61.710  40.940  64.650  1.00  0.00            
ATOM   4810  CA  LEU   298      62.210  41.600  62.720  1.00  0.00            
ATOM   4811  HA  LEU   298      62.190  40.910  61.890  1.00  0.00            
ATOM   4812  CB  LEU   298      60.860  42.370  62.780  1.00  0.00            
ATOM   4813  HB1 LEU   298      60.780  43.090  61.940  1.00  0.00            
ATOM   4814  HB2 LEU   298      60.830  42.950  63.720  1.00  0.00            
ATOM   4815  CG  LEU   298      59.620  41.450  62.730  1.00  0.00            
ATOM   4816  HG  LEU   298      59.810  40.550  63.350  1.00  0.00            
ATOM   4817  CD1 LEU   298      58.390  42.150  63.320  1.00  0.00            
ATOM   4818 HD11 LEU   298      58.150  43.080  62.750  1.00  0.00            
ATOM   4819 HD12 LEU   298      58.570  42.440  64.380  1.00  0.00            
ATOM   4820 HD13 LEU   298      57.510  41.480  63.290  1.00  0.00            
ATOM   4821  CD2 LEU   298      59.320  40.990  61.290  1.00  0.00            
ATOM   4822 HD21 LEU   298      60.200  40.460  60.850  1.00  0.00            
ATOM   4823 HD22 LEU   298      59.080  41.870  60.660  1.00  0.00            
ATOM   4824 HD23 LEU   298      58.450  40.300  61.280  1.00  0.00            
ATOM   4825  C   LEU   298      63.360  42.570  62.460  1.00  0.00            
ATOM   4826  O   LEU   298      63.880  42.640  61.350  1.00  0.00            
ATOM   4827  N   PHE   299      63.830  43.290  63.500  1.00  0.00            
ATOM   4828  HN  PHE   299      63.350  43.240  64.370  1.00  0.00            
ATOM   4829  CA  PHE   299      64.970  44.190  63.450  1.00  0.00            
ATOM   4830  HA  PHE   299      64.770  44.950  62.720  1.00  0.00            
ATOM   4831  CB  PHE   299      65.120  44.830  64.860  1.00  0.00            
ATOM   4832  HB1 PHE   299      65.250  44.040  65.630  1.00  0.00            
ATOM   4833  HB2 PHE   299      64.180  45.360  65.130  1.00  0.00            
ATOM   4834  CG  PHE   299      66.260  45.810  65.010  1.00  0.00            
ATOM   4835  CD1 PHE   299      66.090  47.170  64.710  1.00  0.00            
ATOM   4836  HD1 PHE   299      65.150  47.510  64.310  1.00  0.00            
ATOM   4837  CE1 PHE   299      67.120  48.090  64.940  1.00  0.00            
ATOM   4838  HE1 PHE   299      66.960  49.130  64.710  1.00  0.00            
ATOM   4839  CZ  PHE   299      68.330  47.650  65.470  1.00  0.00            
ATOM   4840  HZ  PHE   299      69.120  48.370  65.660  1.00  0.00            
ATOM   4841  CD2 PHE   299      67.490  45.380  65.560  1.00  0.00            
ATOM   4842  HD2 PHE   299      67.630  44.350  65.820  1.00  0.00            
ATOM   4843  CE2 PHE   299      68.520  46.300  65.780  1.00  0.00            
ATOM   4844  HE2 PHE   299      69.460  45.970  66.200  1.00  0.00            
ATOM   4845  C   PHE   299      66.260  43.500  63.030  1.00  0.00            
ATOM   4846  O   PHE   299      66.940  43.940  62.100  1.00  0.00            
ATOM   4847  N   ILE   300      66.600  42.350  63.650  1.00  0.00            
ATOM   4848  HN  ILE   300      66.040  42.020  64.410  1.00  0.00            
ATOM   4849  CA  ILE   300      67.750  41.540  63.290  1.00  0.00            
ATOM   4850  HA  ILE   300      68.620  42.180  63.320  1.00  0.00            
ATOM   4851  CB  ILE   300      67.960  40.390  64.290  1.00  0.00            
ATOM   4852  HB  ILE   300      66.980  39.870  64.410  1.00  0.00            
ATOM   4853  CG2 ILE   300      68.980  39.340  63.780  1.00  0.00            
ATOM   4854 HG21 ILE   300      69.930  39.830  63.490  1.00  0.00            
ATOM   4855 HG22 ILE   300      68.590  38.780  62.910  1.00  0.00            
ATOM   4856 HG23 ILE   300      69.190  38.610  64.580  1.00  0.00            
ATOM   4857  CG1 ILE   300      68.360  40.930  65.690  1.00  0.00            
ATOM   4858 HG11 ILE   300      68.390  40.060  66.390  1.00  0.00            
ATOM   4859 HG12 ILE   300      67.570  41.610  66.070  1.00  0.00            
ATOM   4860  CD  ILE   300      69.710  41.660  65.750  1.00  0.00            
ATOM   4861  HD1 ILE   300      69.700  42.570  65.120  1.00  0.00            
ATOM   4862  HD2 ILE   300      70.540  40.990  65.420  1.00  0.00            
ATOM   4863  HD3 ILE   300      69.920  41.970  66.800  1.00  0.00            
ATOM   4864  C   ILE   300      67.690  41.040  61.860  1.00  0.00            
ATOM   4865  O   ILE   300      68.660  41.110  61.100  1.00  0.00            
ATOM   4866  N   SER   301      66.510  40.560  61.420  1.00  0.00            
ATOM   4867  HN  SER   301      65.740  40.490  62.050  1.00  0.00            
ATOM   4868  CA  SER   301      66.270  40.120  60.050  1.00  0.00            
ATOM   4869  HA  SER   301      67.020  39.380  59.810  1.00  0.00            
ATOM   4870  CB  SER   301      64.880  39.460  59.890  1.00  0.00            
ATOM   4871  HB1 SER   301      64.750  39.070  58.860  1.00  0.00            
ATOM   4872  HB2 SER   301      64.070  40.190  60.100  1.00  0.00            
ATOM   4873  OG  SER   301      64.770  38.370  60.800  1.00  0.00            
ATOM   4874  HG1 SER   301      64.560  38.730  61.670  1.00  0.00            
ATOM   4875  C   SER   301      66.440  41.230  59.010  1.00  0.00            
ATOM   4876  O   SER   301      67.120  41.060  58.000  1.00  0.00            
ATOM   4877  N   ILE   302      65.880  42.430  59.260  1.00  0.00            
ATOM   4878  HN  ILE   302      65.310  42.540  60.080  1.00  0.00            
ATOM   4879  CA  ILE   302      66.050  43.620  58.440  1.00  0.00            
ATOM   4880  HA  ILE   302      65.770  43.360  57.430  1.00  0.00            
ATOM   4881  CB  ILE   302      65.110  44.730  58.920  1.00  0.00            
ATOM   4882  HB  ILE   302      65.210  44.810  60.020  1.00  0.00            
ATOM   4883  CG2 ILE   302      65.470  46.110  58.300  1.00  0.00            
ATOM   4884 HG21 ILE   302      65.490  46.050  57.190  1.00  0.00            
ATOM   4885 HG22 ILE   302      66.450  46.470  58.660  1.00  0.00            
ATOM   4886 HG23 ILE   302      64.710  46.870  58.590  1.00  0.00            
ATOM   4887  CG1 ILE   302      63.640  44.350  58.610  1.00  0.00            
ATOM   4888 HG11 ILE   302      63.470  43.270  58.840  1.00  0.00            
ATOM   4889 HG12 ILE   302      63.440  44.480  57.530  1.00  0.00            
ATOM   4890  CD  ILE   302      62.620  45.150  59.430  1.00  0.00            
ATOM   4891  HD1 ILE   302      62.720  46.240  59.220  1.00  0.00            
ATOM   4892  HD2 ILE   302      62.780  44.970  60.510  1.00  0.00            
ATOM   4893  HD3 ILE   302      61.580  44.840  59.180  1.00  0.00            
ATOM   4894  C   ILE   302      67.500  44.090  58.360  1.00  0.00            
ATOM   4895  O   ILE   302      68.020  44.400  57.280  1.00  0.00            
ATOM   4896  N   ILE   303      68.210  44.130  59.500  1.00  0.00            
ATOM   4897  HN  ILE   303      67.760  43.930  60.370  1.00  0.00            
ATOM   4898  CA  ILE   303      69.620  44.460  59.590  1.00  0.00            
ATOM   4899  HA  ILE   303      69.770  45.390  59.060  1.00  0.00            
ATOM   4900  CB  ILE   303      70.070  44.680  61.040  1.00  0.00            
ATOM   4901  HB  ILE   303      69.700  43.810  61.640  1.00  0.00            
ATOM   4902  CG2 ILE   303      71.610  44.730  61.190  1.00  0.00            
ATOM   4903 HG21 ILE   303      72.040  45.490  60.500  1.00  0.00            
ATOM   4904 HG22 ILE   303      72.070  43.740  60.960  1.00  0.00            
ATOM   4905 HG23 ILE   303      71.880  45.000  62.230  1.00  0.00            
ATOM   4906  CG1 ILE   303      69.420  45.960  61.640  1.00  0.00            
ATOM   4907 HG11 ILE   303      69.710  46.020  62.710  1.00  0.00            
ATOM   4908 HG12 ILE   303      68.310  45.860  61.620  1.00  0.00            
ATOM   4909  CD  ILE   303      69.790  47.280  60.950  1.00  0.00            
ATOM   4910  HD1 ILE   303      69.440  47.290  59.890  1.00  0.00            
ATOM   4911  HD2 ILE   303      70.890  47.430  60.960  1.00  0.00            
ATOM   4912  HD3 ILE   303      69.320  48.130  61.480  1.00  0.00            
ATOM   4913  C   ILE   303      70.510  43.480  58.830  1.00  0.00            
ATOM   4914  O   ILE   303      71.440  43.880  58.140  1.00  0.00            
ATOM   4915  N   ARG   304      70.220  42.160  58.880  1.00  0.00            
ATOM   4916  HN  ARG   304      69.510  41.820  59.490  1.00  0.00            
ATOM   4917  CA  ARG   304      70.890  41.180  58.040  1.00  0.00            
ATOM   4918  HA  ARG   304      71.950  41.220  58.250  1.00  0.00            
ATOM   4919  CB  ARG   304      70.380  39.750  58.310  1.00  0.00            
ATOM   4920  HB1 ARG   304      70.700  39.100  57.480  1.00  0.00            
ATOM   4921  HB2 ARG   304      69.270  39.760  58.330  1.00  0.00            
ATOM   4922  CG  ARG   304      70.920  39.120  59.610  1.00  0.00            
ATOM   4923  HG1 ARG   304      70.730  39.800  60.470  1.00  0.00            
ATOM   4924  HG2 ARG   304      72.020  39.030  59.500  1.00  0.00            
ATOM   4925  CD  ARG   304      70.320  37.750  59.940  1.00  0.00            
ATOM   4926  HD1 ARG   304      69.250  37.840  60.200  1.00  0.00            
ATOM   4927  HD2 ARG   304      70.860  37.310  60.810  1.00  0.00            
ATOM   4928  NE  ARG   304      70.530  36.860  58.740  1.00  0.00            
ATOM   4929  HE  ARG   304      71.470  36.640  58.470  1.00  0.00            
ATOM   4930  CZ  ARG   304      69.610  36.610  57.830  1.00  0.00            
ATOM   4931  NH1 ARG   304      68.320  36.740  58.020  1.00  0.00            
ATOM   4932 HH11 ARG   304      67.950  36.920  58.930  1.00  0.00            
ATOM   4933 HH12 ARG   304      67.730  36.550  57.230  1.00  0.00            
ATOM   4934  NH2 ARG   304      69.970  36.230  56.610  1.00  0.00            
ATOM   4935 HH21 ARG   304      70.830  36.570  56.250  1.00  0.00            
ATOM   4936 HH22 ARG   304      69.210  36.180  55.970  1.00  0.00            
ATOM   4937  C   ARG   304      70.760  41.420  56.540  1.00  0.00            
ATOM   4938  O   ARG   304      71.750  41.430  55.820  1.00  0.00            
ATOM   4939  N   ILE   305      69.530  41.690  56.060  1.00  0.00            
ATOM   4940  HN  ILE   305      68.730  41.650  56.660  1.00  0.00            
ATOM   4941  CA  ILE   305      69.260  42.010  54.660  1.00  0.00            
ATOM   4942  HA  ILE   305      69.640  41.200  54.060  1.00  0.00            
ATOM   4943  CB  ILE   305      67.760  42.140  54.390  1.00  0.00            
ATOM   4944  HB  ILE   305      67.330  42.860  55.120  1.00  0.00            
ATOM   4945  CG2 ILE   305      67.480  42.660  52.960  1.00  0.00            
ATOM   4946 HG21 ILE   305      67.970  41.980  52.220  1.00  0.00            
ATOM   4947 HG22 ILE   305      67.860  43.690  52.810  1.00  0.00            
ATOM   4948 HG23 ILE   305      66.390  42.670  52.750  1.00  0.00            
ATOM   4949  CG1 ILE   305      67.050  40.770  54.620  1.00  0.00            
ATOM   4950 HG11 ILE   305      67.430  40.290  55.550  1.00  0.00            
ATOM   4951 HG12 ILE   305      67.320  40.090  53.780  1.00  0.00            
ATOM   4952  CD  ILE   305      65.530  40.870  54.750  1.00  0.00            
ATOM   4953  HD1 ILE   305      65.070  41.220  53.800  1.00  0.00            
ATOM   4954  HD2 ILE   305      65.250  41.570  55.560  1.00  0.00            
ATOM   4955  HD3 ILE   305      65.100  39.870  54.980  1.00  0.00            
ATOM   4956  C   ILE   305      70.020  43.260  54.230  1.00  0.00            
ATOM   4957  O   ILE   305      70.650  43.310  53.170  1.00  0.00            
ATOM   4958  N   LEU   306      70.030  44.300  55.080  1.00  0.00            
ATOM   4959  HN  LEU   306      69.500  44.250  55.920  1.00  0.00            
ATOM   4960  CA  LEU   306      70.840  45.490  54.870  1.00  0.00            
ATOM   4961  HA  LEU   306      70.570  45.890  53.910  1.00  0.00            
ATOM   4962  CB  LEU   306      70.490  46.530  55.970  1.00  0.00            
ATOM   4963  HB1 LEU   306      70.710  46.090  56.960  1.00  0.00            
ATOM   4964  HB2 LEU   306      69.400  46.720  55.930  1.00  0.00            
ATOM   4965  CG  LEU   306      71.220  47.880  55.850  1.00  0.00            
ATOM   4966  HG  LEU   306      72.320  47.700  55.930  1.00  0.00            
ATOM   4967  CD1 LEU   306      70.950  48.580  54.510  1.00  0.00            
ATOM   4968 HD11 LEU   306      69.860  48.740  54.380  1.00  0.00            
ATOM   4969 HD12 LEU   306      71.320  47.970  53.660  1.00  0.00            
ATOM   4970 HD13 LEU   306      71.460  49.570  54.470  1.00  0.00            
ATOM   4971  CD2 LEU   306      70.820  48.790  57.020  1.00  0.00            
ATOM   4972 HD21 LEU   306      70.980  48.270  57.990  1.00  0.00            
ATOM   4973 HD22 LEU   306      69.740  49.060  56.940  1.00  0.00            
ATOM   4974 HD23 LEU   306      71.440  49.710  56.990  1.00  0.00            
ATOM   4975  C   LEU   306      72.350  45.240  54.840  1.00  0.00            
ATOM   4976  O   LEU   306      73.050  45.730  53.960  1.00  0.00            
ATOM   4977  N   LEU   307      72.890  44.430  55.770  1.00  0.00            
ATOM   4978  HN  LEU   307      72.320  44.070  56.500  1.00  0.00            
ATOM   4979  CA  LEU   307      74.280  44.010  55.790  1.00  0.00            
ATOM   4980  HA  LEU   307      74.890  44.900  55.780  1.00  0.00            
ATOM   4981  CB  LEU   307      74.560  43.230  57.100  1.00  0.00            
ATOM   4982  HB1 LEU   307      73.780  42.450  57.210  1.00  0.00            
ATOM   4983  HB2 LEU   307      74.430  43.930  57.950  1.00  0.00            
ATOM   4984  CG  LEU   307      75.930  42.520  57.240  1.00  0.00            
ATOM   4985  HG  LEU   307      76.000  41.740  56.460  1.00  0.00            
ATOM   4986  CD1 LEU   307      77.130  43.470  57.090  1.00  0.00            
ATOM   4987 HD11 LEU   307      77.200  44.140  57.970  1.00  0.00            
ATOM   4988 HD12 LEU   307      77.030  44.100  56.180  1.00  0.00            
ATOM   4989 HD13 LEU   307      78.070  42.900  57.030  1.00  0.00            
ATOM   4990  CD2 LEU   307      76.020  41.840  58.610  1.00  0.00            
ATOM   4991 HD21 LEU   307      75.150  41.150  58.760  1.00  0.00            
ATOM   4992 HD22 LEU   307      76.000  42.590  59.420  1.00  0.00            
ATOM   4993 HD23 LEU   307      76.960  41.250  58.700  1.00  0.00            
ATOM   4994  C   LEU   307      74.700  43.210  54.550  1.00  0.00            
ATOM   4995  O   LEU   307      75.730  43.480  53.930  1.00  0.00            
ATOM   4996  N   GLN   308      73.870  42.250  54.120  1.00  0.00            
ATOM   4997  HN  GLN   308      73.060  42.010  54.660  1.00  0.00            
ATOM   4998  CA  GLN   308      74.020  41.510  52.880  1.00  0.00            
ATOM   4999  HA  GLN   308      74.990  41.030  52.890  1.00  0.00            
ATOM   5000  CB  GLN   308      72.950  40.390  52.790  1.00  0.00            
ATOM   5001  HB1 GLN   308      72.960  39.940  51.770  1.00  0.00            
ATOM   5002  HB2 GLN   308      71.950  40.860  52.940  1.00  0.00            
ATOM   5003  CG  GLN   308      73.150  39.240  53.810  1.00  0.00            
ATOM   5004  HG1 GLN   308      73.370  39.650  54.820  1.00  0.00            
ATOM   5005  HG2 GLN   308      74.010  38.600  53.520  1.00  0.00            
ATOM   5006  CD  GLN   308      71.910  38.360  53.960  1.00  0.00            
ATOM   5007  OE1 GLN   308      71.370  38.150  55.050  1.00  0.00            
ATOM   5008  NE2 GLN   308      71.410  37.860  52.810  1.00  0.00            
ATOM   5009 HE21 GLN   308      70.450  37.570  52.790  1.00  0.00            
ATOM   5010 HE22 GLN   308      71.940  37.930  51.970  1.00  0.00            
ATOM   5011  C   GLN   308      74.010  42.400  51.630  1.00  0.00            
ATOM   5012  O   GLN   308      74.780  42.210  50.690  1.00  0.00            
ATOM   5013  N   LYS   309      73.130  43.420  51.600  1.00  0.00            
ATOM   5014  HN  LYS   309      72.440  43.510  52.310  1.00  0.00            
ATOM   5015  CA  LYS   309      73.190  44.470  50.600  1.00  0.00            
ATOM   5016  HA  LYS   309      73.210  43.980  49.630  1.00  0.00            
ATOM   5017  CB  LYS   309      71.920  45.350  50.660  1.00  0.00            
ATOM   5018  HB1 LYS   309      72.040  46.250  50.030  1.00  0.00            
ATOM   5019  HB2 LYS   309      71.750  45.680  51.710  1.00  0.00            
ATOM   5020  CG  LYS   309      70.690  44.580  50.160  1.00  0.00            
ATOM   5021  HG1 LYS   309      70.570  43.630  50.740  1.00  0.00            
ATOM   5022  HG2 LYS   309      70.900  44.290  49.110  1.00  0.00            
ATOM   5023  CD  LYS   309      69.380  45.370  50.210  1.00  0.00            
ATOM   5024  HD1 LYS   309      69.500  46.340  49.680  1.00  0.00            
ATOM   5025  HD2 LYS   309      69.150  45.590  51.270  1.00  0.00            
ATOM   5026  CE  LYS   309      68.200  44.590  49.600  1.00  0.00            
ATOM   5027  HE1 LYS   309      67.250  45.120  49.790  1.00  0.00            
ATOM   5028  HE2 LYS   309      68.150  43.570  50.040  1.00  0.00            
ATOM   5029  NZ  LYS   309      68.360  44.450  48.130  1.00  0.00            
ATOM   5030  HZ1 LYS   309      69.300  44.110  47.850  1.00  0.00            
ATOM   5031  HZ2 LYS   309      68.190  45.390  47.700  1.00  0.00            
ATOM   5032  HZ3 LYS   309      67.630  43.780  47.800  1.00  0.00            
ATOM   5033  C   LYS   309      74.440  45.350  50.600  1.00  0.00            
ATOM   5034  O   LYS   309      75.090  45.520  49.570  1.00  0.00            
ATOM   5035  N   LEU   310      74.820  45.910  51.770  1.00  0.00            
ATOM   5036  HN  LEU   310      74.280  45.760  52.590  1.00  0.00            
ATOM   5037  CA  LEU   310      75.900  46.880  51.850  1.00  0.00            
ATOM   5038  HA  LEU   310      75.810  47.560  51.030  1.00  0.00            
ATOM   5039  CB  LEU   310      75.850  47.670  53.180  1.00  0.00            
ATOM   5040  HB1 LEU   310      76.770  48.280  53.300  1.00  0.00            
ATOM   5041  HB2 LEU   310      75.810  46.950  54.020  1.00  0.00            
ATOM   5042  CG  LEU   310      74.660  48.650  53.320  1.00  0.00            
ATOM   5043  HG  LEU   310      73.720  48.080  53.160  1.00  0.00            
ATOM   5044  CD1 LEU   310      74.630  49.250  54.730  1.00  0.00            
ATOM   5045 HD11 LEU   310      75.570  49.800  54.930  1.00  0.00            
ATOM   5046 HD12 LEU   310      74.530  48.430  55.480  1.00  0.00            
ATOM   5047 HD13 LEU   310      73.770  49.940  54.840  1.00  0.00            
ATOM   5048  CD2 LEU   310      74.710  49.780  52.270  1.00  0.00            
ATOM   5049 HD21 LEU   310      74.660  49.370  51.240  1.00  0.00            
ATOM   5050 HD22 LEU   310      75.660  50.350  52.370  1.00  0.00            
ATOM   5051 HD23 LEU   310      73.860  50.470  52.410  1.00  0.00            
ATOM   5052  C   LEU   310      77.290  46.270  51.710  1.00  0.00            
ATOM   5053  O   LEU   310      78.220  46.950  51.290  1.00  0.00            
ATOM   5054  N   THR   311      77.450  44.980  52.050  1.00  0.00            
ATOM   5055  HN  THR   311      76.680  44.480  52.440  1.00  0.00            
ATOM   5056  CA  THR   311      78.700  44.240  51.850  1.00  0.00            
ATOM   5057  HA  THR   311      79.480  44.840  52.290  1.00  0.00            
ATOM   5058  CB  THR   311      78.770  42.890  52.560  1.00  0.00            
ATOM   5059  HB  THR   311      79.630  42.280  52.190  1.00  0.00            
ATOM   5060  OG1 THR   311      77.580  42.130  52.400  1.00  0.00            
ATOM   5061  HG1 THR   311      76.910  42.590  52.920  1.00  0.00
[truncated: 11,669,813 more chars]
