# Supplementary material for: A distinctive ligand recognition mechanism by the human vasoactive intestinal polypeptide receptor 2
Source: Nat Commun. 2022 Apr 27;13:2272. doi: 10.1038/s41467-022-30041-z (PMC9046186; doi:10.1038/s41467-022-30041-z)
Supplement: Supplementary file 3 — Supplementary Data 1 [file 41467_2022_30041_MOESM3_ESM.zip › MDinput-VIP2R/step6.6_equilibration.mdp]

define                  = -DPOSRES -DPOSRES_FC_BB=50.0 -DPOSRES_FC_SC=0.0 -DPOSRES_FC_LIPID=0.0 -DDIHRES -DDIHRES_FC=0.0
integrator              = md
dt                      = 0.002
nsteps                  = 2500000
nstxtcout               = 5000
nstvout                 = 5000
nstfout                 = 5000
nstcalcenergy           = 100
nstenergy               = 1000
nstlog                  = 1000
;
cutoff-scheme           = Verlet
nstlist                 = 20
rlist                   = 1.2
coulombtype             = pme
rcoulomb                = 1.2
vdwtype                 = Cut-off
vdw-modifier            = Force-switch
rvdw_switch             = 1.0
rvdw                    = 1.2
;
tcoupl                  = berendsen
tc_grps                 = PROT   MEMB   SOL_ION
tau_t                   = 1.0   1.0   1.0
ref_t                   = 310   310   310
;
pcoupl                  = berendsen
pcoupltype              = semiisotropic 
tau_p                   = 5.0
compressibility         = 4.5e-5  4.5e-5
ref_p                   = 1.0     1.0
;
constraints             = h-bonds
constraint_algorithm    = LINCS
continuation            = yes
;
nstcomm                 = 100
comm_mode               = linear
comm_grps               = PROT   MEMB   SOL_ION
;
refcoord_scaling        = com
