# Supplementary material for: A distinctive ligand recognition mechanism by the human vasoactive intestinal polypeptide receptor 2
Source: Nat Commun. 2022 Apr 27;13:2272. doi: 10.1038/s41467-022-30041-z (PMC9046186; doi:10.1038/s41467-022-30041-z)
Supplement: Supplementary file 3 — Supplementary Data 1 [file 41467_2022_30041_MOESM3_ESM.zip › MDinput-VIP2R/submit-run-gpu4-8.sh]

gmx  grompp -f step6.0_minimization.mdp -r start-0.pdb -o step6.0_minimization.tpr -c start-0.pdb  -p topol.top -maxwarn -1
gmx  mdrun  -deffnm step6.0_minimization  -pin on -ntomp 10 -ntmpi 2  

gmx  grompp -f step6.0_minimization.mdp -r start-0.pdb -o step6.0_minimization2.tpr -c step6.0_minimization.gro  -p topol.top -maxwarn -1
gmx  mdrun  -deffnm step6.0_minimization2  -pin on -ntomp 10 -ntmpi 2

gmx  grompp -f step6.1_equilibration.mdp -o step6.1_equilibration.tpr  -c step6.0_minimization5.gro -p topol.top -maxwarn -1 -n index.ndx -r step6.0_minimization2.gro
gmx  mdrun  -deffnm step6.1_equilibration  -nb gpu -pme gpu -bonded gpu -update gpu -dlb yes -pin off   -ntomp 8 -ntmpi 1  -gpu_id 0 -pinoffset 0

gmx  grompp -f step6.2_equilibration.mdp -o step6.2_equilibration.tpr  -c step6.1_equilibration.gro -p topol.top -maxwarn -1 -n index.ndx -r step6.0_minimization2.gro 
gmx  mdrun  -deffnm step6.2_equilibration  -nb gpu -pme gpu -bonded gpu -update gpu -dlb yes -pin off   -ntomp 8 -ntmpi 1   -gpu_id 0 -pinoffset 0

gmx  grompp -f step6.3_equilibration.mdp -o step6.3_equilibration.tpr  -c step6.2_equilibration.gro -p topol.top -maxwarn -1 -n index.ndx -r step6.0_minimization2.gro -t step6.2_equilibration.cpt
gmx  mdrun  -deffnm step6.3_equilibration  -nb gpu -pme gpu -bonded gpu -update gpu -dlb yes -pin off   -ntomp 8 -ntmpi 1  -gpu_id 0 -pinoffset 0

gmx  grompp -f step6.4_equilibration.mdp -o step6.4_equilibration.tpr  -c step6.3_equilibration.gro -p topol.top -maxwarn -1 -n index.ndx -r step6.0_minimization2.gro -t step6.3_equilibration.cpt
gmx  mdrun  -deffnm step6.4_equilibration  -nb gpu -pme gpu -bonded gpu -update gpu -dlb yes -pin off   -ntomp 8 -ntmpi 1  -gpu_id 0 -pinoffset 0

gmx  grompp -f step6.5_equilibration.mdp -o step6.5_equilibration.tpr  -c step6.4_equilibration.gro -p topol.top -maxwarn -1 -n index.ndx -r step6.0_minimization2.gro -t step6.4_equilibration.cpt
gmx  mdrun  -deffnm step6.5_equilibration  -nb gpu -pme gpu -bonded gpu -update gpu -dlb yes -pin off   -ntomp 8 -ntmpi 1  -gpu_id 0 -pinoffset 0

gmx  grompp -f step6.6_equilibration.mdp -o step6.6_equilibration.tpr  -c step6.5_equilibration.gro -p topol.top -maxwarn -1 -n index.ndx -r step6.0_minimization2.gro -t step6.5_equilibration.cpt
gmx  mdrun  -deffnm step6.6_equilibration  -nb gpu -pme gpu -bonded gpu -update gpu -dlb yes -pin off   -ntomp 8 -ntmpi 1  -gpu_id 0 -pinoffset 0

gmx  grompp -f step6.7_equilibration.mdp -o step6.7_equilibration.tpr  -c step6.6_equilibration.gro -p topol.top -maxwarn -1 -n index.ndx -r step6.0_minimization2.gro -t step6.6_equilibration.cpt
gmx  mdrun  -deffnm step6.7_equilibration  -nb gpu -pme gpu -bonded gpu -update gpu -dlb yes -pin off   -ntomp 8 -ntmpi 1  -gpu_id 0 -pinoffset 0

gmx  grompp -f step6.8_equilibration.mdp -o step6.8_equilibration.tpr  -c step6.7_equilibration.gro -p topol.top -maxwarn -1 -n index.ndx -r step6.0_minimization2.gro -t step6.7_equilibration.cpt
gmx  mdrun  -deffnm step6.8_equilibration  -nb gpu -pme gpu -bonded gpu -update gpu -dlb yes -pin off   -ntomp 8 -ntmpi 1  -gpu_id 0 -pinoffset 0

gmx  grompp -f step7_production.mdp -o step7_production.tpr  -c step6.8_equilibration.gro -p topol.top -maxwarn -1 -n index.ndx -t step6.8_equilibration.cpt
gmx  mdrun  -deffnm step7_production  -nb gpu -pme gpu -bonded gpu -update gpu -dlb yes -pin off   -ntomp 8 -ntmpi 1  -gpu_id 0 -pinoffset 0
