# Supplementary material for: A distinctive ligand recognition mechanism by the human vasoactive intestinal polypeptide receptor 2
Source: Nat Commun. 2022 Apr 27;13:2272. doi: 10.1038/s41467-022-30041-z (PMC9046186; doi:10.1038/s41467-022-30041-z)
Supplement: Supplementary file 3 — Supplementary Data 1 [file 41467_2022_30041_MOESM3_ESM.zip › MDinput-VIP2R/topol.top]

;;
;; Generated by CHARMM-GUI FF-Converter
;;
;; Correspondance:
;; jul316@lehigh.edu or wonpil@lehigh.edu
;;
;; The main GROMACS topology file
;;

; Include forcefield parameters
#include "toppar/forcefield.itp"
#include "toppar/PROA.itp"
#include "toppar/PROB.itp"
#include "toppar/POPC.itp"
#include "toppar/SOD.itp"
#include "toppar/CLA.itp"
#include "toppar/TIP3.itp"

[ system ]
; Name
Title

[ molecules ]
; Compound	#mols
PROA  	           1
PROB  	           1
POPC  	         287
SOD   	          97
CLA   	         105
TIP3  	       35909
