# Supplementary material for: A distinctive ligand recognition mechanism by the human vasoactive intestinal polypeptide receptor 2
Source: Nat Commun. 2022 Apr 27;13:2272. doi: 10.1038/s41467-022-30041-z (PMC9046186; doi:10.1038/s41467-022-30041-z)
Supplement: Supplementary file 3 — Supplementary Data 1 [file 41467_2022_30041_MOESM3_ESM.zip › MDinput-VIP2R/toppar/CLA.itp]

;;
;; Generated by CHARMM-GUI FF-Converter
;;
;; Correspondance:
;; jul316@lehigh.edu or wonpil@lehigh.edu
;;
;; GROMACS topology file for CLA
;;


[ moleculetype ]
; name	nrexcl
CLA	     1

[ atoms ]
; nr	type	resnr	residu	atom	cgnr	charge	mass
     1        CLA     98      CLA    CLA      1    -1.000000    35.4500   ; qtot -1.000
