# Supplementary material for: A distinctive ligand recognition mechanism by the human vasoactive intestinal polypeptide receptor 2
Source: Nat Commun. 2022 Apr 27;13:2272. doi: 10.1038/s41467-022-30041-z (PMC9046186; doi:10.1038/s41467-022-30041-z)
Supplement: Supplementary file 3 — Supplementary Data 1 [file 41467_2022_30041_MOESM3_ESM.zip › MDinput-VIP2R/toppar/PROA.itp]

;;
;; Generated by CHARMM-GUI FF-Converter
;;
;; Correspondance:
;; jul316@lehigh.edu or wonpil@lehigh.edu
;;
;; GROMACS topology file for PROA
;;


[ moleculetype ]
; name	nrexcl
PROA	     3

[ atoms ]
; nr	type	resnr	residu	atom	cgnr	charge	mass
     1        NH3      1      HSE      N      1    -0.300000    14.0070   ; qtot -0.300
     2         HC      1      HSE    HT1      2     0.330000     1.0080   ; qtot  0.030
     3         HC      1      HSE    HT2      3     0.330000     1.0080   ; qtot  0.360
     4         HC      1      HSE    HT3      4     0.330000     1.0080   ; qtot  0.690
     5        CT1      1      HSE     CA      5     0.210000    12.0110   ; qtot  0.900
     6        HB1      1      HSE     HA      6     0.100000     1.0080   ; qtot  1.000
     7        CT2      1      HSE     CB      7    -0.080000    12.0110   ; qtot  0.920
     8        HA2      1      HSE    HB1      8     0.090000     1.0080   ; qtot  1.010
     9        HA2      1      HSE    HB2      9     0.090000     1.0080   ; qtot  1.100
    10        NR2      1      HSE    ND1     10    -0.700000    14.0070   ; qtot  0.400
    11       CPH1      1      HSE     CG     11     0.220000    12.0110   ; qtot  0.620
    12       CPH2      1      HSE    CE1     12     0.250000    12.0110   ; qtot  0.870
    13        HR1      1      HSE    HE1     13     0.130000     1.0080   ; qtot  1.000
    14        NR1      1      HSE    NE2     14    -0.360000    14.0070   ; qtot  0.640
    15          H      1      HSE    HE2     15     0.320000     1.0080   ; qtot  0.960
    16       CPH1      1      HSE    CD2     16    -0.050000    12.0110   ; qtot  0.910
    17        HR3      1      HSE    HD2     17     0.090000     1.0080   ; qtot  1.000
    18          C      1      HSE      C     18     0.510000    12.0110   ; qtot  1.510
    19          O      1      HSE      O     19    -0.510000    15.9994   ; qtot  1.000
    20        NH1      2      SER      N     20    -0.470000    14.0070   ; qtot  0.530
    21          H      2      SER     HN     21     0.310000     1.0080   ; qtot  0.840
    22        CT1      2      SER     CA     22     0.070000    12.0110   ; qtot  0.910
    23        HB1      2      SER     HA     23     0.090000     1.0080   ; qtot  1.000
    24        CT2      2      SER     CB     24     0.050000    12.0110   ; qtot  1.050
    25        HA2      2      SER    HB1     25     0.090000     1.0080   ; qtot  1.140
    26        HA2      2      SER    HB2     26     0.090000     1.0080   ; qtot  1.230
    27        OH1      2      SER     OG     27    -0.660000    15.9994   ; qtot  0.570
    28          H      2      SER    HG1     28     0.430000     1.0080   ; qtot  1.000
    29          C      2      SER      C     29     0.510000    12.0110   ; qtot  1.510
    30          O      2      SER      O     30    -0.510000    15.9994   ; qtot  1.000
    31        NH1      3      ASP      N     31    -0.470000    14.0070   ; qtot  0.530
    32          H      3      ASP     HN     32     0.310000     1.0080   ; qtot  0.840
    33        CT1      3      ASP     CA     33     0.070000    12.0110   ; qtot  0.910
    34        HB1      3      ASP     HA     34     0.090000     1.0080   ; qtot  1.000
    35       CT2A      3      ASP     CB     35    -0.280000    12.0110   ; qtot  0.720
    36        HA2      3      ASP    HB1     36     0.090000     1.0080   ; qtot  0.810
    37        HA2      3      ASP    HB2     37     0.090000     1.0080   ; qtot  0.900
    38         CC      3      ASP     CG     38     0.620000    12.0110   ; qtot  1.520
    39         OC      3      ASP    OD1     39    -0.760000    15.9994   ; qtot  0.760
    40         OC      3      ASP    OD2     40    -0.760000    15.9994   ; qtot  0.000
    41          C      3      ASP      C     41     0.510000    12.0110   ; qtot  0.510
    42          O      3      ASP      O     42    -0.510000    15.9994   ; qtot  0.000
    43        NH1      4      GLY      N     43    -0.470000    14.0070   ; qtot -0.470
    44          H      4      GLY     HN     44     0.310000     1.0080   ; qtot -0.160
    45        CT2      4      GLY     CA     45    -0.020000    12.0110   ; qtot -0.180
    46        HB2      4      GLY    HA1     46     0.090000     1.0080   ; qtot -0.090
    47        HB2      4      GLY    HA2     47     0.090000     1.0080   ; qtot  0.000
    48          C      4      GLY      C     48     0.510000    12.0110   ; qtot  0.510
    49          O      4      GLY      O     49    -0.510000    15.9994   ; qtot  0.000
    50        NH1      5      ILE      N     50    -0.470000    14.0070   ; qtot -0.470
    51          H      5      ILE     HN     51     0.310000     1.0080   ; qtot -0.160
    52        CT1      5      ILE     CA     52     0.070000    12.0110   ; qtot -0.090
    53        HB1      5      ILE     HA     53     0.090000     1.0080   ; qtot  0.000
    54        CT1      5      ILE     CB     54    -0.090000    12.0110   ; qtot -0.090
    55        HA1      5      ILE     HB     55     0.090000     1.0080   ; qtot  0.000
    56        CT3      5      ILE    CG2     56    -0.270000    12.0110   ; qtot -0.270
    57        HA3      5      ILE   HG21     57     0.090000     1.0080   ; qtot -0.180
    58        HA3      5      ILE   HG22     58     0.090000     1.0080   ; qtot -0.090
    59        HA3      5      ILE   HG23     59     0.090000     1.0080   ; qtot -0.000
    60        CT2      5      ILE    CG1     60    -0.180000    12.0110   ; qtot -0.180
    61        HA2      5      ILE   HG11     61     0.090000     1.0080   ; qtot -0.090
    62        HA2      5      ILE   HG12     62     0.090000     1.0080   ; qtot -0.000
    63        CT3      5      ILE     CD     63    -0.270000    12.0110   ; qtot -0.270
    64        HA3      5      ILE    HD1     64     0.090000     1.0080   ; qtot -0.180
    65        HA3      5      ILE    HD2     65     0.090000     1.0080   ; qtot -0.090
    66        HA3      5      ILE    HD3     66     0.090000     1.0080   ; qtot -0.000
    67          C      5      ILE      C     67     0.510000    12.0110   ; qtot  0.510
    68          O      5      ILE      O     68    -0.510000    15.9994   ; qtot  0.000
    69        NH1      6      PHE      N     69    -0.470000    14.0070   ; qtot -0.470
    70          H      6      PHE     HN     70     0.310000     1.0080   ; qtot -0.160
    71        CT1      6      PHE     CA     71     0.070000    12.0110   ; qtot -0.090
    72        HB1      6      PHE     HA     72     0.090000     1.0080   ; qtot  0.000
    73        CT2      6      PHE     CB     73    -0.180000    12.0110   ; qtot -0.180
    74        HA2      6      PHE    HB1     74     0.090000     1.0080   ; qtot -0.090
    75        HA2      6      PHE    HB2     75     0.090000     1.0080   ; qtot  0.000
    76         CA      6      PHE     CG     76     0.000000    12.0110   ; qtot  0.000
    77         CA      6      PHE    CD1     77    -0.115000    12.0110   ; qtot -0.115
    78         HP      6      PHE    HD1     78     0.115000     1.0080   ; qtot  0.000
    79         CA      6      PHE    CE1     79    -0.115000    12.0110   ; qtot -0.115
    80         HP      6      PHE    HE1     80     0.115000     1.0080   ; qtot  0.000
    81         CA      6      PHE     CZ     81    -0.115000    12.0110   ; qtot -0.115
    82         HP      6      PHE     HZ     82     0.115000     1.0080   ; qtot  0.000
    83         CA      6      PHE    CD2     83    -0.115000    12.0110   ; qtot -0.115
    84         HP      6      PHE    HD2     84     0.115000     1.0080   ; qtot  0.000
    85         CA      6      PHE    CE2     85    -0.115000    12.0110   ; qtot -0.115
    86         HP      6      PHE    HE2     86     0.115000     1.0080   ; qtot  0.000
    87          C      6      PHE      C     87     0.510000    12.0110   ; qtot  0.510
    88          O      6      PHE      O     88    -0.510000    15.9994   ; qtot  0.000
    89        NH1      7      THR      N     89    -0.470000    14.0070   ; qtot -0.470
    90          H      7      THR     HN     90     0.310000     1.0080   ; qtot -0.160
    91        CT1      7      THR     CA     91     0.070000    12.0110   ; qtot -0.090
    92        HB1      7      THR     HA     92     0.090000     1.0080   ; qtot  0.000
    93        CT1      7      THR     CB     93     0.140000    12.0110   ; qtot  0.140
    94        HA1      7      THR     HB     94     0.090000     1.0080   ; qtot  0.230
    95        OH1      7      THR    OG1     95    -0.660000    15.9994   ; qtot -0.430
    96          H      7      THR    HG1     96     0.430000     1.0080   ; qtot  0.000
    97        CT3      7      THR    CG2     97    -0.270000    12.0110   ; qtot -0.270
    98        HA3      7      THR   HG21     98     0.090000     1.0080   ; qtot -0.180
    99        HA3      7      THR   HG22     99     0.090000     1.0080   ; qtot -0.090
   100        HA3      7      THR   HG23    100     0.090000     1.0080   ; qtot -0.000
   101          C      7      THR      C    101     0.510000    12.0110   ; qtot  0.510
   102          O      7      THR      O    102    -0.510000    15.9994   ; qtot  0.000
   103        NH1      8      ASP      N    103    -0.470000    14.0070   ; qtot -0.470
   104          H      8      ASP     HN    104     0.310000     1.0080   ; qtot -0.160
   105        CT1      8      ASP     CA    105     0.070000    12.0110   ; qtot -0.090
   106        HB1      8      ASP     HA    106     0.090000     1.0080   ; qtot  0.000
   107       CT2A      8      ASP     CB    107    -0.280000    12.0110   ; qtot -0.280
   108        HA2      8      ASP    HB1    108     0.090000     1.0080   ; qtot -0.190
   109        HA2      8      ASP    HB2    109     0.090000     1.0080   ; qtot -0.100
   110         CC      8      ASP     CG    110     0.620000    12.0110   ; qtot  0.520
   111         OC      8      ASP    OD1    111    -0.760000    15.9994   ; qtot -0.240
   112         OC      8      ASP    OD2    112    -0.760000    15.9994   ; qtot -1.000
   113          C      8      ASP      C    113     0.510000    12.0110   ; qtot -0.490
   114          O      8      ASP      O    114    -0.510000    15.9994   ; qtot -1.000
   115        NH1      9      SER      N    115    -0.470000    14.0070   ; qtot -1.470
   116          H      9      SER     HN    116     0.310000     1.0080   ; qtot -1.160
   117        CT1      9      SER     CA    117     0.070000    12.0110   ; qtot -1.090
   118        HB1      9      SER     HA    118     0.090000     1.0080   ; qtot -1.000
   119        CT2      9      SER     CB    119     0.050000    12.0110   ; qtot -0.950
   120        HA2      9      SER    HB1    120     0.090000     1.0080   ; qtot -0.860
   121        HA2      9      SER    HB2    121     0.090000     1.0080   ; qtot -0.770
   122        OH1      9      SER     OG    122    -0.660000    15.9994   ; qtot -1.430
   123          H      9      SER    HG1    123     0.430000     1.0080   ; qtot -1.000
   124          C      9      SER      C    124     0.510000    12.0110   ; qtot -0.490
   125          O      9      SER      O    125    -0.510000    15.9994   ; qtot -1.000
   126        NH1     10      TYR      N    126    -0.470000    14.0070   ; qtot -1.470
   127          H     10      TYR     HN    127     0.310000     1.0080   ; qtot -1.160
   128        CT1     10      TYR     CA    128     0.070000    12.0110   ; qtot -1.090
   129        HB1     10      TYR     HA    129     0.090000     1.0080   ; qtot -1.000
   130        CT2     10      TYR     CB    130    -0.180000    12.0110   ; qtot -1.180
   131        HA2     10      TYR    HB1    131     0.090000     1.0080   ; qtot -1.090
   132        HA2     10      TYR    HB2    132     0.090000     1.0080   ; qtot -1.000
   133         CA     10      TYR     CG    133     0.000000    12.0110   ; qtot -1.000
   134         CA     10      TYR    CD1    134    -0.115000    12.0110   ; qtot -1.115
   135         HP     10      TYR    HD1    135     0.115000     1.0080   ; qtot -1.000
   136         CA     10      TYR    CE1    136    -0.115000    12.0110   ; qtot -1.115
   137         HP     10      TYR    HE1    137     0.115000     1.0080   ; qtot -1.000
   138         CA     10      TYR     CZ    138     0.110000    12.0110   ; qtot -0.890
   139        OH1     10      TYR     OH    139    -0.540000    15.9994   ; qtot -1.430
   140          H     10      TYR     HH    140     0.430000     1.0080   ; qtot -1.000
   141         CA     10      TYR    CD2    141    -0.115000    12.0110   ; qtot -1.115
   142         HP     10      TYR    HD2    142     0.115000     1.0080   ; qtot -1.000
   143         CA     10      TYR    CE2    143    -0.115000    12.0110   ; qtot -1.115
   144         HP     10      TYR    HE2    144     0.115000     1.0080   ; qtot -1.000
   145          C     10      TYR      C    145     0.510000    12.0110   ; qtot -0.490
   146          O     10      TYR      O    146    -0.510000    15.9994   ; qtot -1.000
   147        NH1     11      SER      N    147    -0.470000    14.0070   ; qtot -1.470
   148          H     11      SER     HN    148     0.310000     1.0080   ; qtot -1.160
   149        CT1     11      SER     CA    149     0.070000    12.0110   ; qtot -1.090
   150        HB1     11      SER     HA    150     0.090000     1.0080   ; qtot -1.000
   151        CT2     11      SER     CB    151     0.050000    12.0110   ; qtot -0.950
   152        HA2     11      SER    HB1    152     0.090000     1.0080   ; qtot -0.860
   153        HA2     11      SER    HB2    153     0.090000     1.0080   ; qtot -0.770
   154        OH1     11      SER     OG    154    -0.660000    15.9994   ; qtot -1.430
   155          H     11      SER    HG1    155     0.430000     1.0080   ; qtot -1.000
   156          C     11      SER      C    156     0.510000    12.0110   ; qtot -0.490
   157          O     11      SER      O    157    -0.510000    15.9994   ; qtot -1.000
   158        NH1     12      ARG      N    158    -0.470000    14.0070   ; qtot -1.470
   159          H     12      ARG     HN    159     0.310000     1.0080   ; qtot -1.160
   160        CT1     12      ARG     CA    160     0.070000    12.0110   ; qtot -1.090
   161        HB1     12      ARG     HA    161     0.090000     1.0080   ; qtot -1.000
   162        CT2     12      ARG     CB    162    -0.180000    12.0110   ; qtot -1.180
   163        HA2     12      ARG    HB1    163     0.090000     1.0080   ; qtot -1.090
   164        HA2     12      ARG    HB2    164     0.090000     1.0080   ; qtot -1.000
   165        CT2     12      ARG     CG    165    -0.180000    12.0110   ; qtot -1.180
   166        HA2     12      ARG    HG1    166     0.090000     1.0080   ; qtot -1.090
   167        HA2     12      ARG    HG2    167     0.090000     1.0080   ; qtot -1.000
   168        CT2     12      ARG     CD    168     0.200000    12.0110   ; qtot -0.800
   169        HA2     12      ARG    HD1    169     0.090000     1.0080   ; qtot -0.710
   170        HA2     12      ARG    HD2    170     0.090000     1.0080   ; qtot -0.620
   171        NC2     12      ARG     NE    171    -0.700000    14.0070   ; qtot -1.320
   172         HC     12      ARG     HE    172     0.440000     1.0080   ; qtot -0.880
   173          C     12      ARG     CZ    173     0.640000    12.0110   ; qtot -0.240
   174        NC2     12      ARG    NH1    174    -0.800000    14.0070   ; qtot -1.040
   175         HC     12      ARG   HH11    175     0.460000     1.0080   ; qtot -0.580
   176         HC     12      ARG   HH12    176     0.460000     1.0080   ; qtot -0.120
   177        NC2     12      ARG    NH2    177    -0.800000    14.0070   ; qtot -0.920
   178         HC     12      ARG   HH21    178     0.460000     1.0080   ; qtot -0.460
   179         HC     12      ARG   HH22    179     0.460000     1.0080   ; qtot -0.000
   180          C     12      ARG      C    180     0.510000    12.0110   ; qtot  0.510
   181          O     12      ARG      O    181    -0.510000    15.9994   ; qtot -0.000
   182        NH1     13      TYR      N    182    -0.470000    14.0070   ; qtot -0.470
   183          H     13      TYR     HN    183     0.310000     1.0080   ; qtot -0.160
   184        CT1     13      TYR     CA    184     0.070000    12.0110   ; qtot -0.090
   185        HB1     13      TYR     HA    185     0.090000     1.0080   ; qtot -0.000
   186        CT2     13      TYR     CB    186    -0.180000    12.0110   ; qtot -0.180
   187        HA2     13      TYR    HB1    187     0.090000     1.0080   ; qtot -0.090
   188        HA2     13      TYR    HB2    188     0.090000     1.0080   ; qtot -0.000
   189         CA     13      TYR     CG    189     0.000000    12.0110   ; qtot -0.000
   190         CA     13      TYR    CD1    190    -0.115000    12.0110   ; qtot -0.115
   191         HP     13      TYR    HD1    191     0.115000     1.0080   ; qtot -0.000
   192         CA     13      TYR    CE1    192    -0.115000    12.0110   ; qtot -0.115
   193         HP     13      TYR    HE1    193     0.115000     1.0080   ; qtot -0.000
   194         CA     13      TYR     CZ    194     0.110000    12.0110   ; qtot  0.110
   195        OH1     13      TYR     OH    195    -0.540000    15.9994   ; qtot -0.430
   196          H     13      TYR     HH    196     0.430000     1.0080   ; qtot -0.000
   197         CA     13      TYR    CD2    197    -0.115000    12.0110   ; qtot -0.115
   198         HP     13      TYR    HD2    198     0.115000     1.0080   ; qtot -0.000
   199         CA     13      TYR    CE2    199    -0.115000    12.0110   ; qtot -0.115
   200         HP     13      TYR    HE2    200     0.115000     1.0080   ; qtot -0.000
   201          C     13      TYR      C    201     0.510000    12.0110   ; qtot  0.510
   202          O     13      TYR      O    202    -0.510000    15.9994   ; qtot -0.000
   203        NH1     14      ARG      N    203    -0.470000    14.0070   ; qtot -0.470
   204          H     14      ARG     HN    204     0.310000     1.0080   ; qtot -0.160
   205        CT1     14      ARG     CA    205     0.070000    12.0110   ; qtot -0.090
   206        HB1     14      ARG     HA    206     0.090000     1.0080   ; qtot -0.000
   207        CT2     14      ARG     CB    207    -0.180000    12.0110   ; qtot -0.180
   208        HA2     14      ARG    HB1    208     0.090000     1.0080   ; qtot -0.090
   209        HA2     14      ARG    HB2    209     0.090000     1.0080   ; qtot -0.000
   210        CT2     14      ARG     CG    210    -0.180000    12.0110   ; qtot -0.180
   211        HA2     14      ARG    HG1    211     0.090000     1.0080   ; qtot -0.090
   212        HA2     14      ARG    HG2    212     0.090000     1.0080   ; qtot -0.000
   213        CT2     14      ARG     CD    213     0.200000    12.0110   ; qtot  0.200
   214        HA2     14      ARG    HD1    214     0.090000     1.0080   ; qtot  0.290
   215        HA2     14      ARG    HD2    215     0.090000     1.0080   ; qtot  0.380
   216        NC2     14      ARG     NE    216    -0.700000    14.0070   ; qtot -0.320
   217         HC     14      ARG     HE    217     0.440000     1.0080   ; qtot  0.120
   218          C     14      ARG     CZ    218     0.640000    12.0110   ; qtot  0.760
   219        NC2     14      ARG    NH1    219    -0.800000    14.0070   ; qtot -0.040
   220         HC     14      ARG   HH11    220     0.460000     1.0080   ; qtot  0.420
   221         HC     14      ARG   HH12    221     0.460000     1.0080   ; qtot  0.880
   222        NC2     14      ARG    NH2    222    -0.800000    14.0070   ; qtot  0.080
   223         HC     14      ARG   HH21    223     0.460000     1.0080   ; qtot  0.540
   224         HC     14      ARG   HH22    224     0.460000     1.0080   ; qtot  1.000
   225          C     14      ARG      C    225     0.510000    12.0110   ; qtot  1.510
   226          O     14      ARG      O    226    -0.510000    15.9994   ; qtot  1.000
   227        NH1     15      LYS      N    227    -0.470000    14.0070   ; qtot  0.530
   228          H     15      LYS     HN    228     0.310000     1.0080   ; qtot  0.840
   229        CT1     15      LYS     CA    229     0.070000    12.0110   ; qtot  0.910
   230        HB1     15      LYS     HA    230     0.090000     1.0080   ; qtot  1.000
   231        CT2     15      LYS     CB    231    -0.180000    12.0110   ; qtot  0.820
   232        HA2     15      LYS    HB1    232     0.090000     1.0080   ; qtot  0.910
   233        HA2     15      LYS    HB2    233     0.090000     1.0080   ; qtot  1.000
   234        CT2     15      LYS     CG    234    -0.180000    12.0110   ; qtot  0.820
   235        HA2     15      LYS    HG1    235     0.090000     1.0080   ; qtot  0.910
   236        HA2     15      LYS    HG2    236     0.090000     1.0080   ; qtot  1.000
   237        CT2     15      LYS     CD    237    -0.180000    12.0110   ; qtot  0.820
   238        HA2     15      LYS    HD1    238     0.090000     1.0080   ; qtot  0.910
   239        HA2     15      LYS    HD2    239     0.090000     1.0080   ; qtot  1.000
   240        CT2     15      LYS     CE    240     0.210000    12.0110   ; qtot  1.210
   241        HA2     15      LYS    HE1    241     0.050000     1.0080   ; qtot  1.260
   242        HA2     15      LYS    HE2    242     0.050000     1.0080   ; qtot  1.310
   243        NH3     15      LYS     NZ    243    -0.300000    14.0070   ; qtot  1.010
   244         HC     15      LYS    HZ1    244     0.330000     1.0080   ; qtot  1.340
   245         HC     15      LYS    HZ2    245     0.330000     1.0080   ; qtot  1.670
   246         HC     15      LYS    HZ3    246     0.330000     1.0080   ; qtot  2.000
   247          C     15      LYS      C    247     0.510000    12.0110   ; qtot  2.510
   248          O     15      LYS      O    248    -0.510000    15.9994   ; qtot  2.000
   249        NH1     16      GLN      N    249    -0.470000    14.0070   ; qtot  1.530
   250          H     16      GLN     HN    250     0.310000     1.0080   ; qtot  1.840
   251        CT1     16      GLN     CA    251     0.070000    12.0110   ; qtot  1.910
   252        HB1     16      GLN     HA    252     0.090000     1.0080   ; qtot  2.000
   253        CT2     16      GLN     CB    253    -0.180000    12.0110   ; qtot  1.820
   254        HA2     16      GLN    HB1    254     0.090000     1.0080   ; qtot  1.910
   255        HA2     16      GLN    HB2    255     0.090000     1.0080   ; qtot  2.000
   256        CT2     16      GLN     CG    256    -0.180000    12.0110   ; qtot  1.820
   257        HA2     16      GLN    HG1    257     0.090000     1.0080   ; qtot  1.910
   258        HA2     16      GLN    HG2    258     0.090000     1.0080   ; qtot  2.000
   259         CC     16      GLN     CD    259     0.550000    12.0110   ; qtot  2.550
   260          O     16      GLN    OE1    260    -0.550000    15.9994   ; qtot  2.000
   261        NH2     16      GLN    NE2    261    -0.620000    14.0070   ; qtot  1.380
   262          H     16      GLN   HE21    262     0.320000     1.0080   ; qtot  1.700
   263          H     16      GLN   HE22    263     0.300000     1.0080   ; qtot  2.000
   264          C     16      GLN      C    264     0.510000    12.0110   ; qtot  2.510
   265          O     16      GLN      O    265    -0.510000    15.9994   ; qtot  2.000
   266        NH1     17      MET      N    266    -0.470000    14.0070   ; qtot  1.530
   267          H     17      MET     HN    267     0.310000     1.0080   ; qtot  1.840
   268        CT1     17      MET     CA    268     0.070000    12.0110   ; qtot  1.910
   269        HB1     17      MET     HA    269     0.090000     1.0080   ; qtot  2.000
   270        CT2     17      MET     CB    270    -0.180000    12.0110   ; qtot  1.820
   271        HA2     17      MET    HB1    271     0.090000     1.0080   ; qtot  1.910
   272        HA2     17      MET    HB2    272     0.090000     1.0080   ; qtot  2.000
   273        CT2     17      MET     CG    273    -0.140000    12.0110   ; qtot  1.860
   274        HA2     17      MET    HG1    274     0.090000     1.0080   ; qtot  1.950
   275        HA2     17      MET    HG2    275     0.090000     1.0080   ; qtot  2.040
   276          S     17      MET     SD    276    -0.090000    32.0600   ; qtot  1.950
   277        CT3     17      MET     CE    277    -0.220000    12.0110   ; qtot  1.730
   278        HA3     17      MET    HE1    278     0.090000     1.0080   ; qtot  1.820
   279        HA3     17      MET    HE2    279     0.090000     1.0080   ; qtot  1.910
   280        HA3     17      MET    HE3    280     0.090000     1.0080   ; qtot  2.000
   281          C     17      MET      C    281     0.510000    12.0110   ; qtot  2.510
   282          O     17      MET      O    282    -0.510000    15.9994   ; qtot  2.000
   283        NH1     18      ALA      N    283    -0.470000    14.0070   ; qtot  1.530
   284          H     18      ALA     HN    284     0.310000     1.0080   ; qtot  1.840
   285        CT1     18      ALA     CA    285     0.070000    12.0110   ; qtot  1.910
   286        HB1     18      ALA     HA    286     0.090000     1.0080   ; qtot  2.000
   287        CT3     18      ALA     CB    287    -0.270000    12.0110   ; qtot  1.730
   288        HA3     18      ALA    HB1    288     0.090000     1.0080   ; qtot  1.820
   289        HA3     18      ALA    HB2    289     0.090000     1.0080   ; qtot  1.910
   290        HA3     18      ALA    HB3    290     0.090000     1.0080   ; qtot  2.000
   291          C     18      ALA      C    291     0.510000    12.0110   ; qtot  2.510
   292          O     18      ALA      O    292    -0.510000    15.9994   ; qtot  2.000
   293        NH1     19      VAL      N    293    -0.470000    14.0070   ; qtot  1.530
   294          H     19      VAL     HN    294     0.310000     1.0080   ; qtot  1.840
   295        CT1     19      VAL     CA    295     0.070000    12.0110   ; qtot  1.910
   296        HB1     19      VAL     HA    296     0.090000     1.0080   ; qtot  2.000
   297        CT1     19      VAL     CB    297    -0.090000    12.0110   ; qtot  1.910
   298        HA1     19      VAL     HB    298     0.090000     1.0080   ; qtot  2.000
   299        CT3     19      VAL    CG1    299    -0.270000    12.0110   ; qtot  1.730
   300        HA3     19      VAL   HG11    300     0.090000     1.0080   ; qtot  1.820
   301        HA3     19      VAL   HG12    301     0.090000     1.0080   ; qtot  1.910
   302        HA3     19      VAL   HG13    302     0.090000     1.0080   ; qtot  2.000
   303        CT3     19      VAL    CG2    303    -0.270000    12.0110   ; qtot  1.730
   304        HA3     19      VAL   HG21    304     0.090000     1.0080   ; qtot  1.820
   305        HA3     19      VAL   HG22    305     0.090000     1.0080   ; qtot  1.910
   306        HA3     19      VAL   HG23    306     0.090000     1.0080   ; qtot  2.000
   307          C     19      VAL      C    307     0.510000    12.0110   ; qtot  2.510
   308          O     19      VAL      O    308    -0.510000    15.9994   ; qtot  2.000
   309        NH1     20      LYS      N    309    -0.470000    14.0070   ; qtot  1.530
   310          H     20      LYS     HN    310     0.310000     1.0080   ; qtot  1.840
   311        CT1     20      LYS     CA    311     0.070000    12.0110   ; qtot  1.910
   312        HB1     20      LYS     HA    312     0.090000     1.0080   ; qtot  2.000
   313        CT2     20      LYS     CB    313    -0.180000    12.0110   ; qtot  1.820
   314        HA2     20      LYS    HB1    314     0.090000     1.0080   ; qtot  1.910
   315        HA2     20      LYS    HB2    315     0.090000     1.0080   ; qtot  2.000
   316        CT2     20      LYS     CG    316    -0.180000    12.0110   ; qtot  1.820
   317        HA2     20      LYS    HG1    317     0.090000     1.0080   ; qtot  1.910
   318        HA2     20      LYS    HG2    318     0.090000     1.0080   ; qtot  2.000
   319        CT2     20      LYS     CD    319    -0.180000    12.0110   ; qtot  1.820
   320        HA2     20      LYS    HD1    320     0.090000     1.0080   ; qtot  1.910
   321        HA2     20      LYS    HD2    321     0.090000     1.0080   ; qtot  2.000
   322        CT2     20      LYS     CE    322     0.210000    12.0110   ; qtot  2.210
   323        HA2     20      LYS    HE1    323     0.050000     1.0080   ; qtot  2.260
   324        HA2     20      LYS    HE2    324     0.050000     1.0080   ; qtot  2.310
   325        NH3     20      LYS     NZ    325    -0.300000    14.0070   ; qtot  2.010
   326         HC     20      LYS    HZ1    326     0.330000     1.0080   ; qtot  2.340
   327         HC     20      LYS    HZ2    327     0.330000     1.0080   ; qtot  2.670
   328         HC     20      LYS    HZ3    328     0.330000     1.0080   ; qtot  3.000
   329          C     20      LYS      C    329     0.510000    12.0110   ; qtot  3.510
   330          O     20      LYS      O    330    -0.510000    15.9994   ; qtot  3.000
   331        NH1     21      LYS      N    331    -0.470000    14.0070   ; qtot  2.530
   332          H     21      LYS     HN    332     0.310000     1.0080   ; qtot  2.840
   333        CT1     21      LYS     CA    333     0.070000    12.0110   ; qtot  2.910
   334        HB1     21      LYS     HA    334     0.090000     1.0080   ; qtot  3.000
   335        CT2     21      LYS     CB    335    -0.180000    12.0110   ; qtot  2.820
   336        HA2     21      LYS    HB1    336     0.090000     1.0080   ; qtot  2.910
   337        HA2     21      LYS    HB2    337     0.090000     1.0080   ; qtot  3.000
   338        CT2     21      LYS     CG    338    -0.180000    12.0110   ; qtot  2.820
   339        HA2     21      LYS    HG1    339     0.090000     1.0080   ; qtot  2.910
   340        HA2     21      LYS    HG2    340     0.090000     1.0080   ; qtot  3.000
   341        CT2     21      LYS     CD    341    -0.180000    12.0110   ; qtot  2.820
   342        HA2     21      LYS    HD1    342     0.090000     1.0080   ; qtot  2.910
   343        HA2     21      LYS    HD2    343     0.090000     1.0080   ; qtot  3.000
   344        CT2     21      LYS     CE    344     0.210000    12.0110   ; qtot  3.210
   345        HA2     21      LYS    HE1    345     0.050000     1.0080   ; qtot  3.260
   346        HA2     21      LYS    HE2    346     0.050000     1.0080   ; qtot  3.310
   347        NH3     21      LYS     NZ    347    -0.300000    14.0070   ; qtot  3.010
   348         HC     21      LYS    HZ1    348     0.330000     1.0080   ; qtot  3.340
   349         HC     21      LYS    HZ2    349     0.330000     1.0080   ; qtot  3.670
   350         HC     21      LYS    HZ3    350     0.330000     1.0080   ; qtot  4.000
   351          C     21      LYS      C    351     0.510000    12.0110   ; qtot  4.510
   352          O     21      LYS      O    352    -0.510000    15.9994   ; qtot  4.000
   353        NH1     22      TYR      N    353    -0.470000    14.0070   ; qtot  3.530
   354          H     22      TYR     HN    354     0.310000     1.0080   ; qtot  3.840
   355        CT1     22      TYR     CA    355     0.070000    12.0110   ; qtot  3.910
   356        HB1     22      TYR     HA    356     0.090000     1.0080   ; qtot  4.000
   357        CT2     22      TYR     CB    357    -0.180000    12.0110   ; qtot  3.820
   358        HA2     22      TYR    HB1    358     0.090000     1.0080   ; qtot  3.910
   359        HA2     22      TYR    HB2    359     0.090000     1.0080   ; qtot  4.000
   360         CA     22      TYR     CG    360     0.000000    12.0110   ; qtot  4.000
   361         CA     22      TYR    CD1    361    -0.115000    12.0110   ; qtot  3.885
   362         HP     22      TYR    HD1    362     0.115000     1.0080   ; qtot  4.000
   363         CA     22      TYR    CE1    363    -0.115000    12.0110   ; qtot  3.885
   364         HP     22      TYR    HE1    364     0.115000     1.0080   ; qtot  4.000
   365         CA     22      TYR     CZ    365     0.110000    12.0110   ; qtot  4.110
   366        OH1     22      TYR     OH    366    -0.540000    15.9994   ; qtot  3.570
   367          H     22      TYR     HH    367     0.430000     1.0080   ; qtot  4.000
   368         CA     22      TYR    CD2    368    -0.115000    12.0110   ; qtot  3.885
   369         HP     22      TYR    HD2    369     0.115000     1.0080   ; qtot  4.000
   370         CA     22      TYR    CE2    370    -0.115000    12.0110   ; qtot  3.885
   371         HP     22      TYR    HE2    371     0.115000     1.0080   ; qtot  4.000
   372          C     22      TYR      C    372     0.510000    12.0110   ; qtot  4.510
   373          O     22      TYR      O    373    -0.510000    15.9994   ; qtot  4.000
   374        NH1     23      LEU      N    374    -0.470000    14.0070   ; qtot  3.530
   375          H     23      LEU     HN    375     0.310000     1.0080   ; qtot  3.840
   376        CT1     23      LEU     CA    376     0.070000    12.0110   ; qtot  3.910
   377        HB1     23      LEU     HA    377     0.090000     1.0080   ; qtot  4.000
   378        CT2     23      LEU     CB    378    -0.180000    12.0110   ; qtot  3.820
   379        HA2     23      LEU    HB1    379     0.090000     1.0080   ; qtot  3.910
   380        HA2     23      LEU    HB2    380     0.090000     1.0080   ; qtot  4.000
   381        CT1     23      LEU     CG    381    -0.090000    12.0110   ; qtot  3.910
   382        HA1     23      LEU     HG    382     0.090000     1.0080   ; qtot  4.000
   383        CT3     23      LEU    CD1    383    -0.270000    12.0110   ; qtot  3.730
   384        HA3     23      LEU   HD11    384     0.090000     1.0080   ; qtot  3.820
   385        HA3     23      LEU   HD12    385     0.090000     1.0080   ; qtot  3.910
   386        HA3     23      LEU   HD13    386     0.090000     1.0080   ; qtot  4.000
   387        CT3     23      LEU    CD2    387    -0.270000    12.0110   ; qtot  3.730
   388        HA3     23      LEU   HD21    388     0.090000     1.0080   ; qtot  3.820
   389        HA3     23      LEU   HD22    389     0.090000     1.0080   ; qtot  3.910
   390        HA3     23      LEU   HD23    390     0.090000     1.0080   ; qtot  4.000
   391          C     23      LEU      C    391     0.510000    12.0110   ; qtot  4.510
   392          O     23      LEU      O    392    -0.510000    15.9994   ; qtot  4.000
   393        NH1     24      ALA      N    393    -0.470000    14.0070   ; qtot  3.530
   394          H     24      ALA     HN    394     0.310000     1.0080   ; qtot  3.840
   395        CT1     24      ALA     CA    395     0.070000    12.0110   ; qtot  3.910
   396        HB1     24      ALA     HA    396     0.090000     1.0080   ; qtot  4.000
   397        CT3     24      ALA     CB    397    -0.270000    12.0110   ; qtot  3.730
   398        HA3     24      ALA    HB1    398     0.090000     1.0080   ; qtot  3.820
   399        HA3     24      ALA    HB2    399     0.090000     1.0080   ; qtot  3.910
   400        HA3     24      ALA    HB3    400     0.090000     1.0080   ; qtot  4.000
   401          C     24      ALA      C    401     0.510000    12.0110   ; qtot  4.510
   402          O     24      ALA      O    402    -0.510000    15.9994   ; qtot  4.000
   403        NH1     25      ALA      N    403    -0.470000    14.0070   ; qtot  3.530
   404          H     25      ALA     HN    404     0.310000     1.0080   ; qtot  3.840
   405        CT1     25      ALA     CA    405     0.070000    12.0110   ; qtot  3.910
   406        HB1     25      ALA     HA    406     0.090000     1.0080   ; qtot  4.000
   407        CT3     25      ALA     CB    407    -0.270000    12.0110   ; qtot  3.730
   408        HA3     25      ALA    HB1    408     0.090000     1.0080   ; qtot  3.820
   409        HA3     25      ALA    HB2    409     0.090000     1.0080   ; qtot  3.910
   410        HA3     25      ALA    HB3    410     0.090000     1.0080   ; qtot  4.000
   411          C     25      ALA      C    411     0.510000    12.0110   ; qtot  4.510
   412          O     25      ALA      O    412    -0.510000    15.9994   ; qtot  4.000
   413        NH1     26      VAL      N    413    -0.470000    14.0070   ; qtot  3.530
   414          H     26      VAL     HN    414     0.310000     1.0080   ; qtot  3.840
   415        CT1     26      VAL     CA    415     0.070000    12.0110   ; qtot  3.910
   416        HB1     26      VAL     HA    416     0.090000     1.0080   ; qtot  4.000
   417        CT1     26      VAL     CB    417    -0.090000    12.0110   ; qtot  3.910
   418        HA1     26      VAL     HB    418     0.090000     1.0080   ; qtot  4.000
   419        CT3     26      VAL    CG1    419    -0.270000    12.0110   ; qtot  3.730
   420        HA3     26      VAL   HG11    420     0.090000     1.0080   ; qtot  3.820
   421        HA3     26      VAL   HG12    421     0.090000     1.0080   ; qtot  3.910
   422        HA3     26      VAL   HG13    422     0.090000     1.0080   ; qtot  4.000
   423        CT3     26      VAL    CG2    423    -0.270000    12.0110   ; qtot  3.730
   424        HA3     26      VAL   HG21    424     0.090000     1.0080   ; qtot  3.820
   425        HA3     26      VAL   HG22    425     0.090000     1.0080   ; qtot  3.910
   426        HA3     26      VAL   HG23    426     0.090000     1.0080   ; qtot  4.000
   427          C     26      VAL      C    427     0.510000    12.0110   ; qtot  4.510
   428          O     26      VAL      O    428    -0.510000    15.9994   ; qtot  4.000
   429        NH1     27      LEU      N    429    -0.470000    14.0070   ; qtot  3.530
   430          H     27      LEU     HN    430     0.310000     1.0080   ; qtot  3.840
   431        CT1     27      LEU     CA    431     0.070000    12.0110   ; qtot  3.910
   432        HB1     27      LEU     HA    432     0.090000     1.0080   ; qtot  4.000
   433        CT2     27      LEU     CB    433    -0.180000    12.0110   ; qtot  3.820
   434        HA2     27      LEU    HB1    434     0.090000     1.0080   ; qtot  3.910
   435        HA2     27      LEU    HB2    435     0.090000     1.0080   ; qtot  4.000
   436        CT1     27      LEU     CG    436    -0.090000    12.0110   ; qtot  3.910
   437        HA1     27      LEU     HG    437     0.090000     1.0080   ; qtot  4.000
   438        CT3     27      LEU    CD1    438    -0.270000    12.0110   ; qtot  3.730
   439        HA3     27      LEU   HD11    439     0.090000     1.0080   ; qtot  3.820
   440        HA3     27      LEU   HD12    440     0.090000     1.0080   ; qtot  3.910
   441        HA3     27      LEU   HD13    441     0.090000     1.0080   ; qtot  4.000
   442        CT3     27      LEU    CD2    442    -0.270000    12.0110   ; qtot  3.730
   443        HA3     27      LEU   HD21    443     0.090000     1.0080   ; qtot  3.820
   444        HA3     27      LEU   HD22    444     0.090000     1.0080   ; qtot  3.910
   445        HA3     27      LEU   HD23    445     0.090000     1.0080   ; qtot  4.000
   446         CC     27      LEU      C    446     0.550000    12.0110   ; qtot  4.550
   447          O     27      LEU      O    447    -0.550000    15.9994   ; qtot  4.000
   448        NH2     27      LEU     NT    448    -0.620000    14.0070   ; qtot  3.380
   449          H     27      LEU    HT1    449     0.320000     1.0080   ; qtot  3.700
   450          H     27      LEU    HT2    450     0.300000     1.0080   ; qtot  4.000

[ bonds ]
; ai	aj	funct	b0	Kb
    2     1     1
    3     1     1
    4     1     1
    1     5     1
    5     6     1
    7     5     1
   18     5     1
    7     8     1
    7     9     1
   11     7     1
   10    11     1
   12    10     1
   16    11     1
   12    13     1
   14    12     1
   14    15     1
   14    16     1
   16    17     1
   19    18     1
   18    20     1
   20    21     1
   20    22     1
   22    23     1
   24    22     1
   29    22     1
   24    25     1
   24    26     1
   27    24     1
   27    28     1
   30    29     1
   29    31     1
   31    32     1
   31    33     1
   33    34     1
   35    33     1
   41    33     1
   35    36     1
   35    37     1
   38    35     1
   38    39     1
   40    38     1
   42    41     1
   41    43     1
   43    44     1
   43    45     1
   45    46     1
   45    47     1
   48    45     1
   49    48     1
   48    50     1
   50    51     1
   50    52     1
   52    53     1
   54    52     1
   67    52     1
   54    55     1
   56    54     1
   60    54     1
   56    57     1
   56    58     1
   56    59     1
   60    61     1
   60    62     1
   63    60     1
   63    64     1
   63    65     1
   63    66     1
   68    67     1
   67    69     1
   69    70     1
   69    71     1
   71    72     1
   73    71     1
   87    71     1
   73    74     1
   73    75     1
   76    73     1
   77    76     1
   83    76     1
   77    78     1
   79    77     1
   79    80     1
   81    79     1
   81    82     1
   81    85     1
   83    84     1
   85    83     1
   85    86     1
   88    87     1
   87    89     1
   89    90     1
   89    91     1
   91    92     1
   93    91     1
  101    91     1
   93    94     1
   95    93     1
   97    93     1
   95    96     1
   97    98     1
   97    99     1
   97   100     1
  102   101     1
  101   103     1
  103   104     1
  103   105     1
  105   106     1
  107   105     1
  113   105     1
  107   108     1
  107   109     1
  110   107     1
  110   111     1
  112   110     1
  114   113     1
  113   115     1
  115   116     1
  115   117     1
  117   118     1
  119   117     1
  124   117     1
  119   120     1
  119   121     1
  122   119     1
  122   123     1
  125   124     1
  124   126     1
  126   127     1
  126   128     1
  128   129     1
  130   128     1
  145   128     1
  130   131     1
  130   132     1
  133   130     1
  134   133     1
  141   133     1
  134   135     1
  136   134     1
  136   137     1
  136   138     1
  139   138     1
  138   143     1
  139   140     1
  141   142     1
  143   141     1
  143   144     1
  146   145     1
  145   147     1
  147   148     1
  147   149     1
  149   150     1
  151   149     1
  156   149     1
  151   152     1
  151   153     1
  154   151     1
  154   155     1
  157   156     1
  156   158     1
  158   159     1
  158   160     1
  160   161     1
  162   160     1
  180   160     1
  162   163     1
  162   164     1
  165   162     1
  165   166     1
  165   167     1
  168   165     1
  168   169     1
  168   170     1
  171   168     1
  171   172     1
  173   171     1
  173   174     1
  177   173     1
  174   175     1
  174   176     1
  177   178     1
  177   179     1
  181   180     1
  180   182     1
  182   183     1
  182   184     1
  184   185     1
  186   184     1
  201   184     1
  186   187     1
  186   188     1
  189   186     1
  190   189     1
  197   189     1
  190   191     1
  192   190     1
  192   193     1
  192   194     1
  195   194     1
  194   199     1
  195   196     1
  197   198     1
  199   197     1
  199   200     1
  202   201     1
  201   203     1
  203   204     1
  203   205     1
  205   206     1
  207   205     1
  225   205     1
  207   208     1
  207   209     1
  210   207     1
  210   211     1
  210   212     1
  213   210     1
  213   214     1
  213   215     1
  216   213     1
  216   217     1
  218   216     1
  218   219     1
  222   218     1
  219   220     1
  219   221     1
  222   223     1
  222   224     1
  226   225     1
  225   227     1
  227   228     1
  227   229     1
  229   230     1
  231   229     1
  247   229     1
  231   232     1
  231   233     1
  234   231     1
  234   235     1
  234   236     1
  237   234     1
  237   238     1
  237   239     1
  240   237     1
  240   241     1
  240   242     1
  243   240     1
  243   244     1
  243   245     1
  243   246     1
  248   247     1
  247   249     1
  249   250     1
  249   251     1
  251   252     1
  253   251     1
  264   251     1
  253   254     1
  253   255     1
  256   253     1
  256   257     1
  256   258     1
  259   256     1
  259   260     1
  261   259     1
  261   262     1
  261   263     1
  265   264     1
  264   266     1
  266   267     1
  266   268     1
  268   269     1
  270   268     1
  281   268     1
  270   271     1
  270   272     1
  273   270     1
  273   274     1
  273   275     1
  276   273     1
  277   276     1
  277   278     1
  277   279     1
  277   280     1
  282   281     1
  281   283     1
  283   284     1
  283   285     1
  285   286     1
  287   285     1
  291   285     1
  287   288     1
  287   289     1
  287   290     1
  292   291     1
  291   293     1
  293   294     1
  293   295     1
  295   296     1
  297   295     1
  307   295     1
  297   298     1
  299   297     1
  303   297     1
  299   300     1
  299   301     1
  299   302     1
  303   304     1
  303   305     1
  303   306     1
  308   307     1
  307   309     1
  309   310     1
  309   311     1
  311   312     1
  313   311     1
  329   311     1
  313   314     1
  313   315     1
  316   313     1
  316   317     1
  316   318     1
  319   316     1
  319   320     1
  319   321     1
  322   319     1
  322   323     1
  322   324     1
  325   322     1
  325   326     1
  325   327     1
  325   328     1
  330   329     1
  329   331     1
  331   332     1
  331   333     1
  333   334     1
  335   333     1
  351   333     1
  335   336     1
  335   337     1
  338   335     1
  338   339     1
  338   340     1
  341   338     1
  341   342     1
  341   343     1
  344   341     1
  344   345     1
  344   346     1
  347   344     1
  347   348     1
  347   349     1
  347   350     1
  352   351     1
  351   353     1
  353   354     1
  353   355     1
  355   356     1
  357   355     1
  372   355     1
  357   358     1
  357   359     1
  360   357     1
  361   360     1
  368   360     1
  361   362     1
  363   361     1
  363   364     1
  363   365     1
  366   365     1
  365   370     1
  366   367     1
  368   369     1
  370   368     1
  370   371     1
  373   372     1
  372   374     1
  374   375     1
  374   376     1
  376   377     1
  378   376     1
  391   376     1
  378   379     1
  378   380     1
  381   378     1
  381   382     1
  383   381     1
  387   381     1
  383   384     1
  383   385     1
  383   386     1
  387   388     1
  387   389     1
  387   390     1
  392   391     1
  391   393     1
  393   394     1
  393   395     1
  395   396     1
  397   395     1
  401   395     1
  397   398     1
  397   399     1
  397   400     1
  402   401     1
  401   403     1
  403   404     1
  403   405     1
  405   406     1
  407   405     1
  411   405     1
  407   408     1
  407   409     1
  407   410     1
  412   411     1
  411   413     1
  413   414     1
  413   415     1
  415   416     1
  417   415     1
  427   415     1
  417   418     1
  419   417     1
  423   417     1
  419   420     1
  419   421     1
  419   422     1
  423   424     1
  423   425     1
  423   426     1
  428   427     1
  427   429     1
  429   430     1
  429   431     1
  431   432     1
  433   431     1
  446   431     1
  433   434     1
  433   435     1
  436   433     1
  436   437     1
  438   436     1
  442   436     1
  438   439     1
  438   440     1
  438   441     1
  442   443     1
  442   444     1
  442   445     1
  447   446     1
  446   448     1
  448   449     1
  448   450     1

[ pairs ]
; ai	aj	funct	c6	c12 or
; ai	aj	funct	fudgeQQ	q1	q2	c6	c12
    1     8     1
    1     9     1
    1    11     1
    1    19     1
    1    20     1
    2     6     1
    2     7     1
    2    18     1
    3     6     1
    3     7     1
    3    18     1
    4     6     1
    4     7     1
    4    18     1
    5    10     1
    5    16     1
    5    21     1
    5    22     1
    6     8     1
    6     9     1
    6    11     1
    6    19     1
    6    20     1
    7    12     1
    7    14     1
    7    17     1
    7    19     1
    7    20     1
    8    10     1
    8    16     1
    8    18     1
    9    10     1
    9    16     1
    9    18     1
   10    15     1
   10    17     1
   11    13     1
   11    15     1
   11    18     1
   12    17     1
   13    15     1
   13    16     1
   15    17     1
   18    23     1
   18    24     1
   18    29     1
   19    21     1
   19    22     1
   20    25     1
   20    26     1
   20    27     1
   20    30     1
   20    31     1
   21    23     1
   21    24     1
   21    29     1
   22    28     1
   22    32     1
   22    33     1
   23    25     1
   23    26     1
   23    27     1
   23    30     1
   23    31     1
   24    30     1
   24    31     1
   25    28     1
   25    29     1
   26    28     1
   26    29     1
   27    29     1
   29    34     1
   29    35     1
   29    41     1
   30    32     1
   30    33     1
   31    36     1
   31    37     1
   31    38     1
   31    42     1
   31    43     1
   32    34     1
   32    35     1
   32    41     1
   33    39     1
   33    40     1
   33    44     1
   33    45     1
   34    36     1
   34    37     1
   34    38     1
   34    42     1
   34    43     1
   35    42     1
   35    43     1
   36    39     1
   36    40     1
   36    41     1
   37    39     1
   37    40     1
   37    41     1
   38    41     1
   41    46     1
   41    47     1
   41    48     1
   42    44     1
   42    45     1
   43    49     1
   43    50     1
   44    46     1
   44    47     1
   44    48     1
   45    51     1
   45    52     1
   46    49     1
   46    50     1
   47    49     1
   47    50     1
   48    53     1
   48    54     1
   48    67     1
   49    51     1
   49    52     1
   50    55     1
   50    56     1
   50    60     1
   50    68     1
   50    69     1
   51    53     1
   51    54     1
   51    67     1
   52    57     1
   52    58     1
   52    59     1
   52    61     1
   52    62     1
   52    63     1
   52    70     1
   52    71     1
   53    55     1
   53    56     1
   53    60     1
   53    68     1
   53    69     1
   54    64     1
   54    65     1
   54    66     1
   54    68     1
   54    69     1
   55    57     1
   55    58     1
   55    59     1
   55    61     1
   55    62     1
   55    63     1
   55    67     1
   56    61     1
   56    62     1
   56    63     1
   56    67     1
   57    60     1
   58    60     1
   59    60     1
   60    67     1
   61    64     1
   61    65     1
   61    66     1
   62    64     1
   62    65     1
   62    66     1
   67    72     1
   67    73     1
   67    87     1
   68    70     1
   68    71     1
   69    74     1
   69    75     1
   69    76     1
   69    88     1
   69    89     1
   70    72     1
   70    73     1
   70    87     1
   71    77     1
   71    83     1
   71    90     1
   71    91     1
   72    74     1
   72    75     1
   72    76     1
   72    88     1
   72    89     1
   73    78     1
   73    79     1
   73    84     1
   73    85     1
   73    88     1
   73    89     1
   74    77     1
   74    83     1
   74    87     1
   75    77     1
   75    83     1
   75    87     1
   76    80     1
   76    81     1
   76    86     1
   76    87     1
   77    82     1
   77    84     1
   77    85     1
   78    80     1
   78    81     1
   78    83     1
   79    83     1
   79    86     1
   80    82     1
   80    85     1
   81    84     1
   82    83     1
   82    86     1
   84    86     1
   87    92     1
   87    93     1
   87   101     1
   88    90     1
   88    91     1
   89    94     1
   89    95     1
   89    97     1
   89   102     1
   89   103     1
   90    92     1
   90    93     1
   90   101     1
   91    96     1
   91    98     1
   91    99     1
   91   100     1
   91   104     1
   91   105     1
   92    94     1
   92    95     1
   92    97     1
   92   102     1
   92   103     1
   93   102     1
   93   103     1
   94    96     1
   94    98     1
   94    99     1
   94   100     1
   94   101     1
   95    98     1
   95    99     1
   95   100     1
   95   101     1
   96    97     1
   97   101     1
  101   106     1
  101   107     1
  101   113     1
  102   104     1
  102   105     1
  103   108     1
  103   109     1
  103   110     1
  103   114     1
  103   115     1
  104   106     1
  104   107     1
  104   113     1
  105   111     1
  105   112     1
  105   116     1
  105   117     1
  106   108     1
  106   109     1
  106   110     1
  106   114     1
  106   115     1
  107   114     1
  107   115     1
  108   111     1
  108   112     1
  108   113     1
  109   111     1
  109   112     1
  109   113     1
  110   113     1
  113   118     1
  113   119     1
  113   124     1
  114   116     1
  114   117     1
  115   120     1
  115   121     1
  115   122     1
  115   125     1
  115   126     1
  116   118     1
  116   119     1
  116   124     1
  117   123     1
  117   127     1
  117   128     1
  118   120     1
  118   121     1
  118   122     1
  118   125     1
  118   126     1
  119   125     1
  119   126     1
  120   123     1
  120   124     1
  121   123     1
  121   124     1
  122   124     1
  124   129     1
  124   130     1
  124   145     1
  125   127     1
  125   128     1
  126   131     1
  126   132     1
  126   133     1
  126   146     1
  126   147     1
  127   129     1
  127   130     1
  127   145     1
  128   134     1
  128   141     1
  128   148     1
  128   149     1
  129   131     1
  129   132     1
  129   133     1
  129   146     1
  129   147     1
  130   135     1
  130   136     1
  130   142     1
  130   143     1
  130   146     1
  130   147     1
  131   134     1
  131   141     1
  131   145     1
  132   134     1
  132   141     1
  132   145     1
  133   137     1
  133   138     1
  133   144     1
  133   145     1
  134   139     1
  134   142     1
  134   143     1
  135   137     1
  135   138     1
  135   141     1
  136   140     1
  136   141     1
  136   144     1
  137   139     1
  137   143     1
  138   142     1
  139   141     1
  139   144     1
  140   143     1
  142   144     1
  145   150     1
  145   151     1
  145   156     1
  146   148     1
  146   149     1
  147   152     1
  147   153     1
  147   154     1
  147   157     1
  147   158     1
  148   150     1
  148   151     1
  148   156     1
  149   155     1
  149   159     1
  149   160     1
  150   152     1
  150   153     1
  150   154     1
  150   157     1
  150   158     1
  151   157     1
  151   158     1
  152   155     1
  152   156     1
  153   155     1
  153   156     1
  154   156     1
  156   161     1
  156   162     1
  156   180     1
  157   159     1
  157   160     1
  158   163     1
  158   164     1
  158   165     1
  158   181     1
  158   182     1
  159   161     1
  159   162     1
  159   180     1
  160   166     1
  160   167     1
  160   168     1
  160   183     1
  160   184     1
  161   163     1
  161   164     1
  161   165     1
  161   181     1
  161   182     1
  162   169     1
  162   170     1
  162   171     1
  162   181     1
  162   182     1
  163   166     1
  163   167     1
  163   168     1
  163   180     1
  164   166     1
  164   167     1
  164   168     1
  164   180     1
  165   172     1
  165   173     1
  165   180     1
  166   169     1
  166   170     1
  166   171     1
  167   169     1
  167   170     1
  167   171     1
  168   174     1
  168   177     1
  169   172     1
  169   173     1
  170   172     1
  170   173     1
  171   175     1
  171   176     1
  171   178     1
  171   179     1
  172   174     1
  172   177     1
  174   178     1
  174   179     1
  175   177     1
  176   177     1
  180   185     1
  180   186     1
  180   201     1
  181   183     1
  181   184     1
  182   187     1
  182   188     1
  182   189     1
  182   202     1
  182   203     1
  183   185     1
  183   186     1
  183   201     1
  184   190     1
  184   197     1
  184   204     1
  184   205     1
  185   187     1
  185   188     1
  185   189     1
  185   202     1
  185   203     1
  186   191     1
  186   192     1
  186   198     1
  186   199     1
  186   202     1
  186   203     1
  187   190     1
  187   197     1
  187   201     1
  188   190     1
  188   197     1
  188   201     1
  189   193     1
  189   194     1
  189   200     1
  189   201     1
  190   195     1
  190   198     1
  190   199     1
  191   193     1
  191   194     1
  191   197     1
  192   196     1
  192   197     1
  192   200     1
  193   195     1
  193   199     1
  194   198     1
  195   197     1
  195   200     1
  196   199     1
  198   200     1
  201   206     1
  201   207     1
  201   225     1
  202   204     1
  202   205     1
  203   208     1
  203   209     1
  203   210     1
  203   226     1
  203   227     1
  204   206     1
  204   207     1
  204   225     1
  205   211     1
  205   212     1
  205   213     1
  205   228     1
  205   229     1
  206   208     1
  206   209     1
  206   210     1
  206   226     1
  206   227     1
  207   214     1
  207   215     1
  207   216     1
  207   226     1
  207   227     1
  208   211     1
  208   212     1
  208   213     1
  208   225     1
  209   211     1
  209   212     1
  209   213     1
  209   225     1
  210   217     1
  210   218     1
  210   225     1
  211   214     1
  211   215     1
  211   216     1
  212   214     1
  212   215     1
  212   216     1
  213   219     1
  213   222     1
  214   217     1
  214   218     1
  215   217     1
  215   218     1
  216   220     1
  216   221     1
  216   223     1
  216   224     1
  217   219     1
  217   222     1
  219   223     1
  219   224     1
  220   222     1
  221   222     1
  225   230     1
  225   231     1
  225   247     1
  226   228     1
  226   229     1
  227   232     1
  227   233     1
  227   234     1
  227   248     1
  227   249     1
  228   230     1
  228   231     1
  228   247     1
  229   235     1
  229   236     1
  229   237     1
  229   250     1
  229   251     1
  230   232     1
  230   233     1
  230   234     1
  230   248     1
  230   249     1
  231   238     1
  231   239     1
  231   240     1
  231   248     1
  231   249     1
  232   235     1
  232   236     1
  232   237     1
  232   247     1
  233   235     1
  233   236     1
  233   237     1
  233   247     1
  234   241     1
  234   242     1
  234   243     1
  234   247     1
  235   238     1
  235   239     1
  235   240     1
  236   238     1
  236   239     1
  236   240     1
  237   244     1
  237   245     1
  237   246     1
  238   241     1
  238   242     1
  238   243     1
  239   241     1
  239   242     1
  239   243     1
  241   244     1
  241   245     1
  241   246     1
  242   244     1
  242   245     1
  242   246     1
  247   252     1
  247   253     1
  247   264     1
  248   250     1
  248   251     1
  249   254     1
  249   255     1
  249   256     1
  249   265     1
  249   266     1
  250   252     1
  250   253     1
  250   264     1
  251   257     1
  251   258     1
  251   259     1
  251   267     1
  251   268     1
  252   254     1
  252   255     1
  252   256     1
  252   265     1
  252   266     1
  253   260     1
  253   261     1
  253   265     1
  253   266     1
  254   257     1
  254   258     1
  254   259     1
  254   264     1
  255   257     1
  255   258     1
  255   259     1
  255   264     1
  256   262     1
  256   263     1
  256   264     1
  257   260     1
  257   261     1
  258   260     1
  258   261     1
  260   262     1
  260   263     1
  264   269     1
  264   270     1
  264   281     1
  265   267     1
  265   268     1
  266   271     1
  266   272     1
  266   273     1
  266   282     1
  266   283     1
  267   269     1
  267   270     1
  267   281     1
  268   274     1
  268   275     1
  268   276     1
  268   284     1
  268   285     1
  269   271     1
  269   272     1
  269   273     1
  269   282     1
  269   283     1
  270   277     1
  270   282     1
  270   283     1
  271   274     1
  271   275     1
  271   276     1
  271   281     1
  272   274     1
  272   275     1
  272   276     1
  272   281     1
  273   278     1
  273   279     1
  273   280     1
  273   281     1
  274   277     1
  275   277     1
  281   286     1
  281   287     1
  281   291     1
  282   284     1
  282   285     1
  283   288     1
  283   289     1
  283   290     1
  283   292     1
  283   293     1
  284   286     1
  284   287     1
  284   291     1
  285   294     1
  285   295     1
  286   288     1
  286   289     1
  286   290     1
  286   292     1
  286   293     1
  287   292     1
  287   293     1
  288   291     1
  289   291     1
  290   291     1
  291   296     1
  291   297     1
  291   307     1
  292   294     1
  292   295     1
  293   298     1
  293   299     1
  293   303     1
  293   308     1
  293   309     1
  294   296     1
  294   297     1
  294   307     1
  295   300     1
  295   301     1
  295   302     1
  295   304     1
  295   305     1
  295   306     1
  295   310     1
  295   311     1
  296   298     1
  296   299     1
  296   303     1
  296   308     1
  296   309     1
  297   308     1
  297   309     1
  298   300     1
  298   301     1
  298   302     1
  298   304     1
  298   305     1
  298   306     1
  298   307     1
  299   304     1
  299   305     1
  299   306     1
  299   307     1
  300   303     1
  301   303     1
  302   303     1
  303   307     1
  307   312     1
  307   313     1
  307   329     1
  308   310     1
  308   311     1
  309   314     1
  309   315     1
  309   316     1
  309   330     1
  309   331     1
  310   312     1
  310   313     1
  310   329     1
  311   317     1
  311   318     1
  311   319     1
  311   332     1
  311   333     1
  312   314     1
  312   315     1
  312   316     1
  312   330     1
  312   331     1
  313   320     1
  313   321     1
  313   322     1
  313   330     1
  313   331     1
  314   317     1
  314   318     1
  314   319     1
  314   329     1
  315   317     1
  315   318     1
  315   319     1
  315   329     1
  316   323     1
  316   324     1
  316   325     1
  316   329     1
  317   320     1
  317   321     1
  317   322     1
  318   320     1
  318   321     1
  318   322     1
  319   326     1
  319   327     1
  319   328     1
  320   323     1
  320   324     1
  320   325     1
  321   323     1
  321   324     1
  321   325     1
  323   326     1
  323   327     1
  323   328     1
  324   326     1
  324   327     1
  324   328     1
  329   334     1
  329   335     1
  329   351     1
  330   332     1
  330   333     1
  331   336     1
  331   337     1
  331   338     1
  331   352     1
  331   353     1
  332   334     1
  332   335     1
  332   351     1
  333   339     1
  333   340     1
  333   341     1
  333   354     1
  333   355     1
  334   336     1
  334   337     1
  334   338     1
  334   352     1
  334   353     1
  335   342     1
  335   343     1
  335   344     1
  335   352     1
  335   353     1
  336   339     1
  336   340     1
  336   341     1
  336   351     1
  337   339     1
  337   340     1
  337   341     1
  337   351     1
  338   345     1
  338   346     1
  338   347     1
  338   351     1
  339   342     1
  339   343     1
  339   344     1
  340   342     1
  340   343     1
  340   344     1
  341   348     1
  341   349     1
  341   350     1
  342   345     1
  342   346     1
  342   347     1
  343   345     1
  343   346     1
  343   347     1
  345   348     1
  345   349     1
  345   350     1
  346   348     1
  346   349     1
  346   350     1
  351   356     1
  351   357     1
  351   372     1
  352   354     1
  352   355     1
  353   358     1
  353   359     1
  353   360     1
  353   373     1
  353   374     1
  354   356     1
  354   357     1
  354   372     1
  355   361     1
  355   368     1
  355   375     1
  355   376     1
  356   358     1
  356   359     1
  356   360     1
  356   373     1
  356   374     1
  357   362     1
  357   363     1
  357   369     1
  357   370     1
  357   373     1
  357   374     1
  358   361     1
  358   368     1
  358   372     1
  359   361     1
  359   368     1
  359   372     1
  360   364     1
  360   365     1
  360   371     1
  360   372     1
  361   366     1
  361   369     1
  361   370     1
  362   364     1
  362   365     1
  362   368     1
  363   367     1
  363   368     1
  363   371     1
  364   366     1
  364   370     1
  365   369     1
  366   368     1
  366   371     1
  367   370     1
  369   371     1
  372   377     1
  372   378     1
  372   391     1
  373   375     1
  373   376     1
  374   379     1
  374   380     1
  374   381     1
  374   392     1
  374   393     1
  375   377     1
  375   378     1
  375   391     1
  376   382     1
  376   383     1
  376   387     1
  376   394     1
  376   395     1
  377   379     1
  377   380     1
  377   381     1
  377   392     1
  377   393     1
  378   384     1
  378   385     1
  378   386     1
  378   388     1
  378   389     1
  378   390     1
  378   392     1
  378   393     1
  379   382     1
  379   383     1
  379   387     1
  379   391     1
  380   382     1
  380   383     1
  380   387     1
  380   391     1
  381   391     1
  382   384     1
  382   385     1
  382   386     1
  382   388     1
  382   389     1
  382   390     1
  383   388     1
  383   389     1
  383   390     1
  384   387     1
  385   387     1
  386   387     1
  391   396     1
  391   397     1
  391   401     1
  392   394     1
  392   395     1
  393   398     1
  393   399     1
  393   400     1
  393   402     1
  393   403     1
  394   396     1
  394   397     1
  394   401     1
  395   404     1
  395   405     1
  396   398     1
  396   399     1
  396   400     1
  396   402     1
  396   403     1
  397   402     1
  397   403     1
  398   401     1
  399   401     1
  400   401     1
  401   406     1
  401   407     1
  401   411     1
  402   404     1
  402   405     1
  403   408     1
  403   409     1
  403   410     1
  403   412     1
  403   413     1
  404   406     1
  404   407     1
  404   411     1
  405   414     1
  405   415     1
  406   408     1
  406   409     1
  406   410     1
  406   412     1
  406   413     1
  407   412     1
  407   413     1
  408   411     1
  409   411     1
  410   411     1
  411   416     1
  411   417     1
  411   427     1
  412   414     1
  412   415     1
  413   418     1
  413   419     1
  413   423     1
  413   428     1
  413   429     1
  414   416     1
  414   417     1
  414   427     1
  415   420     1
  415   421     1
  415   422     1
  415   424     1
  415   425     1
  415   426     1
  415   430     1
  415   431     1
  416   418     1
  416   419     1
  416   423     1
  416   428     1
  416   429     1
  417   428     1
  417   429     1
  418   420     1
  418   421     1
  418   422     1
  418   424     1
  418   425     1
  418   426     1
  418   427     1
  419   424     1
  419   425     1
  419   426     1
  419   427     1
  420   423     1
  421   423     1
  422   423     1
  423   427     1
  427   432     1
  427   433     1
  427   446     1
  428   430     1
  428   431     1
  429   434     1
  429   435     1
  429   436     1
  429   447     1
  429   448     1
  430   432     1
  430   433     1
  430   446     1
  431   437     1
  431   438     1
  431   442     1
  431   449     1
  431   450     1
  432   434     1
  432   435     1
  432   436     1
  432   447     1
  432   448     1
  433   439     1
  433   440     1
  433   441     1
  433   443     1
  433   444     1
  433   445     1
  433   447     1
  433   448     1
  434   437     1
  434   438     1
  434   442     1
  434   446     1
  435   437     1
  435   438     1
  435   442     1
  435   446     1
  436   446     1
  437   439     1
  437   440     1
  437   441     1
  437   443     1
  437   444     1
  437   445     1
  438   443     1
  438   444     1
  438   445     1
  439   442     1
  440   442     1
  441   442     1
  447   449     1
  447   450     1

[ angles ] 
; ai	aj	ak	funct	th0	cth	S0	Kub
    2     1     3     5
    2     1     4     5
    2     1     5     5
    3     1     4     5
    3     1     5     5
    4     1     5     5
    1     5     6     5
    1     5     7     5
    1     5    18     5
    6     5     7     5
    6     5    18     5
    7     5    18     5
    5     7     8     5
    5     7     9     5
    5     7    11     5
    8     7     9     5
    8     7    11     5
    9     7    11     5
   11    10    12     5
    7    11    10     5
    7    11    16     5
   10    11    16     5
   10    12    13     5
   10    12    14     5
   13    12    14     5
   12    14    15     5
   12    14    16     5
   15    14    16     5
   11    16    14     5
   11    16    17     5
   14    16    17     5
    5    18    19     5
    5    18    20     5
   19    18    20     5
   18    20    21     5
   18    20    22     5
   21    20    22     5
   20    22    23     5
   20    22    24     5
   20    22    29     5
   23    22    24     5
   23    22    29     5
   24    22    29     5
   22    24    25     5
   22    24    26     5
   22    24    27     5
   25    24    26     5
   25    24    27     5
   26    24    27     5
   24    27    28     5
   22    29    30     5
   22    29    31     5
   30    29    31     5
   29    31    32     5
   29    31    33     5
   32    31    33     5
   31    33    34     5
   31    33    35     5
   31    33    41     5
   34    33    35     5
   34    33    41     5
   35    33    41     5
   33    35    36     5
   33    35    37     5
   33    35    38     5
   36    35    37     5
   36    35    38     5
   37    35    38     5
   35    38    39     5
   35    38    40     5
   39    38    40     5
   33    41    42     5
   33    41    43     5
   42    41    43     5
   41    43    44     5
   41    43    45     5
   44    43    45     5
   43    45    46     5
   43    45    47     5
   43    45    48     5
   46    45    47     5
   46    45    48     5
   47    45    48     5
   45    48    49     5
   45    48    50     5
   49    48    50     5
   48    50    51     5
   48    50    52     5
   51    50    52     5
   50    52    53     5
   50    52    54     5
   50    52    67     5
   53    52    54     5
   53    52    67     5
   54    52    67     5
   52    54    55     5
   52    54    56     5
   52    54    60     5
   55    54    56     5
   55    54    60     5
   56    54    60     5
   54    56    57     5
   54    56    58     5
   54    56    59     5
   57    56    58     5
   57    56    59     5
   58    56    59     5
   54    60    61     5
   54    60    62     5
   54    60    63     5
   61    60    62     5
   61    60    63     5
   62    60    63     5
   60    63    64     5
   60    63    65     5
   60    63    66     5
   64    63    65     5
   64    63    66     5
   65    63    66     5
   52    67    68     5
   52    67    69     5
   68    67    69     5
   67    69    70     5
   67    69    71     5
   70    69    71     5
   69    71    72     5
   69    71    73     5
   69    71    87     5
   72    71    73     5
   72    71    87     5
   73    71    87     5
   71    73    74     5
   71    73    75     5
   71    73    76     5
   74    73    75     5
   74    73    76     5
   75    73    76     5
   73    76    77     5
   73    76    83     5
   77    76    83     5
   76    77    78     5
   76    77    79     5
   78    77    79     5
   77    79    80     5
   77    79    81     5
   80    79    81     5
   79    81    82     5
   79    81    85     5
   82    81    85     5
   76    83    84     5
   76    83    85     5
   84    83    85     5
   81    85    83     5
   81    85    86     5
   83    85    86     5
   71    87    88     5
   71    87    89     5
   88    87    89     5
   87    89    90     5
   87    89    91     5
   90    89    91     5
   89    91    92     5
   89    91    93     5
   89    91   101     5
   92    91    93     5
   92    91   101     5
   93    91   101     5
   91    93    94     5
   91    93    95     5
   91    93    97     5
   94    93    95     5
   94    93    97     5
   95    93    97     5
   93    95    96     5
   93    97    98     5
   93    97    99     5
   93    97   100     5
   98    97    99     5
   98    97   100     5
   99    97   100     5
   91   101   102     5
   91   101   103     5
  102   101   103     5
  101   103   104     5
  101   103   105     5
  104   103   105     5
  103   105   106     5
  103   105   107     5
  103   105   113     5
  106   105   107     5
  106   105   113     5
  107   105   113     5
  105   107   108     5
  105   107   109     5
  105   107   110     5
  108   107   109     5
  108   107   110     5
  109   107   110     5
  107   110   111     5
  107   110   112     5
  111   110   112     5
  105   113   114     5
  105   113   115     5
  114   113   115     5
  113   115   116     5
  113   115   117     5
  116   115   117     5
  115   117   118     5
  115   117   119     5
  115   117   124     5
  118   117   119     5
  118   117   124     5
  119   117   124     5
  117   119   120     5
  117   119   121     5
  117   119   122     5
  120   119   121     5
  120   119   122     5
  121   119   122     5
  119   122   123     5
  117   124   125     5
  117   124   126     5
  125   124   126     5
  124   126   127     5
  124   126   128     5
  127   126   128     5
  126   128   129     5
  126   128   130     5
  126   128   145     5
  129   128   130     5
  129   128   145     5
  130   128   145     5
  128   130   131     5
  128   130   132     5
  128   130   133     5
  131   130   132     5
  131   130   133     5
  132   130   133     5
  130   133   134     5
  130   133   141     5
  134   133   141     5
  133   134   135     5
  133   134   136     5
  135   134   136     5
  134   136   137     5
  134   136   138     5
  137   136   138     5
  136   138   139     5
  136   138   143     5
  139   138   143     5
  138   139   140     5
  133   141   142     5
  133   141   143     5
  142   141   143     5
  138   143   141     5
  138   143   144     5
  141   143   144     5
  128   145   146     5
  128   145   147     5
  146   145   147     5
  145   147   148     5
  145   147   149     5
  148   147   149     5
  147   149   150     5
  147   149   151     5
  147   149   156     5
  150   149   151     5
  150   149   156     5
  151   149   156     5
  149   151   152     5
  149   151   153     5
  149   151   154     5
  152   151   153     5
  152   151   154     5
  153   151   154     5
  151   154   155     5
  149   156   157     5
  149   156   158     5
  157   156   158     5
  156   158   159     5
  156   158   160     5
  159   158   160     5
  158   160   161     5
  158   160   162     5
  158   160   180     5
  161   160   162     5
  161   160   180     5
  162   160   180     5
  160   162   163     5
  160   162   164     5
  160   162   165     5
  163   162   164     5
  163   162   165     5
  164   162   165     5
  162   165   166     5
  162   165   167     5
  162   165   168     5
  166   165   167     5
  166   165   168     5
  167   165   168     5
  165   168   169     5
  165   168   170     5
  165   168   171     5
  169   168   170     5
  169   168   171     5
  170   168   171     5
  168   171   172     5
  168   171   173     5
  172   171   173     5
  171   173   174     5
  171   173   177     5
  174   173   177     5
  173   174   175     5
  173   174   176     5
  175   174   176     5
  173   177   178     5
  173   177   179     5
  178   177   179     5
  160   180   181     5
  160   180   182     5
  181   180   182     5
  180   182   183     5
  180   182   184     5
  183   182   184     5
  182   184   185     5
  182   184   186     5
  182   184   201     5
  185   184   186     5
  185   184   201     5
  186   184   201     5
  184   186   187     5
  184   186   188     5
  184   186   189     5
  187   186   188     5
  187   186   189     5
  188   186   189     5
  186   189   190     5
  186   189   197     5
  190   189   197     5
  189   190   191     5
  189   190   192     5
  191   190   192     5
  190   192   193     5
  190   192   194     5
  193   192   194     5
  192   194   195     5
  192   194   199     5
  195   194   199     5
  194   195   196     5
  189   197   198     5
  189   197   199     5
  198   197   199     5
  194   199   197     5
  194   199   200     5
  197   199   200     5
  184   201   202     5
  184   201   203     5
  202   201   203     5
  201   203   204     5
  201   203   205     5
  204   203   205     5
  203   205   206     5
  203   205   207     5
  203   205   225     5
  206   205   207     5
  206   205   225     5
  207   205   225     5
  205   207   208     5
  205   207   209     5
  205   207   210     5
  208   207   209     5
  208   207   210     5
  209   207   210     5
  207   210   211     5
  207   210   212     5
  207   210   213     5
  211   210   212     5
  211   210   213     5
  212   210   213     5
  210   213   214     5
  210   213   215     5
  210   213   216     5
  214   213   215     5
  214   213   216     5
  215   213   216     5
  213   216   217     5
  213   216   218     5
  217   216   218     5
  216   218   219     5
  216   218   222     5
  219   218   222     5
  218   219   220     5
  218   219   221     5
  220   219   221     5
  218   222   223     5
  218   222   224     5
  223   222   224     5
  205   225   226     5
  205   225   227     5
  226   225   227     5
  225   227   228     5
  225   227   229     5
  228   227   229     5
  227   229   230     5
  227   229   231     5
  227   229   247     5
  230   229   231     5
  230   229   247     5
  231   229   247     5
  229   231   232     5
  229   231   233     5
  229   231   234     5
  232   231   233     5
  232   231   234     5
  233   231   234     5
  231   234   235     5
  231   234   236     5
  231   234   237     5
  235   234   236     5
  235   234   237     5
  236   234   237     5
  234   237   238     5
  234   237   239     5
  234   237   240     5
  238   237   239     5
  238   237   240     5
  239   237   240     5
  237   240   241     5
  237   240   242     5
  237   240   243     5
  241   240   242     5
  241   240   243     5
  242   240   243     5
  240   243   244     5
  240   243   245     5
  240   243   246     5
  244   243   245     5
  244   243   246     5
  245   243   246     5
  229   247   248     5
  229   247   249     5
  248   247   249     5
  247   249   250     5
  247   249   251     5
  250   249   251     5
  249   251   252     5
  249   251   253     5
  249   251   264     5
  252   251   253     5
  252   251   264     5
  253   251   264     5
  251   253   254     5
  251   253   255     5
  251   253   256     5
  254   253   255     5
  254   253   256     5
  255   253   256     5
  253   256   257     5
  253   256   258     5
  253   256   259     5
  257   256   258     5
  257   256   259     5
  258   256   259     5
  256   259   260     5
  256   259   261     5
  260   259   261     5
  259   261   262     5
  259   261   263     5
  262   261   263     5
  251   264   265     5
  251   264   266     5
  265   264   266     5
  264   266   267     5
  264   266   268     5
  267   266   268     5
  266   268   269     5
  266   268   270     5
  266   268   281     5
  269   268   270     5
  269   268   281     5
  270   268   281     5
  268   270   271     5
  268   270   272     5
  268   270   273     5
  271   270   272     5
  271   270   273     5
  272   270   273     5
  270   273   274     5
  270   273   275     5
  270   273   276     5
  274   273   275     5
  274   273   276     5
  275   273   276     5
  273   276   277     5
  276   277   278     5
  276   277   279     5
  276   277   280     5
  278   277   279     5
  278   277   280     5
  279   277   280     5
  268   281   282     5
  268   281   283     5
  282   281   283     5
  281   283   284     5
  281   283   285     5
  284   283   285     5
  283   285   286     5
  283   285   287     5
  283   285   291     5
  286   285   287     5
  286   285   291     5
  287   285   291     5
  285   287   288     5
  285   287   289     5
  285   287   290     5
  288   287   289     5
  288   287   290     5
  289   287   290     5
  285   291   292     5
  285   291   293     5
  292   291   293     5
  291   293   294     5
  291   293   295     5
  294   293   295     5
  293   295   296     5
  293   295   297     5
  293   295   307     5
  296   295   297     5
  296   295   307     5
  297   295   307     5
  295   297   298     5
  295   297   299     5
  295   297   303     5
  298   297   299     5
  298   297   303     5
  299   297   303     5
  297   299   300     5
  297   299   301     5
  297   299   302     5
  300   299   301     5
  300   299   302     5
  301   299   302     5
  297   303   304     5
  297   303   305     5
  297   303   306     5
  304   303   305     5
  304   303   306     5
  305   303   306     5
  295   307   308     5
  295   307   309     5
  308   307   309     5
  307   309   310     5
  307   309   311     5
  310   309   311     5
  309   311   312     5
  309   311   313     5
  309   311   329     5
  312   311   313     5
  312   311   329     5
  313   311   329     5
  311   313   314     5
  311   313   315     5
  311   313   316     5
  314   313   315     5
  314   313   316     5
  315   313   316     5
  313   316   317     5
  313   316   318     5
  313   316   319     5
  317   316   318     5
  317   316   319     5
  318   316   319     5
  316   319   320     5
  316   319   321     5
  316   319   322     5
  320   319   321     5
  320   319   322     5
  321   319   322     5
  319   322   323     5
  319   322   324     5
  319   322   325     5
  323   322   324     5
  323   322   325     5
  324   322   325     5
  322   325   326     5
  322   325   327     5
  322   325   328     5
  326   325   327     5
  326   325   328     5
  327   325   328     5
  311   329   330     5
  311   329   331     5
  330   329   331     5
  329   331   332     5
  329   331   333     5
  332   331   333     5
  331   333   334     5
  331   333   335     5
  331   333   351     5
  334   333   335     5
  334   333   351     5
  335   333   351     5
  333   335   336     5
  333   335   337     5
  333   335   338     5
  336   335   337     5
  336   335   338     5
  337   335   338     5
  335   338   339     5
  335   338   340     5
  335   338   341     5
  339   338   340     5
  339   338   341     5
  340   338   341     5
  338   341   342     5
  338   341   343     5
  338   341   344     5
  342   341   343     5
  342   341   344     5
  343   341   344     5
  341   344   345     5
  341   344   346     5
  341   344   347     5
  345   344   346     5
  345   344   347     5
  346   344   347     5
  344   347   348     5
  344   347   349     5
  344   347   350     5
  348   347   349     5
  348   347   350     5
  349   347   350     5
  333   351   352     5
  333   351   353     5
  352   351   353     5
  351   353   354     5
  351   353   355     5
  354   353   355     5
  353   355   356     5
  353   355   357     5
  353   355   372     5
  356   355   357     5
  356   355   372     5
  357   355   372     5
  355   357   358     5
  355   357   359     5
  355   357   360     5
  358   357   359     5
  358   357   360     5
  359   357   360     5
  357   360   361     5
  357   360   368     5
  361   360   368     5
  360   361   362     5
  360   361   363     5
  362   361   363     5
  361   363   364     5
  361   363   365     5
  364   363   365     5
  363   365   366     5
  363   365   370     5
  366   365   370     5
  365   366   367     5
  360   368   369     5
  360   368   370     5
  369   368   370     5
  365   370   368     5
  365   370   371     5
  368   370   371     5
  355   372   373     5
  355   372   374     5
  373   372   374     5
  372   374   375     5
  372   374   376     5
  375   374   376     5
  374   376   377     5
  374   376   378     5
  374   376   391     5
  377   376   378     5
  377   376   391     5
  378   376   391     5
  376   378   379     5
  376   378   380     5
  376   378   381     5
  379   378   380     5
  379   378   381     5
  380   378   381     5
  378   381   382     5
  378   381   383     5
  378   381   387     5
  382   381   383     5
  382   381   387     5
  383   381   387     5
  381   383   384     5
  381   383   385     5
  381   383   386     5
  384   383   385     5
  384   383   386     5
  385   383   386     5
  381   387   388     5
  381   387   389     5
  381   387   390     5
  388   387   389     5
  388   387   390     5
  389   387   390     5
  376   391   392     5
  376   391   393     5
  392   391   393     5
  391   393   394     5
  391   393   395     5
  394   393   395     5
  393   395   396     5
  393   395   397     5
  393   395   401     5
  396   395   397     5
  396   395   401     5
  397   395   401     5
  395   397   398     5
  395   397   399     5
  395   397   400     5
  398   397   399     5
  398   397   400     5
  399   397   400     5
  395   401   402     5
  395   401   403     5
  402   401   403     5
  401   403   404     5
  401   403   405     5
  404   403   405     5
  403   405   406     5
  403   405   407     5
  403   405   411     5
  406   405   407     5
  406   405   411     5
  407   405   411     5
  405   407   408     5
  405   407   409     5
  405   407   410     5
  408   407   409     5
  408   407   410     5
  409   407   410     5
  405   411   412     5
  405   411   413     5
  412   411   413     5
  411   413   414     5
  411   413   415     5
  414   413   415     5
  413   415   416     5
  413   415   417     5
  413   415   427     5
  416   415   417     5
  416   415   427     5
  417   415   427     5
  415   417   418     5
  415   417   419     5
  415   417   423     5
  418   417   419     5
  418   417   423     5
  419   417   423     5
  417   419   420     5
  417   419   421     5
  417   419   422     5
  420   419   421     5
  420   419   422     5
  421   419   422     5
  417   423   424     5
  417   423   425     5
  417   423   426     5
  424   423   425     5
  424   423   426     5
  425   423   426     5
  415   427   428     5
  415   427   429     5
  428   427   429     5
  427   429   430     5
  427   429   431     5
  430   429   431     5
  429   431   432     5
  429   431   433     5
  429   431   446     5
  432   431   433     5
  432   431   446     5
  433   431   446     5
  431   433   434     5
  431   433   435     5
  431   433   436     5
  434   433   435     5
  434   433   436     5
  435   433   436     5
  433   436   437     5
  433   436   438     5
  433   436   442     5
  437   436   438     5
  437   436   442     5
  438   436   442     5
  436   438   439     5
  436   438   440     5
  436   438   441     5
  439   438   440     5
  439   438   441     5
  440   438   441     5
  436   442   443     5
  436   442   444     5
  436   442   445     5
  443   442   444     5
  443   442   445     5
  444   442   445     5
  431   446   447     5
  431   446   448     5
  447   446   448     5
  446   448   449     5
  446   448   450     5
  449   448   450     5

[ dihedrals ]
; ai	aj	ak	al	funct	phi0	cp	mult
    2     1     5     6     9
    2     1     5     7     9
    2     1     5    18     9
    3     1     5     6     9
    3     1     5     7     9
    3     1     5    18     9
    4     1     5     6     9
    4     1     5     7     9
    4     1     5    18     9
    1     5     7     8     9
    1     5     7     9     9
    1     5     7    11     9
    6     5     7     8     9
    6     5     7     9     9
    6     5     7    11     9
    1     5    18    19     9
    1     5    18    20     9
    6     5    18    19     9
    6     5    18    20     9
    7     5    18    19     9
    7     5    18    20     9
    8     7     5    18     9
    9     7     5    18     9
   11     7     5    18     9
    5     7    11    10     9
    5     7    11    16     9
    8     7    11    10     9
    8     7    11    16     9
    9     7    11    10     9
    9     7    11    16     9
   12    10    11    16     9
   11    10    12    13     9
   11    10    12    14     9
    7    11    10    12     9
    7    11    16    14     9
    7    11    16    17     9
   10    11    16    14     9
   10    11    16    17     9
   10    12    14    15     9
   10    12    14    16     9
   13    12    14    15     9
   13    12    14    16     9
   12    14    16    17     9
   15    14    16    17     9
   11    16    14    12     9
   11    16    14    15     9
    5    18    20    21     9
    5    18    20    22     9
   19    18    20    21     9
   19    18    20    22     9
   18    20    22    23     9
   18    20    22    24     9
   18    20    22    29     9
   21    20    22    23     9
   21    20    22    24     9
   21    20    22    29     9
   20    22    24    25     9
   20    22    24    26     9
   20    22    24    27     9
   23    22    24    25     9
   23    22    24    26     9
   23    22    24    27     9
   20    22    29    30     9
   20    22    29    31     9
   23    22    29    30     9
   23    22    29    31     9
   24    22    29    30     9
   24    22    29    31     9
   25    24    22    29     9
   26    24    22    29     9
   27    24    22    29     9
   22    24    27    28     9
   25    24    27    28     9
   26    24    27    28     9
   22    29    31    32     9
   22    29    31    33     9
   30    29    31    32     9
   30    29    31    33     9
   29    31    33    34     9
   29    31    33    35     9
   29    31    33    41     9
   32    31    33    34     9
   32    31    33    35     9
   32    31    33    41     9
   31    33    35    36     9
   31    33    35    37     9
   31    33    35    38     9
   34    33    35    36     9
   34    33    35    37     9
   34    33    35    38     9
   31    33    41    42     9
   31    33    41    43     9
   34    33    41    42     9
   34    33    41    43     9
   35    33    41    42     9
   35    33    41    43     9
   36    35    33    41     9
   37    35    33    41     9
   38    35    33    41     9
   33    35    38    39     9
   33    35    38    40     9
   36    35    38    39     9
   36    35    38    40     9
   37    35    38    39     9
   37    35    38    40     9
   33    41    43    44     9
   33    41    43    45     9
   42    41    43    44     9
   42    41    43    45     9
   41    43    45    46     9
   41    43    45    47     9
   41    43    45    48     9
   44    43    45    46     9
   44    43    45    47     9
   44    43    45    48     9
   43    45    48    49     9
   43    45    48    50     9
   46    45    48    49     9
   46    45    48    50     9
   47    45    48    49     9
   47    45    48    50     9
   45    48    50    51     9
   45    48    50    52     9
   49    48    50    51     9
   49    48    50    52     9
   48    50    52    53     9
   48    50    52    54     9
   48    50    52    67     9
   51    50    52    53     9
   51    50    52    54     9
   51    50    52    67     9
   50    52    54    55     9
   50    52    54    56     9
   50    52    54    60     9
   53    52    54    55     9
   53    52    54    56     9
   53    52    54    60     9
   50    52    67    68     9
   50    52    67    69     9
   53    52    67    68     9
   53    52    67    69     9
   54    52    67    68     9
   54    52    67    69     9
   55    54    52    67     9
   56    54    52    67     9
   60    54    52    67     9
   52    54    56    57     9
   52    54    56    58     9
   52    54    56    59     9
   55    54    56    57     9
   55    54    56    58     9
   55    54    56    59     9
   52    54    60    61     9
   52    54    60    62     9
   52    54    60    63     9
   55    54    60    61     9
   55    54    60    62     9
   55    54    60    63     9
   56    54    60    61     9
   56    54    60    62     9
   56    54    60    63     9
   57    56    54    60     9
   58    56    54    60     9
   59    56    54    60     9
   54    60    63    64     9
   54    60    63    65     9
   54    60    63    66     9
   61    60    63    64     9
   61    60    63    65     9
   61    60    63    66     9
   62    60    63    64     9
   62    60    63    65     9
   62    60    63    66     9
   52    67    69    70     9
   52    67    69    71     9
   68    67    69    70     9
   68    67    69    71     9
   67    69    71    72     9
   67    69    71    73     9
   67    69    71    87     9
   70    69    71    72     9
   70    69    71    73     9
   70    69    71    87     9
   69    71    73    74     9
   69    71    73    75     9
   69    71    73    76     9
   72    71    73    74     9
   72    71    73    75     9
   72    71    73    76     9
   69    71    87    88     9
   69    71    87    89     9
   72    71    87    88     9
   72    71    87    89     9
   73    71    87    88     9
   73    71    87    89     9
   74    73    71    87     9
   75    73    71    87     9
   76    73    71    87     9
   71    73    76    77     9
   71    73    76    83     9
   74    73    76    77     9
   74    73    76    83     9
   75    73    76    77     9
   75    73    76    83     9
   73    76    77    78     9
   73    76    77    79     9
   73    76    83    84     9
   73    76    83    85     9
   77    76    83    84     9
   77    76    83    85     9
   78    77    76    83     9
   79    77    76    83     9
   76    77    79    80     9
   76    77    79    81     9
   78    77    79    80     9
   78    77    79    81     9
   77    79    81    82     9
   77    79    81    85     9
   80    79    81    82     9
   80    79    81    85     9
   79    81    85    83     9
   79    81    85    86     9
   82    81    85    83     9
   82    81    85    86     9
   76    83    85    81     9
   76    83    85    86     9
   84    83    85    86     9
   81    85    83    84     9
   71    87    89    90     9
   71    87    89    91     9
   88    87    89    90     9
   88    87    89    91     9
   87    89    91    92     9
   87    89    91    93     9
   87    89    91   101     9
   90    89    91    92     9
   90    89    91    93     9
   90    89    91   101     9
   89    91    93    94     9
   89    91    93    95     9
   89    91    93    97     9
   92    91    93    94     9
   92    91    93    95     9
   92    91    93    97     9
   89    91   101   102     9
   89    91   101   103     9
   92    91   101   102     9
   92    91   101   103     9
   93    91   101   102     9
   93    91   101   103     9
   94    93    91   101     9
   95    93    91   101     9
   97    93    91   101     9
   91    93    95    96     9
   94    93    95    96     9
   91    93    97    98     9
   91    93    97    99     9
   91    93    97   100     9
   94    93    97    98     9
   94    93    97    99     9
   94    93    97   100     9
   95    93    97    98     9
   95    93    97    99     9
   95    93    97   100     9
   96    95    93    97     9
   91   101   103   104     9
   91   101   103   105     9
  102   101   103   104     9
  102   101   103   105     9
  101   103   105   106     9
  101   103   105   107     9
  101   103   105   113     9
  104   103   105   106     9
  104   103   105   107     9
  104   103   105   113     9
  103   105   107   108     9
  103   105   107   109     9
  103   105   107   110     9
  106   105   107   108     9
  106   105   107   109     9
  106   105   107   110     9
  103   105   113   114     9
  103   105   113   115     9
  106   105   113   114     9
  106   105   113   115     9
  107   105   113   114     9
  107   105   113   115     9
  108   107   105   113     9
  109   107   105   113     9
  110   107   105   113     9
  105   107   110   111     9
  105   107   110   112     9
  108   107   110   111     9
  108   107   110   112     9
  109   107   110   111     9
  109   107   110   112     9
  105   113   115   116     9
  105   113   115   117     9
  114   113   115   116     9
  114   113   115   117     9
  113   115   117   118     9
  113   115   117   119     9
  113   115   117   124     9
  116   115   117   118     9
  116   115   117   119     9
  116   115   117   124     9
  115   117   119   120     9
  115   117   119   121     9
  115   117   119   122     9
  118   117   119   120     9
  118   117   119   121     9
  118   117   119   122     9
  115   117   124   125     9
  115   117   124   126     9
  118   117   124   125     9
  118   117   124   126     9
  119   117   124   125     9
  119   117   124   126     9
  120   119   117   124     9
  121   119   117   124     9
  122   119   117   124     9
  117   119   122   123     9
  120   119   122   123     9
  121   119   122   123     9
  117   124   126   127     9
  117   124   126   128     9
  125   124   126   127     9
  125   124   126   128     9
  124   126   128   129     9
  124   126   128   130     9
  124   126   128   145     9
  127   126   128   129     9
  127   126   128   130     9
  127   126   128   145     9
  126   128   130   131     9
  126   128   130   132     9
  126   128   130   133     9
  129   128   130   131     9
  129   128   130   132     9
  129   128   130   133     9
  126   128   145   146     9
  126   128   145   147     9
  129   128   145   146     9
  129   128   145   147     9
  130   128   145   146     9
  130   128   145   147     9
  131   130   128   145     9
  132   130   128   145     9
  133   130   128   145     9
  128   130   133   134     9
  128   130   133   141     9
  131   130   133   134     9
  131   130   133   141     9
  132   130   133   134     9
  132   130   133   141     9
  130   133   134   135     9
  130   133   134   136     9
  130   133   141   142     9
  130   133   141   143     9
  134   133   141   142     9
  134   133   141   143     9
  135   134   133   141     9
  136   134   133   141     9
  133   134   136   137     9
  133   134   136   138     9
  135   134   136   137     9
  135   134   136   138     9
  134   136   138   139     9
  134   136   138   143     9
  137   136   138   139     9
  137   136   138   143     9
  136   138   139   140     9
  136   138   143   141     9
  136   138   143   144     9
  139   138   143   141     9
  139   138   143   144     9
  140   139   138   143     9
  133   141   143   138     9
  133   141   143   144     9
  142   141   143   144     9
  138   143   141   142     9
  128   145   147   148     9
  128   145   147   149     9
  146   145   147   148     9
  146   145   147   149     9
  145   147   149   150     9
  145   147   149   151     9
  145   147   149   156     9
  148   147   149   150     9
  148   147   149   151     9
  148   147   149   156     9
  147   149   151   152     9
  147   149   151   153     9
  147   149   151   154     9
  150   149   151   152     9
  150   149   151   153     9
  150   149   151   154     9
  147   149   156   157     9
  147   149   156   158     9
  150   149   156   157     9
  150   149   156   158     9
  151   149   156   157     9
  151   149   156   158     9
  152   151   149   156     9
  153   151   149   156     9
  154   151   149   156     9
  149   151   154   155     9
  152   151   154   155     9
  153   151   154   155     9
  149   156   158   159     9
  149   156   158   160     9
  157   156   158   159     9
  157   156   158   160     9
  156   158   160   161     9
  156   158   160   162     9
  156   158   160   180     9
  159   158   160   161     9
  159   158   160   162     9
  159   158   160   180     9
  158   160   162   163     9
  158   160   162   164     9
  158   160   162   165     9
  161   160   162   163     9
  161   160   162   164     9
  161   160   162   165     9
  158   160   180   181     9
  158   160   180   182     9
  161   160   180   181     9
  161   160   180   182     9
  162   160   180   181     9
  162   160   180   182     9
  163   162   160   180     9
  164   162   160   180     9
  165   162   160   180     9
  160   162   165   166     9
  160   162   165   167     9
  160   162   165   168     9
  163   162   165   166     9
  163   162   165   167     9
  163   162   165   168     9
  164   162   165   166     9
  164   162   165   167     9
  164   162   165   168     9
  162   165   168   169     9
  162   165   168   170     9
  162   165   168   171     9
  166   165   168   169     9
  166   165   168   170     9
  166   165   168   171     9
  167   165   168   169     9
  167   165   168   170     9
  167   165   168   171     9
  165   168   171   172     9
  165   168   171   173     9
  169   168   171   172     9
  169   168   171   173     9
  170   168   171   172     9
  170   168   171   173     9
  168   171   173   174     9
  168   171   173   177     9
  172   171   173   174     9
  172   171   173   177     9
  171   173   174   175     9
  171   173   174   176     9
  171   173   177   178     9
  171   173   177   179     9
  174   173   177   178     9
  174   173   177   179     9
  175   174   173   177     9
  176   174   173   177     9
  160   180   182   183     9
  160   180   182   184     9
  181   180   182   183     9
  181   180   182   184     9
  180   182   184   185     9
  180   182   184   186     9
  180   182   184   201     9
  183   182   184   185     9
  183   182   184   186     9
  183   182   184   201     9
  182   184   186   187     9
  182   184   186   188     9
  182   184   186   189     9
  185   184   186   187     9
  185   184   186   188     9
  185   184   186   189     9
  182   184   201   202     9
  182   184   201   203     9
  185   184   201   202     9
  185   184   201   203     9
  186   184   201   202     9
  186   184   201   203     9
  187   186   184   201     9
  188   186   184   201     9
  189   186   184   201     9
  184   186   189   190     9
  184   186   189   197     9
  187   186   189   190     9
  187   186   189   197     9
  188   186   189   190     9
  188   186   189   197     9
  186   189   190   191     9
  186   189   190   192     9
  186   189   197   198     9
  186   189   197   199     9
  190   189   197   198     9
  190   189   197   199     9
  191   190   189   197     9
  192   190   189   197     9
  189   190   192   193     9
  189   190   192   194     9
  191   190   192   193     9
  191   190   192   194     9
  190   192   194   195     9
  190   192   194   199     9
  193   192   194   195     9
  193   192   194   199     9
  192   194   195   196     9
  192   194   199   197     9
  192   194   199   200     9
  195   194   199   197     9
  195   194   199   200     9
  196   195   194   199     9
  189   197   199   194     9
  189   197   199   200     9
  198   197   199   200     9
  194   199   197   198     9
  184   201   203   204     9
  184   201   203   205     9
  202   201   203   204     9
  202   201   203   205     9
  201   203   205   206     9
  201   203   205   207     9
  201   203   205   225     9
  204   203   205   206     9
  204   203   205   207     9
  204   203   205   225     9
  203   205   207   208     9
  203   205   207   209     9
  203   205   207   210     9
  206   205   207   208     9
  206   205   207   209     9
  206   205   207   210     9
  203   205   225   226     9
  203   205   225   227     9
  206   205   225   226     9
  206   205   225   227     9
  207   205   225   226     9
  207   205   225   227     9
  208   207   205   225     9
  209   207   205   225     9
  210   207   205   225     9
  205   207   210   211     9
  205   207   210   212     9
  205   207   210   213     9
  208   207   210   211     9
  208   207   210   212     9
  208   207   210   213     9
  209   207   210   211     9
  209   207   210   212     9
  209   207   210   213     9
  207   210   213   214     9
  207   210   213   215     9
  207   210   213   216     9
  211   210   213   214     9
  211   210   213   215     9
  211   210   213   216     9
  212   210   213   214     9
  212   210   213   215     9
  212   210   213   216     9
  210   213   216   217     9
  210   213   216   218     9
  214   213   216   217     9
  214   213   216   218     9
  215   213   216   217     9
  215   213   216   218     9
  213   216   218   219     9
  213   216   218   222     9
  217   216   218   219     9
  217   216   218   222     9
  216   218   219   220     9
  216   218   219   221     9
  216   218   222   223     9
  216   218   222   224     9
  219   218   222   223     9
  219   218   222   224     9
  220   219   218   222     9
  221   219   218   222     9
  205   225   227   228     9
  205   225   227   229     9
  226   225   227   228     9
  226   225   227   229     9
  225   227   229   230     9
  225   227   229   231     9
  225   227   229   247     9
  228   227   229   230     9
  228   227   229   231     9
  228   227   229   247     9
  227   229   231   232     9
  227   229   231   233     9
  227   229   231   234     9
  230   229   231   232     9
  230   229   231   233     9
  230   229   231   234     9
  227   229   247   248     9
  227   229   247   249     9
  230   229   247   248     9
  230   229   247   249     9
  231   229   247   248     9
  231   229   247   249     9
  232   231   229   247     9
  233   231   229   247     9
  234   231   229   247     9
  229   231   234   235     9
  229   231   234   236     9
  229   231   234   237     9
  232   231   234   235     9
  232   231   234   236     9
  232   231   234   237     9
  233   231   234   235     9
  233   231   234   236     9
  233   231   234   237     9
  231   234   237   238     9
  231   234   237   239     9
  231   234   237   240     9
  235   234   237   238     9
  235   234   237   239     9
  235   234   237   240     9
  236   234   237   238     9
  236   234   237   239     9
  236   234   237   240     9
  234   237   240   241     9
  234   237   240   242     9
  234   237   240   243     9
  238   237   240   241     9
  238   237   240   242     9
  238   237   240   243     9
  239   237   240   241     9
  239   237   240   242     9
  239   237   240   243     9
  237   240   243   244     9
  237   240   243   245     9
  237   240   243   246     9
  241   240   243   244     9
  241   240   243   245     9
  241   240   243   246     9
  242   240   243   244     9
  242   240   243   245     9
  242   240   243   246     9
  229   247   249   250     9
  229   247   249   251     9
  248   247   249   250     9
  248   247   249   251     9
  247   249   251   252     9
  247   249   251   253     9
  247   249   251   264     9
  250   249   251   252     9
  250   249   251   253     9
  250   249   251   264     9
  249   251   253   254     9
  249   251   253   255     9
  249   251   253   256     9
  252   251   253   254     9
  252   251   253   255     9
  252   251   253   256     9
  249   251   264   265     9
  249   251   264   266     9
  252   251   264   265     9
  252   251   264   266     9
  253   251   264   265     9
  253   251   264   266     9
  254   253   251   264     9
  255   253   251   264     9
  256   253   251   264     9
  251   253   256   257     9
  251   253   256   258     9
  251   253   256   259     9
  254   253   256   257     9
  254   253   256   258     9
  254   253   256   259     9
  255   253   256   257     9
  255   253   256   258     9
  255   253   256   259     9
  253   256   259   260     9
  253   256   259   261     9
  257   256   259   260     9
  257   256   259   261     9
  258   256   259   260     9
  258   256   259   261     9
  256   259   261   262     9
  256   259   261   263     9
  260   259   261   262     9
  260   259   261   263     9
  251   264   266   267     9
  251   264   266   268     9
  265   264   266   267     9
  265   264   266   268     9
  264   266   268   269     9
  264   266   268   270     9
  264   266   268   281     9
  267   266   268   269     9
  267   266   268   270     9
  267   266   268   281     9
  266   268   270   271     9
  266   268   270   272     9
  266   268   270   273     9
  269   268   270   271     9
  269   268   270   272     9
  269   268   270   273     9
  266   268   281   282     9
  266   268   281   283     9
  269   268   281   282     9
  269   268   281   283     9
  270   268   281   282     9
  270   268   281   283     9
  271   270   268   281     9
  272   270   268   281     9
  273   270   268   281     9
  268   270   273   274     9
  268   270   273   275     9
  268   270   273   276     9
  271   270   273   274     9
  271   270   273   275     9
  271   270   273   276     9
  272   270   273   274     9
  272   270   273   275     9
  272   270   273   276     9
  270   273   276   277     9
  274   273   276   277     9
  275   273   276   277     9
  273   276   277   278     9
  273   276   277   279     9
  273   276   277   280     9
  268   281   283   284     9
  268   281   283   285     9
  282   281   283   284     9
  282   281   283   285     9
  281   283   285   286     9
  281   283   285   287     9
  281   283   285   291     9
  284   283   285   286     9
  284   283   285   287     9
  284   283   285   291     9
  283   285   287   288     9
  283   285   287   289     9
  283   285   287   290     9
  286   285   287   288     9
  286   285   287   289     9
  286   285   287   290     9
  283   285   291   292     9
  283   285   291   293     9
  286   285   291   292     9
  286   285   291   293     9
  287   285   291   292     9
  287   285   291   293     9
  288   287   285   291     9
  289   287   285   291     9
  290   287   285   291     9
  285   291   293   294     9
  285   291   293   295     9
  292   291   293   294     9
  292   291   293   295     9
  291   293   295   296     9
  291   293   295   297     9
  291   293   295   307     9
  294   293   295   296     9
  294   293   295   297     9
  294   293   295   307     9
  293   295   297   298     9
  293   295   297   299     9
  293   295   297   303     9
  296   295   297   298     9
  296   295   297   299     9
  296   295   297   303     9
  293   295   307   308     9
  293   295   307   309     9
  296   295   307   308     9
  296   295   307   309     9
  297   295   307   308     9
  297   295   307   309     9
  298   297   295   307     9
  299   297   295   307     9
  303   297   295   307     9
  295   297   299   300     9
  295   297   299   301     9
  295   297   299   302     9
  298   297   299   300     9
  298   297   299   301     9
  298   297   299   302     9
  295   297   303   304     9
  295   297   303   305     9
  295   297   303   306     9
  298   297   303   304     9
  298   297   303   305     9
  298   297   303   306     9
  299   297   303   304     9
  299   297   303   305     9
  299   297   303   306     9
  300   299   297   303     9
  301   299   297   303     9
  302   299   297   303     9
  295   307   309   310     9
  295   307   309   311     9
  308   307   309   310     9
  308   307   309   311     9
  307   309   311   312     9
  307   309   311   313     9
  307   309   311   329     9
  310   309   311   312     9
  310   309   311   313     9
  310   309   311   329     9
  309   311   313   314     9
  309   311   313   315     9
  309   311   313   316     9
  312   311   313   314     9
  312   311   313   315     9
  312   311   313   316     9
  309   311   329   330     9
  309   311   329   331     9
  312   311   329   330     9
  312   311   329   331     9
  313   311   329   330     9
  313   311   329   331     9
  314   313   311   329     9
  315   313   311   329     9
  316   313   311   329     9
  311   313   316   317     9
  311   313   316   318     9
  311   313   316   319     9
  314   313   316   317     9
  314   313   316   318     9
  314   313   316   319     9
  315   313   316   317     9
  315   313   316   318     9
  315   313   316   319     9
  313   316   319   320     9
  313   316   319   321     9
  313   316   319   322     9
  317   316   319   320     9
  317   316   319   321     9
  317   316   319   322     9
  318   316   319   320     9
  318   316   319   321     9
  318   316   319   322     9
  316   319   322   323     9
  316   319   322   324     9
  316   319   322   325     9
  320   319   322   323     9
  320   319   322   324     9
  320   319   322   325     9
  321   319   322   323     9
  321   319   322   324     9
  321   319   322   325     9
  319   322   325   326     9
  319   322   325   327     9
  319   322   325   328     9
  323   322   325   326     9
  323   322   325   327     9
  323   322   325   328     9
  324   322   325   326     9
  324   322   325   327     9
  324   322   325   328     9
  311   329   331   332     9
  311   329   331   333     9
  330   329   331   332     9
  330   329   331   333     9
  329   331   333   334     9
  329   331   333   335     9
  329   331   333   351     9
  332   331   333   334     9
  332   331   333   335     9
  332   331   333   351     9
  331   333   335   336     9
  331   333   335   337     9
  331   333   335   338     9
  334   333   335   336     9
  334   333   335   337     9
  334   333   335   338     9
  331   333   351   352     9
  331   333   351   353     9
  334   333   351   352     9
  334   333   351   353     9
  335   333   351   352     9
  335   333   351   353     9
  336   335   333   351     9
  337   335   333   351     9
  338   335   333   351     9
  333   335   338   339     9
  333   335   338   340     9
  333   335   338   341     9
  336   335   338   339     9
  336   335   338   340     9
  336   335   338   341     9
  337   335   338   339     9
  337   335   338   340     9
  337   335   338   341     9
  335   338   341   342     9
  335   338   341   343     9
  335   338   341   344     9
  339   338   341   342     9
  339   338   341   343     9
  339   338   341   344     9
  340   338   341   342     9
  340   338   341   343     9
  340   338   341   344     9
  338   341   344   345     9
  338   341   344   346     9
  338   341   344   347     9
  342   341   344   345     9
  342   341   344   346     9
  342   341   344   347     9
  343   341   344   345     9
  343   341   344   346     9
  343   341   344   347     9
  341   344   347   348     9
  341   344   347   349     9
  341   344   347   350     9
  345   344   347   348     9
  345   344   347   349     9
  345   344   347   350     9
  346   344   347   348     9
  346   344   347   349     9
  346   344   347   350     9
  333   351   353   354     9
  333   351   353   355     9
  352   351   353   354     9
  352   351   353   355     9
  351   353   355   356     9
  351   353   355   357     9
  351   353   355   372     9
  354   353   355   356     9
  354   353   355   357     9
  354   353   355   372     9
  353   355   357   358     9
  353   355   357   359     9
  353   355   357   360     9
  356   355   357   358     9
  356   355   357   359     9
  356   355   357   360     9
  353   355   372   373     9
  353   355   372   374     9
  356   355   372   373     9
  356   355   372   374     9
  357   355   372   373     9
  357   355   372   374     9
  358   357   355   372     9
  359   357   355   372     9
  360   357   355   372     9
  355   357   360   361     9
  355   357   360   368     9
  358   357   360   361     9
  358   357   360   368     9
  359   357   360   361     9
  359   357   360   368     9
  357   360   361   362     9
  357   360   361   363     9
  357   360   368   369     9
  357   360   368   370     9
  361   360   368   369     9
  361   360   368   370     9
  362   361   360   368     9
  363   361   360   368     9
  360   361   363   364     9
  360   361   363   365     9
  362   361   363   364     9
  362   361   363   365     9
  361   363   365   366     9
  361   363   365   370     9
  364   363   365   366     9
  364   363   365   370     9
  363   365   366   367     9
  363   365   370   368     9
  363   365   370   371     9
  366   365   370   368     9
  366   365   370   371     9
  367   366   365   370     9
  360   368   370   365     9
  360   368   370   371     9
  369   368   370   371     9
  365   370   368   369     9
  355   372   374   375     9
  355   372   374   376     9
  373   372   374   375     9
  373   372   374   376     9
  372   374   376   377     9
  372   374   376   378     9
  372   374   376   391     9
  375   374   376   377     9
  375   374   376   378     9
  375   374   376   391     9
  374   376   378   379     9
  374   376   378   380     9
  374   376   378   381     9
  377   376   378   379     9
  377   376   378   380     9
  377   376   378   381     9
  374   376   391   392     9
  374   376   391   393     9
  377   376   391   392     9
  377   376   391   393     9
  378   376   391   392     9
  378   376   391   393     9
  379   378   376   391     9
  380   378   376   391     9
  381   378   376   391     9
  376   378   381   382     9
  376   378   381   383     9
  376   378   381   387     9
  379   378   381   382     9
  379   378   381   383     9
  379   378   381   387     9
  380   378   381   382     9
  380   378   381   383     9
  380   378   381   387     9
  378   381   383   384     9
  378   381   383   385     9
  378   381   383   386     9
  382   381   383   384     9
  382   381   383   385     9
  382   381   383   386     9
  378   381   387   388     9
  378   381   387   389     9
  378   381   387   390     9
  382   381   387   388     9
  382   381   387   389     9
  382   381   387   390     9
  383   381   387   388     9
  383   381   387   389     9
  383   381   387   390     9
  384   383   381   387     9
  385   383   381   387     9
  386   383   381   387     9
  376   391   393   394     9
  376   391   393   395     9
  392   391   393   394     9
  392   391   393   395     9
  391   393   395   396     9
  391   393   395   397     9
  391   393   395   401     9
  394   393   395   396     9
  394   393   395   397     9
  394   393   395   401     9
  393   395   397   398     9
  393   395   397   399     9
  393   395   397   400     9
  396   395   397   398     9
  396   395   397   399     9
  396   395   397   400     9
  393   395   401   402     9
  393   395   401   403     9
  396   395   401   402     9
  396   395   401   403     9
  397   395   401   402     9
  397   395   401   403     9
  398   397   395   401     9
  399   397   395   401     9
  400   397   395   401     9
  395   401   403   404     9
  395   401   403   405     9
  402   401   403   404     9
  402   401   403   405     9
  401   403   405   406     9
  401   403   405   407     9
  401   403   405   411     9
  404   403   405   406     9
  404   403   405   407     9
  404   403   405   411     9
  403   405   407   408     9
  403   405   407   409     9
  403   405   407   410     9
  406   405   407   408     9
  406   405   407   409     9
  406   405   407   410     9
  403   405   411   412     9
  403   405   411   413     9
  406   405   411   412     9
  406   405   411   413     9
  407   405   411   412     9
  407   405   411   413     9
  408   407   405   411     9
  409   407   405   411     9
  410   407   405   411     9
  405   411   413   414     9
  405   411   413   415     9
  412   411   413   414     9
  412   411   413   415     9
  411   413   415   416     9
  411   413   415   417     9
  411   413   415   427     9
  414   413   415   416     9
  414   413   415   417     9
  414   413   415   427     9
  413   415   417   418     9
  413   415   417   419     9
  413   415   417   423     9
  416   415   417   418     9
  416   415   417   419     9
  416   415   417   423     9
  413   415   427   428     9
  413   415   427   429     9
  416   415   427   428     9
  416   415   427   429     9
  417   415   427   428     9
  417   415   427   429     9
  418   417   415   427     9
  419   417   415   427     9
  423   417   415   427     9
  415   417   419   420     9
  415   417   419   421     9
  415   417   419   422     9
  418   417   419   420     9
  418   417   419   421     9
  418   417   419   422     9
  415   417   423   424     9
  415   417   423   425     9
  415   417   423   426     9
  418   417   423   424     9
  418   417   423   425     9
  418   417   423   426     9
  419   417   423   424     9
  419   417   423   425     9
  419   417   423   426     9
  420   419   417   423     9
  421   419   417   423     9
  422   419   417   423     9
  415   427   429   430     9
  415   427   429   431     9
  428   427   429   430     9
  428   427   429   431     9
  427   429   431   432     9
  427   429   431   433     9
  427   429   431   446     9
  430   429   431   432     9
  430   429   431   433     9
  430   429   431   446     9
  429   431   433   434     9
  429   431   433   435     9
  429   431   433   436     9
  432   431   433   434     9
  432   431   433   435     9
  432   431   433   436     9
  429   431   446   447     9
  429   431   446   448     9
  432   431   446   447     9
  432   431   446   448     9
  433   431   446   447     9
  433   431   446   448     9
  434   433   431   446     9
  435   433   431   446     9
  436   433   431   446     9
  431   433   436   437     9
  431   433   436   438     9
  431   433   436   442     9
  434   433   436   437     9
  434   433   436   438     9
  434   433   436   442     9
  435   433   436   437     9
  435   433   436   438     9
  435   433   436   442     9
  433   436   438   439     9
  433   436   438   440     9
  433   436   438   441     9
  437   436   438   439     9
  437   436   438   440     9
  437   436   438   441     9
  433   436   442   443     9
  433   436   442   444     9
  433   436   442   445     9
  437   436   442   443     9
  437   436   442   444     9
  437   436   442   445     9
  438   436   442   443     9
  438   436   442   444     9
  438   436   442   445     9
  439   438   436   442     9
  440   438   436   442     9
  441   438   436   442     9
  431   446   448   449     9
  431   446   448   450     9
  447   446   448   449     9
  447   446   448   450     9

[ dihedrals ]
; ai	aj	ak	al	funct	q0	cq
   12    10    14    13     2
   12    14    10    13     2
   14    12    16    15     2
   14    16    12    15     2
   16    11    14    17     2
   16    14    11    17     2
   18     5    20    19     2
   20    18    22    21     2
   29    22    31    30     2
   31    29    33    32     2
   38    35    40    39     2
   41    33    43    42     2
   43    41    45    44     2
   48    45    50    49     2
   50    48    52    51     2
   67    52    69    68     2
   69    67    71    70     2
   87    71    89    88     2
   89    87    91    90     2
  101    91   103   102     2
  103   101   105   104     2
  110   107   112   111     2
  113   105   115   114     2
  115   113   117   116     2
  124   117   126   125     2
  126   124   128   127     2
  145   128   147   146     2
  147   145   149   148     2
  156   149   158   157     2
  158   156   160   159     2
  173   174   177   171     2
  174   175   176   173     2
  177   178   179   173     2
  180   160   182   181     2
  182   180   184   183     2
  201   184   203   202     2
  203   201   205   204     2
  218   219   222   216     2
  219   220   221   218     2
  222   223   224   218     2
  225   205   227   226     2
  227   225   229   228     2
  247   229   249   248     2
  249   247   251   250     2
  259   256   261   260     2
  259   261   256   260     2
  261   259   263   262     2
  261   259   262   263     2
  264   251   266   265     2
  266   264   268   267     2
  281   268   283   282     2
  283   281   285   284     2
  291   285   293   292     2
  293   291   295   294     2
  307   295   309   308     2
  309   307   311   310     2
  329   311   331   330     2
  331   329   333   332     2
  351   333   353   352     2
  353   351   355   354     2
  372   355   374   373     2
  374   372   376   375     2
  391   376   393   392     2
  393   391   395   394     2
  401   395   403   402     2
  403   401   405   404     2
  411   405   413   412     2
  413   411   415   414     2
  427   415   429   428     2
  429   427   431   430     2
  446   431   448   447     2
  446   448   431   447     2
  448   446   450   449     2
  448   446   449   450     2

[ cmap ] 
; ai	aj	ak	al	am	funct
   18    20    22    29    31     1
   29    31    33    41    43     1
   41    43    45    48    50     1
   48    50    52    67    69     1
   67    69    71    87    89     1
   87    89    91   101   103     1
  101   103   105   113   115     1
  113   115   117   124   126     1
  124   126   128   145   147     1
  145   147   149   156   158     1
  156   158   160   180   182     1
  180   182   184   201   203     1
  201   203   205   225   227     1
  225   227   229   247   249     1
  247   249   251   264   266     1
  264   266   268   281   283     1
  281   283   285   291   293     1
  291   293   295   307   309     1
  307   309   311   329   331     1
  329   331   333   351   353     1
  351   353   355   372   374     1
  372   374   376   391   393     1
  391   393   395   401   403     1
  401   403   405   411   413     1
  411   413   415   427   429     1

#ifdef POSRES
[ position_restraints ]
    1     1    POSRES_FC_BB    POSRES_FC_BB    POSRES_FC_BB   
    5     1    POSRES_FC_BB    POSRES_FC_BB    POSRES_FC_BB   
    7     1    POSRES_FC_SC    POSRES_FC_SC    POSRES_FC_SC   
   10     1    POSRES_FC_SC    POSRES_FC_SC    POSRES_FC_SC   
   11     1    POSRES_FC_SC    POSRES_FC_SC    POSRES_FC_SC   
   12     1    POSRES_FC_SC    POSRES_FC_SC    POSRES_FC_SC   
   14     1    POSRES_FC_SC    POSRES_FC_SC    POSRES_FC_SC   
   16     1    POSRES_FC_SC    POSRES_FC_SC    POSRES_FC_SC   
   18     1    POSRES_FC_BB    POSRES_FC_BB    POSRES_FC_BB   
   19     1    POSRES_FC_BB    POSRES_FC_BB    POSRES_FC_BB   
   20     1    POSRES_FC_BB    POSRES_FC_BB    POSRES_FC_BB   
   22     1    POSRES_FC_BB    POSRES_FC_BB    POSRES_FC_BB   
   24     1    POSRES_FC_SC    POSRES_FC_SC    POSRES_FC_SC   
   27     1    POSRES_FC_SC    POSRES_FC_SC    POSRES_FC_SC   
   29     1    POSRES_FC_BB    POSRES_FC_BB    POSRES_FC_BB   
   30     1    POSRES_FC_BB    POSRES_FC_BB    POSRES_FC_BB   
   31     1    POSRES_FC_BB    POSRES_FC_BB    POSRES_FC_BB   
   33     1    POSRES_FC_BB    POSRES_FC_BB    POSRES_FC_BB   
   35     1    POSRES_FC_SC    POSRES_FC_SC    POSRES_FC_SC   
   38     1    POSRES_FC_SC    POSRES_FC_SC    POSRES_FC_SC   
   39     1    POSRES_FC_SC    POSRES_FC_SC    POSRES_FC_SC   
   40     1    POSRES_FC_SC    POSRES_FC_SC    POSRES_FC_SC   
   41     1    POSRES_FC_BB    POSRES_FC_BB    POSRES_FC_BB   
   42     1    POSRES_FC_BB    POSRES_FC_BB    POSRES_FC_BB   
   43     1    POSRES_FC_BB    POSRES_FC_BB    POSRES_FC_BB   
   45     1    POSRES_FC_BB    POSRES_FC_BB    POSRES_FC_BB   
   48     1    POSRES_FC_BB    POSRES_FC_BB    POSRES_FC_BB   
   49     1    POSRES_FC_BB    POSRES_FC_BB    POSRES_FC_BB   
   50     1    POSRES_FC_BB    POSRES_FC_BB    POSRES_FC_BB   
   52     1    POSRES_FC_BB    POSRES_FC_BB    POSRES_FC_BB   
   54     1    POSRES_FC_SC    POSRES_FC_SC    POSRES_FC_SC   
   56     1    POSRES_FC_SC    POSRES_FC_SC    POSRES_FC_SC   
   60     1    POSRES_FC_SC    POSRES_FC_SC    POSRES_FC_SC   
   63     1    POSRES_FC_SC    POSRES_FC_SC    POSRES_FC_SC   
   67     1    POSRES_FC_BB    POSRES_FC_BB    POSRES_FC_BB   
   68     1    POSRES_FC_BB    POSRES_FC_BB    POSRES_FC_BB   
   69     1    POSRES_FC_BB    POSRES_FC_BB    POSRES_FC_BB   
   71     1    POSRES_FC_BB    POSRES_FC_BB    POSRES_FC_BB   
   73     1    POSRES_FC_SC    POSRES_FC_SC    POSRES_FC_SC   
   76     1    POSRES_FC_SC    POSRES_FC_SC    POSRES_FC_SC   
   77     1    POSRES_FC_SC    POSRES_FC_SC    POSRES_FC_SC   
   79     1    POSRES_FC_SC    POSRES_FC_SC    POSRES_FC_SC   
   81     1    POSRES_FC_SC    POSRES_FC_SC    POSRES_FC_SC   
   83     1    POSRES_FC_SC    POSRES_FC_SC    POSRES_FC_SC   
   85     1    POSRES_FC_SC    POSRES_FC_SC    POSRES_FC_SC   
   87     1    POSRES_FC_BB    POSRES_FC_BB    POSRES_FC_BB   
   88     1    POSRES_FC_BB    POSRES_FC_BB    POSRES_FC_BB   
   89     1    POSRES_FC_BB    POSRES_FC_BB    POSRES_FC_BB   
   91     1    POSRES_FC_BB    POSRES_FC_BB    POSRES_FC_BB   
   93     1    POSRES_FC_SC    POSRES_FC_SC    POSRES_FC_SC   
   95     1    POSRES_FC_SC    POSRES_FC_SC    POSRES_FC_SC   
   97     1    POSRES_FC_SC    POSRES_FC_SC    POSRES_FC_SC   
  101     1    POSRES_FC_BB    POSRES_FC_BB    POSRES_FC_BB   
  102     1    POSRES_FC_BB    POSRES_FC_BB    POSRES_FC_BB   
  103     1    POSRES_FC_BB    POSRES_FC_BB    POSRES_FC_BB   
  105     1    POSRES_FC_BB    POSRES_FC_BB    POSRES_FC_BB   
  107     1    POSRES_FC_SC    POSRES_FC_SC    POSRES_FC_SC   
  110     1    POSRES_FC_SC    POSRES_FC_SC    POSRES_FC_SC   
  111     1    POSRES_FC_SC    POSRES_FC_SC    POSRES_FC_SC   
  112     1    POSRES_FC_SC    POSRES_FC_SC    POSRES_FC_SC   
  113     1    POSRES_FC_BB    POSRES_FC_BB    POSRES_FC_BB   
  114     1    POSRES_FC_BB    POSRES_FC_BB    POSRES_FC_BB   
  115     1    POSRES_FC_BB    POSRES_FC_BB    POSRES_FC_BB   
  117     1    POSRES_FC_BB    POSRES_FC_BB    POSRES_FC_BB   
  119     1    POSRES_FC_SC    POSRES_FC_SC    POSRES_FC_SC   
  122     1    POSRES_FC_SC    POSRES_FC_SC    POSRES_FC_SC   
  124     1    POSRES_FC_BB    POSRES_FC_BB    POSRES_FC_BB   
  125     1    POSRES_FC_BB    POSRES_FC_BB    POSRES_FC_BB   
  126     1    POSRES_FC_BB    POSRES_FC_BB    POSRES_FC_BB   
  128     1    POSRES_FC_BB    POSRES_FC_BB    POSRES_FC_BB   
  130     1    POSRES_FC_SC    POSRES_FC_SC    POSRES_FC_SC   
  133     1    POSRES_FC_SC    POSRES_FC_SC    POSRES_FC_SC   
  134     1    POSRES_FC_SC    POSRES_FC_SC    POSRES_FC_SC   
  136     1    POSRES_FC_SC    POSRES_FC_SC    POSRES_FC_SC   
  138     1    POSRES_FC_SC    POSRES_FC_SC    POSRES_FC_SC   
  139     1    POSRES_FC_SC    POSRES_FC_SC    POSRES_FC_SC   
  141     1    POSRES_FC_SC    POSRES_FC_SC    POSRES_FC_SC   
  143     1    POSRES_FC_SC    POSRES_FC_SC    POSRES_FC_SC   
  145     1    POSRES_FC_BB    POSRES_FC_BB    POSRES_FC_BB   
  146     1    POSRES_FC_BB    POSRES_FC_BB    POSRES_FC_BB   
  147     1    POSRES_FC_BB    POSRES_FC_BB    POSRES_FC_BB   
  149     1    POSRES_FC_BB    POSRES_FC_BB    POSRES_FC_BB   
  151     1    POSRES_FC_SC    POSRES_FC_SC    POSRES_FC_SC   
  154     1    POSRES_FC_SC    POSRES_FC_SC    POSRES_FC_SC   
  156     1    POSRES_FC_BB    POSRES_FC_BB    POSRES_FC_BB   
  157     1    POSRES_FC_BB    POSRES_FC_BB    POSRES_FC_BB   
  158     1    POSRES_FC_BB    POSRES_FC_BB    POSRES_FC_BB   
  160     1    POSRES_FC_BB    POSRES_FC_BB    POSRES_FC_BB   
  162     1    POSRES_FC_SC    POSRES_FC_SC    POSRES_FC_SC   
  165     1    POSRES_FC_SC    POSRES_FC_SC    POSRES_FC_SC   
  168     1    POSRES_FC_SC    POSRES_FC_SC    POSRES_FC_SC   
  171     1    POSRES_FC_SC    POSRES_FC_SC    POSRES_FC_SC   
  173     1    POSRES_FC_SC    POSRES_FC_SC    POSRES_FC_SC   
  174     1    POSRES_FC_SC    POSRES_FC_SC    POSRES_FC_SC   
  177     1    POSRES_FC_SC    POSRES_FC_SC    POSRES_FC_SC   
  180     1    POSRES_FC_BB    POSRES_FC_BB    POSRES_FC_BB   
  181     1    POSRES_FC_BB    POSRES_FC_BB    POSRES_FC_BB   
  182     1    POSRES_FC_BB    POSRES_FC_BB    POSRES_FC_BB   
  184     1    POSRES_FC_BB    POSRES_FC_BB    POSRES_FC_BB   
  186     1    POSRES_FC_SC    POSRES_FC_SC    POSRES_FC_SC   
  189     1    POSRES_FC_SC    POSRES_FC_SC    POSRES_FC_SC   
  190     1    POSRES_FC_SC    POSRES_FC_SC    POSRES_FC_SC   
  192     1    POSRES_FC_SC    POSRES_FC_SC    POSRES_FC_SC   
  194     1    POSRES_FC_SC    POSRES_FC_SC    POSRES_FC_SC   
  195     1    POSRES_FC_SC    POSRES_FC_SC    POSRES_FC_SC   
  197     1    POSRES_FC_SC    POSRES_FC_SC    POSRES_FC_SC   
  199     1    POSRES_FC_SC    POSRES_FC_SC    POSRES_FC_SC   
  201     1    POSRES_FC_BB    POSRES_FC_BB    POSRES_FC_BB   
  202     1    POSRES_FC_BB    POSRES_FC_BB    POSRES_FC_BB   
  203     1    POSRES_FC_BB    POSRES_FC_BB    POSRES_FC_BB   
  205     1    POSRES_FC_BB    POSRES_FC_BB    POSRES_FC_BB   
  207     1    POSRES_FC_SC    POSRES_FC_SC    POSRES_FC_SC   
  210     1    POSRES_FC_SC    POSRES_FC_SC    POSRES_FC_SC   
  213     1    POSRES_FC_SC    POSRES_FC_SC    POSRES_FC_SC   
  216     1    POSRES_FC_SC    POSRES_FC_SC    POSRES_FC_SC   
  218     1    POSRES_FC_SC    POSRES_FC_SC    POSRES_FC_SC   
  219     1    POSRES_FC_SC    POSRES_FC_SC    POSRES_FC_SC   
  222     1    POSRES_FC_SC    POSRES_FC_SC    POSRES_FC_SC   
  225     1    POSRES_FC_BB    POSRES_FC_BB    POSRES_FC_BB   
  226     1    POSRES_FC_BB    POSRES_FC_BB    POSRES_FC_BB   
  227     1    POSRES_FC_BB    POSRES_FC_BB    POSRES_FC_BB   
  229     1    POSRES_FC_BB    POSRES_FC_BB    POSRES_FC_BB   
  231     1    POSRES_FC_SC    POSRES_FC_SC    POSRES_FC_SC   
  234     1    POSRES_FC_SC    POSRES_FC_SC    POSRES_FC_SC   
  237     1    POSRES_FC_SC    POSRES_FC_SC    POSRES_FC_SC   
  240     1    POSRES_FC_SC    POSRES_FC_SC    POSRES_FC_SC   
  243     1    POSRES_FC_SC    POSRES_FC_SC    POSRES_FC_SC   
  247     1    POSRES_FC_BB    POSRES_FC_BB    POSRES_FC_BB   
  248     1    POSRES_FC_BB    POSRES_FC_BB    POSRES_FC_BB   
  249     1    POSRES_FC_BB    POSRES_FC_BB    POSRES_FC_BB   
  251     1    POSRES_FC_BB    POSRES_FC_BB    POSRES_FC_BB   
  253     1    POSRES_FC_SC    POSRES_FC_SC    POSRES_FC_SC   
  256     1    POSRES_FC_SC    POSRES_FC_SC    POSRES_FC_SC   
  259     1    POSRES_FC_SC    POSRES_FC_SC    POSRES_FC_SC   
  260     1    POSRES_FC_SC    POSRES_FC_SC    POSRES_FC_SC   
  261     1    POSRES_FC_SC    POSRES_FC_SC    POSRES_FC_SC   
  264     1    POSRES_FC_BB    POSRES_FC_BB    POSRES_FC_BB   
  265     1    POSRES_FC_BB    POSRES_FC_BB    POSRES_FC_BB   
  266     1    POSRES_FC_BB    POSRES_FC_BB    POSRES_FC_BB   
  268     1    POSRES_FC_BB    POSRES_FC_BB    POSRES_FC_BB   
  270     1    POSRES_FC_SC    POSRES_FC_SC    POSRES_FC_SC   
  273     1    POSRES_FC_SC    POSRES_FC_SC    POSRES_FC_SC   
  276     1    POSRES_FC_SC    POSRES_FC_SC    POSRES_FC_SC   
  277     1    POSRES_FC_SC    POSRES_FC_SC    POSRES_FC_SC   
  281     1    POSRES_FC_BB    POSRES_FC_BB    POSRES_FC_BB   
  282     1    POSRES_FC_BB    POSRES_FC_BB    POSRES_FC_BB   
  283     1    POSRES_FC_BB    POSRES_FC_BB    POSRES_FC_BB   
  285     1    POSRES_FC_BB    POSRES_FC_BB    POSRES_FC_BB   
  287     1    POSRES_FC_SC    POSRES_FC_SC    POSRES_FC_SC   
  291     1    POSRES_FC_BB    POSRES_FC_BB    POSRES_FC_BB   
  292     1    POSRES_FC_BB    POSRES_FC_BB    POSRES_FC_BB   
  293     1    POSRES_FC_BB    POSRES_FC_BB    POSRES_FC_BB   
  295     1    POSRES_FC_BB    POSRES_FC_BB    POSRES_FC_BB   
  297     1    POSRES_FC_SC    POSRES_FC_SC    POSRES_FC_SC   
  299     1    POSRES_FC_SC    POSRES_FC_SC    POSRES_FC_SC   
  303     1    POSRES_FC_SC    POSRES_FC_SC    POSRES_FC_SC   
  307     1    POSRES_FC_BB    POSRES_FC_BB    POSRES_FC_BB   
  308     1    POSRES_FC_BB    POSRES_FC_BB    POSRES_FC_BB   
  309     1    POSRES_FC_BB    POSRES_FC_BB    POSRES_FC_BB   
  311     1    POSRES_FC_BB    POSRES_FC_BB    POSRES_FC_BB   
  313     1    POSRES_FC_SC    POSRES_FC_SC    POSRES_FC_SC   
  316     1    POSRES_FC_SC    POSRES_FC_SC    POSRES_FC_SC   
  319     1    POSRES_FC_SC    POSRES_FC_SC    POSRES_FC_SC   
  322     1    POSRES_FC_SC    POSRES_FC_SC    POSRES_FC_SC   
  325     1    POSRES_FC_SC    POSRES_FC_SC    POSRES_FC_SC   
  329     1    POSRES_FC_BB    POSRES_FC_BB    POSRES_FC_BB   
  330     1    POSRES_FC_BB    POSRES_FC_BB    POSRES_FC_BB   
  331     1    POSRES_FC_BB    POSRES_FC_BB    POSRES_FC_BB   
  333     1    POSRES_FC_BB    POSRES_FC_BB    POSRES_FC_BB   
  335     1    POSRES_FC_SC    POSRES_FC_SC    POSRES_FC_SC   
  338     1    POSRES_FC_SC    POSRES_FC_SC    POSRES_FC_SC   
  341     1    POSRES_FC_SC    POSRES_FC_SC    POSRES_FC_SC   
  344     1    POSRES_FC_SC    POSRES_FC_SC    POSRES_FC_SC   
  347     1    POSRES_FC_SC    POSRES_FC_SC    POSRES_FC_SC   
  351     1    POSRES_FC_BB    POSRES_FC_BB    POSRES_FC_BB   
  352     1    POSRES_FC_BB    POSRES_FC_BB    POSRES_FC_BB   
  353     1    POSRES_FC_BB    POSRES_FC_BB    POSRES_FC_BB   
  355     1    POSRES_FC_BB    POSRES_FC_BB    POSRES_FC_BB   
  357     1    POSRES_FC_SC    POSRES_FC_SC    POSRES_FC_SC   
  360     1    POSRES_FC_SC    POSRES_FC_SC    POSRES_FC_SC   
  361     1    POSRES_FC_SC    POSRES_FC_SC    POSRES_FC_SC   
  363     1    POSRES_FC_SC    POSRES_FC_SC    POSRES_FC_SC   
  365     1    POSRES_FC_SC    POSRES_FC_SC    POSRES_FC_SC   
  366     1    POSRES_FC_SC    POSRES_FC_SC    POSRES_FC_SC   
  368     1    POSRES_FC_SC    POSRES_FC_SC    POSRES_FC_SC   
  370     1    POSRES_FC_SC    POSRES_FC_SC    POSRES_FC_SC   
  372     1    POSRES_FC_BB    POSRES_FC_BB    POSRES_FC_BB   
  373     1    POSRES_FC_BB    POSRES_FC_BB    POSRES_FC_BB   
  374     1    POSRES_FC_BB    POSRES_FC_BB    POSRES_FC_BB   
  376     1    POSRES_FC_BB    POSRES_FC_BB    POSRES_FC_BB   
  378     1    POSRES_FC_SC    POSRES_FC_SC    POSRES_FC_SC   
  381     1    POSRES_FC_SC    POSRES_FC_SC    POSRES_FC_SC   
  383     1    POSRES_FC_SC    POSRES_FC_SC    POSRES_FC_SC   
  387     1    POSRES_FC_SC    POSRES_FC_SC    POSRES_FC_SC   
  391     1    POSRES_FC_BB    POSRES_FC_BB    POSRES_FC_BB   
  392     1    POSRES_FC_BB    POSRES_FC_BB    POSRES_FC_BB   
  393     1    POSRES_FC_BB    POSRES_FC_BB    POSRES_FC_BB   
  395     1    POSRES_FC_BB    POSRES_FC_BB    POSRES_FC_BB   
  397     1    POSRES_FC_SC    POSRES_FC_SC    POSRES_FC_SC   
  401     1    POSRES_FC_BB    POSRES_FC_BB    POSRES_FC_BB   
  402     1    POSRES_FC_BB    POSRES_FC_BB    POSRES_FC_BB   
  403     1    POSRES_FC_BB    POSRES_FC_BB    POSRES_FC_BB   
  405     1    POSRES_FC_BB    POSRES_FC_BB    POSRES_FC_BB   
  407     1    POSRES_FC_SC    POSRES_FC_SC    POSRES_FC_SC   
  411     1    POSRES_FC_BB    POSRES_FC_BB    POSRES_FC_BB   
  412     1    POSRES_FC_BB    POSRES_FC_BB    POSRES_FC_BB   
  413     1    POSRES_FC_BB    POSRES_FC_BB    POSRES_FC_BB   
  415     1    POSRES_FC_BB    POSRES_FC_BB    POSRES_FC_BB   
  417     1    POSRES_FC_SC    POSRES_FC_SC    POSRES_FC_SC   
  419     1    POSRES_FC_SC    POSRES_FC_SC    POSRES_FC_SC   
  423     1    POSRES_FC_SC    POSRES_FC_SC    POSRES_FC_SC   
  427     1    POSRES_FC_BB    POSRES_FC_BB    POSRES_FC_BB   
  428     1    POSRES_FC_BB    POSRES_FC_BB    POSRES_FC_BB   
  429     1    POSRES_FC_BB    POSRES_FC_BB    POSRES_FC_BB   
  431     1    POSRES_FC_BB    POSRES_FC_BB    POSRES_FC_BB   
  433     1    POSRES_FC_SC    POSRES_FC_SC    POSRES_FC_SC   
  436     1    POSRES_FC_SC    POSRES_FC_SC    POSRES_FC_SC   
  438     1    POSRES_FC_SC    POSRES_FC_SC    POSRES_FC_SC   
  442     1    POSRES_FC_SC    POSRES_FC_SC    POSRES_FC_SC   
  446     1    POSRES_FC_BB    POSRES_FC_BB    POSRES_FC_BB   
  447     1    POSRES_FC_BB    POSRES_FC_BB    POSRES_FC_BB   
  448     1    POSRES_FC_SC    POSRES_FC_SC    POSRES_FC_SC   
#endif
