# Supplementary material for: A distinctive ligand recognition mechanism by the human vasoactive intestinal polypeptide receptor 2
Source: Nat Commun. 2022 Apr 27;13:2272. doi: 10.1038/s41467-022-30041-z (PMC9046186; doi:10.1038/s41467-022-30041-z)
Supplement: Supplementary file 3 — Supplementary Data 1 [file 41467_2022_30041_MOESM3_ESM.zip › MDinput-VIP2R/toppar/PROB.itp]

;;
;; Generated by CHARMM-GUI FF-Converter
;;
;; Correspondance:
;; jul316@lehigh.edu or wonpil@lehigh.edu
;;
;; GROMACS topology file for PROB
;;


[ moleculetype ]
; name	nrexcl
PROB	     3

[ atoms ]
; nr	type	resnr	residu	atom	cgnr	charge	mass
     1        CT3     24      GLU    CAY      1    -0.270000    12.0110   ; qtot -0.270
     2        HA3     24      GLU    HY1      2     0.090000     1.0080   ; qtot -0.180
     3        HA3     24      GLU    HY2      3     0.090000     1.0080   ; qtot -0.090
     4        HA3     24      GLU    HY3      4     0.090000     1.0080   ; qtot -0.000
     5          C     24      GLU     CY      5     0.510000    12.0110   ; qtot  0.510
     6          O     24      GLU     OY      6    -0.510000    15.9994   ; qtot  0.000
     7        NH1     24      GLU      N      7    -0.470000    14.0070   ; qtot -0.470
     8          H     24      GLU     HN      8     0.310000     1.0080   ; qtot -0.160
     9        CT1     24      GLU     CA      9     0.070000    12.0110   ; qtot -0.090
    10        HB1     24      GLU     HA     10     0.090000     1.0080   ; qtot  0.000
    11       CT2A     24      GLU     CB     11    -0.180000    12.0110   ; qtot -0.180
    12        HA2     24      GLU    HB1     12     0.090000     1.0080   ; qtot -0.090
    13        HA2     24      GLU    HB2     13     0.090000     1.0080   ; qtot  0.000
    14        CT2     24      GLU     CG     14    -0.280000    12.0110   ; qtot -0.280
    15        HA2     24      GLU    HG1     15     0.090000     1.0080   ; qtot -0.190
    16        HA2     24      GLU    HG2     16     0.090000     1.0080   ; qtot -0.100
    17         CC     24      GLU     CD     17     0.620000    12.0110   ; qtot  0.520
    18         OC     24      GLU    OE1     18    -0.760000    15.9994   ; qtot -0.240
    19         OC     24      GLU    OE2     19    -0.760000    15.9994   ; qtot -1.000
    20          C     24      GLU      C     20     0.510000    12.0110   ; qtot -0.490
    21          O     24      GLU      O     21    -0.510000    15.9994   ; qtot -1.000
    22        NH1     25      CYS      N     22    -0.470000    14.0070   ; qtot -1.470
    23          H     25      CYS     HN     23     0.310000     1.0080   ; qtot -1.160
    24        CT1     25      CYS     CA     24     0.070000    12.0110   ; qtot -1.090
    25        HB1     25      CYS     HA     25     0.090000     1.0080   ; qtot -1.000
    26        CT2     25      CYS     CB     26    -0.110000    12.0110   ; qtot -1.110
    27        HA2     25      CYS    HB1     27     0.090000     1.0080   ; qtot -1.020
    28        HA2     25      CYS    HB2     28     0.090000     1.0080   ; qtot -0.930
    29          S     25      CYS     SG     29    -0.230000    32.0600   ; qtot -1.160
    30         HS     25      CYS    HG1     30     0.160000     1.0080   ; qtot -1.000
    31          C     25      CYS      C     31     0.510000    12.0110   ; qtot -0.490
    32          O     25      CYS      O     32    -0.510000    15.9994   ; qtot -1.000
    33        NH1     26      ARG      N     33    -0.470000    14.0070   ; qtot -1.470
    34          H     26      ARG     HN     34     0.310000     1.0080   ; qtot -1.160
    35        CT1     26      ARG     CA     35     0.070000    12.0110   ; qtot -1.090
    36        HB1     26      ARG     HA     36     0.090000     1.0080   ; qtot -1.000
    37        CT2     26      ARG     CB     37    -0.180000    12.0110   ; qtot -1.180
    38        HA2     26      ARG    HB1     38     0.090000     1.0080   ; qtot -1.090
    39        HA2     26      ARG    HB2     39     0.090000     1.0080   ; qtot -1.000
    40        CT2     26      ARG     CG     40    -0.180000    12.0110   ; qtot -1.180
    41        HA2     26      ARG    HG1     41     0.090000     1.0080   ; qtot -1.090
    42        HA2     26      ARG    HG2     42     0.090000     1.0080   ; qtot -1.000
    43        CT2     26      ARG     CD     43     0.200000    12.0110   ; qtot -0.800
    44        HA2     26      ARG    HD1     44     0.090000     1.0080   ; qtot -0.710
    45        HA2     26      ARG    HD2     45     0.090000     1.0080   ; qtot -0.620
    46        NC2     26      ARG     NE     46    -0.700000    14.0070   ; qtot -1.320
    47         HC     26      ARG     HE     47     0.440000     1.0080   ; qtot -0.880
    48          C     26      ARG     CZ     48     0.640000    12.0110   ; qtot -0.240
    49        NC2     26      ARG    NH1     49    -0.800000    14.0070   ; qtot -1.040
    50         HC     26      ARG   HH11     50     0.460000     1.0080   ; qtot -0.580
    51         HC     26      ARG   HH12     51     0.460000     1.0080   ; qtot -0.120
    52        NC2     26      ARG    NH2     52    -0.800000    14.0070   ; qtot -0.920
    53         HC     26      ARG   HH21     53     0.460000     1.0080   ; qtot -0.460
    54         HC     26      ARG   HH22     54     0.460000     1.0080   ; qtot  0.000
    55          C     26      ARG      C     55     0.510000    12.0110   ; qtot  0.510
    56          O     26      ARG      O     56    -0.510000    15.9994   ; qtot  0.000
    57        NH1     27      PHE      N     57    -0.470000    14.0070   ; qtot -0.470
    58          H     27      PHE     HN     58     0.310000     1.0080   ; qtot -0.160
    59        CT1     27      PHE     CA     59     0.070000    12.0110   ; qtot -0.090
    60        HB1     27      PHE     HA     60     0.090000     1.0080   ; qtot  0.000
    61        CT2     27      PHE     CB     61    -0.180000    12.0110   ; qtot -0.180
    62        HA2     27      PHE    HB1     62     0.090000     1.0080   ; qtot -0.090
    63        HA2     27      PHE    HB2     63     0.090000     1.0080   ; qtot  0.000
    64         CA     27      PHE     CG     64     0.000000    12.0110   ; qtot  0.000
    65         CA     27      PHE    CD1     65    -0.115000    12.0110   ; qtot -0.115
    66         HP     27      PHE    HD1     66     0.115000     1.0080   ; qtot  0.000
    67         CA     27      PHE    CE1     67    -0.115000    12.0110   ; qtot -0.115
    68         HP     27      PHE    HE1     68     0.115000     1.0080   ; qtot  0.000
    69         CA     27      PHE     CZ     69    -0.115000    12.0110   ; qtot -0.115
    70         HP     27      PHE     HZ     70     0.115000     1.0080   ; qtot  0.000
    71         CA     27      PHE    CD2     71    -0.115000    12.0110   ; qtot -0.115
    72         HP     27      PHE    HD2     72     0.115000     1.0080   ; qtot  0.000
    73         CA     27      PHE    CE2     73    -0.115000    12.0110   ; qtot -0.115
    74         HP     27      PHE    HE2     74     0.115000     1.0080   ; qtot  0.000
    75          C     27      PHE      C     75     0.510000    12.0110   ; qtot  0.510
    76          O     27      PHE      O     76    -0.510000    15.9994   ; qtot  0.000
    77        NH1     28      HSE      N     77    -0.470000    14.0070   ; qtot -0.470
    78          H     28      HSE     HN     78     0.310000     1.0080   ; qtot -0.160
    79        CT1     28      HSE     CA     79     0.070000    12.0110   ; qtot -0.090
    80        HB1     28      HSE     HA     80     0.090000     1.0080   ; qtot  0.000
    81        CT2     28      HSE     CB     81    -0.080000    12.0110   ; qtot -0.080
    82        HA2     28      HSE    HB1     82     0.090000     1.0080   ; qtot  0.010
    83        HA2     28      HSE    HB2     83     0.090000     1.0080   ; qtot  0.100
    84        NR2     28      HSE    ND1     84    -0.700000    14.0070   ; qtot -0.600
    85       CPH1     28      HSE     CG     85     0.220000    12.0110   ; qtot -0.380
    86       CPH2     28      HSE    CE1     86     0.250000    12.0110   ; qtot -0.130
    87        HR1     28      HSE    HE1     87     0.130000     1.0080   ; qtot  0.000
    88        NR1     28      HSE    NE2     88    -0.360000    14.0070   ; qtot -0.360
    89          H     28      HSE    HE2     89     0.320000     1.0080   ; qtot -0.040
    90       CPH1     28      HSE    CD2     90    -0.050000    12.0110   ; qtot -0.090
    91        HR3     28      HSE    HD2     91     0.090000     1.0080   ; qtot  0.000
    92          C     28      HSE      C     92     0.510000    12.0110   ; qtot  0.510
    93          O     28      HSE      O     93    -0.510000    15.9994   ; qtot  0.000
    94        NH1     29      LEU      N     94    -0.470000    14.0070   ; qtot -0.470
    95          H     29      LEU     HN     95     0.310000     1.0080   ; qtot -0.160
    96        CT1     29      LEU     CA     96     0.070000    12.0110   ; qtot -0.090
    97        HB1     29      LEU     HA     97     0.090000     1.0080   ; qtot  0.000
    98        CT2     29      LEU     CB     98    -0.180000    12.0110   ; qtot -0.180
    99        HA2     29      LEU    HB1     99     0.090000     1.0080   ; qtot -0.090
   100        HA2     29      LEU    HB2    100     0.090000     1.0080   ; qtot  0.000
   101        CT1     29      LEU     CG    101    -0.090000    12.0110   ; qtot -0.090
   102        HA1     29      LEU     HG    102     0.090000     1.0080   ; qtot  0.000
   103        CT3     29      LEU    CD1    103    -0.270000    12.0110   ; qtot -0.270
   104        HA3     29      LEU   HD11    104     0.090000     1.0080   ; qtot -0.180
   105        HA3     29      LEU   HD12    105     0.090000     1.0080   ; qtot -0.090
   106        HA3     29      LEU   HD13    106     0.090000     1.0080   ; qtot  0.000
   107        CT3     29      LEU    CD2    107    -0.270000    12.0110   ; qtot -0.270
   108        HA3     29      LEU   HD21    108     0.090000     1.0080   ; qtot -0.180
   109        HA3     29      LEU   HD22    109     0.090000     1.0080   ; qtot -0.090
   110        HA3     29      LEU   HD23    110     0.090000     1.0080   ; qtot  0.000
   111          C     29      LEU      C    111     0.510000    12.0110   ; qtot  0.510
   112          O     29      LEU      O    112    -0.510000    15.9994   ; qtot  0.000
   113        NH1     30      GLU      N    113    -0.470000    14.0070   ; qtot -0.470
   114          H     30      GLU     HN    114     0.310000     1.0080   ; qtot -0.160
   115        CT1     30      GLU     CA    115     0.070000    12.0110   ; qtot -0.090
   116        HB1     30      GLU     HA    116     0.090000     1.0080   ; qtot  0.000
   117       CT2A     30      GLU     CB    117    -0.180000    12.0110   ; qtot -0.180
   118        HA2     30      GLU    HB1    118     0.090000     1.0080   ; qtot -0.090
   119        HA2     30      GLU    HB2    119     0.090000     1.0080   ; qtot  0.000
   120        CT2     30      GLU     CG    120    -0.280000    12.0110   ; qtot -0.280
   121        HA2     30      GLU    HG1    121     0.090000     1.0080   ; qtot -0.190
   122        HA2     30      GLU    HG2    122     0.090000     1.0080   ; qtot -0.100
   123         CC     30      GLU     CD    123     0.620000    12.0110   ; qtot  0.520
   124         OC     30      GLU    OE1    124    -0.760000    15.9994   ; qtot -0.240
   125         OC     30      GLU    OE2    125    -0.760000    15.9994   ; qtot -1.000
   126          C     30      GLU      C    126     0.510000    12.0110   ; qtot -0.490
   127          O     30      GLU      O    127    -0.510000    15.9994   ; qtot -1.000
   128        NH1     31      ILE      N    128    -0.470000    14.0070   ; qtot -1.470
   129          H     31      ILE     HN    129     0.310000     1.0080   ; qtot -1.160
   130        CT1     31      ILE     CA    130     0.070000    12.0110   ; qtot -1.090
   131        HB1     31      ILE     HA    131     0.090000     1.0080   ; qtot -1.000
   132        CT1     31      ILE     CB    132    -0.090000    12.0110   ; qtot -1.090
   133        HA1     31      ILE     HB    133     0.090000     1.0080   ; qtot -1.000
   134        CT3     31      ILE    CG2    134    -0.270000    12.0110   ; qtot -1.270
   135        HA3     31      ILE   HG21    135     0.090000     1.0080   ; qtot -1.180
   136        HA3     31      ILE   HG22    136     0.090000     1.0080   ; qtot -1.090
   137        HA3     31      ILE   HG23    137     0.090000     1.0080   ; qtot -1.000
   138        CT2     31      ILE    CG1    138    -0.180000    12.0110   ; qtot -1.180
   139        HA2     31      ILE   HG11    139     0.090000     1.0080   ; qtot -1.090
   140        HA2     31      ILE   HG12    140     0.090000     1.0080   ; qtot -1.000
   141        CT3     31      ILE     CD    141    -0.270000    12.0110   ; qtot -1.270
   142        HA3     31      ILE    HD1    142     0.090000     1.0080   ; qtot -1.180
   143        HA3     31      ILE    HD2    143     0.090000     1.0080   ; qtot -1.090
   144        HA3     31      ILE    HD3    144     0.090000     1.0080   ; qtot -1.000
   145          C     31      ILE      C    145     0.510000    12.0110   ; qtot -0.490
   146          O     31      ILE      O    146    -0.510000    15.9994   ; qtot -1.000
   147        NH1     32      GLN      N    147    -0.470000    14.0070   ; qtot -1.470
   148          H     32      GLN     HN    148     0.310000     1.0080   ; qtot -1.160
   149        CT1     32      GLN     CA    149     0.070000    12.0110   ; qtot -1.090
   150        HB1     32      GLN     HA    150     0.090000     1.0080   ; qtot -1.000
   151        CT2     32      GLN     CB    151    -0.180000    12.0110   ; qtot -1.180
   152        HA2     32      GLN    HB1    152     0.090000     1.0080   ; qtot -1.090
   153        HA2     32      GLN    HB2    153     0.090000     1.0080   ; qtot -1.000
   154        CT2     32      GLN     CG    154    -0.180000    12.0110   ; qtot -1.180
   155        HA2     32      GLN    HG1    155     0.090000     1.0080   ; qtot -1.090
   156        HA2     32      GLN    HG2    156     0.090000     1.0080   ; qtot -1.000
   157         CC     32      GLN     CD    157     0.550000    12.0110   ; qtot -0.450
   158          O     32      GLN    OE1    158    -0.550000    15.9994   ; qtot -1.000
   159        NH2     32      GLN    NE2    159    -0.620000    14.0070   ; qtot -1.620
   160          H     32      GLN   HE21    160     0.320000     1.0080   ; qtot -1.300
   161          H     32      GLN   HE22    161     0.300000     1.0080   ; qtot -1.000
   162          C     32      GLN      C    162     0.510000    12.0110   ; qtot -0.490
   163          O     32      GLN      O    163    -0.510000    15.9994   ; qtot -1.000
   164        NH1     33      GLU      N    164    -0.470000    14.0070   ; qtot -1.470
   165          H     33      GLU     HN    165     0.310000     1.0080   ; qtot -1.160
   166        CT1     33      GLU     CA    166     0.070000    12.0110   ; qtot -1.090
   167        HB1     33      GLU     HA    167     0.090000     1.0080   ; qtot -1.000
   168       CT2A     33      GLU     CB    168    -0.180000    12.0110   ; qtot -1.180
   169        HA2     33      GLU    HB1    169     0.090000     1.0080   ; qtot -1.090
   170        HA2     33      GLU    HB2    170     0.090000     1.0080   ; qtot -1.000
   171        CT2     33      GLU     CG    171    -0.280000    12.0110   ; qtot -1.280
   172        HA2     33      GLU    HG1    172     0.090000     1.0080   ; qtot -1.190
   173        HA2     33      GLU    HG2    173     0.090000     1.0080   ; qtot -1.100
   174         CC     33      GLU     CD    174     0.620000    12.0110   ; qtot -0.480
   175         OC     33      GLU    OE1    175    -0.760000    15.9994   ; qtot -1.240
   176         OC     33      GLU    OE2    176    -0.760000    15.9994   ; qtot -2.000
   177          C     33      GLU      C    177     0.510000    12.0110   ; qtot -1.490
   178          O     33      GLU      O    178    -0.510000    15.9994   ; qtot -2.000
   179        NH1     34      GLU      N    179    -0.470000    14.0070   ; qtot -2.470
   180          H     34      GLU     HN    180     0.310000     1.0080   ; qtot -2.160
   181        CT1     34      GLU     CA    181     0.070000    12.0110   ; qtot -2.090
   182        HB1     34      GLU     HA    182     0.090000     1.0080   ; qtot -2.000
   183       CT2A     34      GLU     CB    183    -0.180000    12.0110   ; qtot -2.180
   184        HA2     34      GLU    HB1    184     0.090000     1.0080   ; qtot -2.090
   185        HA2     34      GLU    HB2    185     0.090000     1.0080   ; qtot -2.000
   186        CT2     34      GLU     CG    186    -0.280000    12.0110   ; qtot -2.280
   187        HA2     34      GLU    HG1    187     0.090000     1.0080   ; qtot -2.190
   188        HA2     34      GLU    HG2    188     0.090000     1.0080   ; qtot -2.100
   189         CC     34      GLU     CD    189     0.620000    12.0110   ; qtot -1.480
   190         OC     34      GLU    OE1    190    -0.760000    15.9994   ; qtot -2.240
   191         OC     34      GLU    OE2    191    -0.760000    15.9994   ; qtot -3.000
   192          C     34      GLU      C    192     0.510000    12.0110   ; qtot -2.490
   193          O     34      GLU      O    193    -0.510000    15.9994   ; qtot -3.000
   194        NH1     35      GLU      N    194    -0.470000    14.0070   ; qtot -3.470
   195          H     35      GLU     HN    195     0.310000     1.0080   ; qtot -3.160
   196        CT1     35      GLU     CA    196     0.070000    12.0110   ; qtot -3.090
   197        HB1     35      GLU     HA    197     0.090000     1.0080   ; qtot -3.000
   198       CT2A     35      GLU     CB    198    -0.180000    12.0110   ; qtot -3.180
   199        HA2     35      GLU    HB1    199     0.090000     1.0080   ; qtot -3.090
   200        HA2     35      GLU    HB2    200     0.090000     1.0080   ; qtot -3.000
   201        CT2     35      GLU     CG    201    -0.280000    12.0110   ; qtot -3.280
   202        HA2     35      GLU    HG1    202     0.090000     1.0080   ; qtot -3.190
   203        HA2     35      GLU    HG2    203     0.090000     1.0080   ; qtot -3.100
   204         CC     35      GLU     CD    204     0.620000    12.0110   ; qtot -2.480
   205         OC     35      GLU    OE1    205    -0.760000    15.9994   ; qtot -3.240
   206         OC     35      GLU    OE2    206    -0.760000    15.9994   ; qtot -4.000
   207          C     35      GLU      C    207     0.510000    12.0110   ; qtot -3.490
   208          O     35      GLU      O    208    -0.510000    15.9994   ; qtot -4.000
   209        NH1     36      THR      N    209    -0.470000    14.0070   ; qtot -4.470
   210          H     36      THR     HN    210     0.310000     1.0080   ; qtot -4.160
   211        CT1     36      THR     CA    211     0.070000    12.0110   ; qtot -4.090
   212        HB1     36      THR     HA    212     0.090000     1.0080   ; qtot -4.000
   213        CT1     36      THR     CB    213     0.140000    12.0110   ; qtot -3.860
   214        HA1     36      THR     HB    214     0.090000     1.0080   ; qtot -3.770
   215        OH1     36      THR    OG1    215    -0.660000    15.9994   ; qtot -4.430
   216          H     36      THR    HG1    216     0.430000     1.0080   ; qtot -4.000
   217        CT3     36      THR    CG2    217    -0.270000    12.0110   ; qtot -4.270
   218        HA3     36      THR   HG21    218     0.090000     1.0080   ; qtot -4.180
   219        HA3     36      THR   HG22    219     0.090000     1.0080   ; qtot -4.090
   220        HA3     36      THR   HG23    220     0.090000     1.0080   ; qtot -4.000
   221          C     36      THR      C    221     0.510000    12.0110   ; qtot -3.490
   222          O     36      THR      O    222    -0.510000    15.9994   ; qtot -4.000
   223        NH1     37      LYS      N    223    -0.470000    14.0070   ; qtot -4.470
   224          H     37      LYS     HN    224     0.310000     1.0080   ; qtot -4.160
   225        CT1     37      LYS     CA    225     0.070000    12.0110   ; qtot -4.090
   226        HB1     37      LYS     HA    226     0.090000     1.0080   ; qtot -4.000
   227        CT2     37      LYS     CB    227    -0.180000    12.0110   ; qtot -4.180
   228        HA2     37      LYS    HB1    228     0.090000     1.0080   ; qtot -4.090
   229        HA2     37      LYS    HB2    229     0.090000     1.0080   ; qtot -4.000
   230        CT2     37      LYS     CG    230    -0.180000    12.0110   ; qtot -4.180
   231        HA2     37      LYS    HG1    231     0.090000     1.0080   ; qtot -4.090
   232        HA2     37      LYS    HG2    232     0.090000     1.0080   ; qtot -4.000
   233        CT2     37      LYS     CD    233    -0.180000    12.0110   ; qtot -4.180
   234        HA2     37      LYS    HD1    234     0.090000     1.0080   ; qtot -4.090
   235        HA2     37      LYS    HD2    235     0.090000     1.0080   ; qtot -4.000
   236        CT2     37      LYS     CE    236     0.210000    12.0110   ; qtot -3.790
   237        HA2     37      LYS    HE1    237     0.050000     1.0080   ; qtot -3.740
   238        HA2     37      LYS    HE2    238     0.050000     1.0080   ; qtot -3.690
   239        NH3     37      LYS     NZ    239    -0.300000    14.0070   ; qtot -3.990
   240         HC     37      LYS    HZ1    240     0.330000     1.0080   ; qtot -3.660
   241         HC     37      LYS    HZ2    241     0.330000     1.0080   ; qtot -3.330
   242         HC     37      LYS    HZ3    242     0.330000     1.0080   ; qtot -3.000
   243          C     37      LYS      C    243     0.510000    12.0110   ; qtot -2.490
   244          O     37      LYS      O    244    -0.510000    15.9994   ; qtot -3.000
   245        NH1     38      CYS      N    245    -0.470000    14.0070   ; qtot -3.470
   246          H     38      CYS     HN    246     0.310000     1.0080   ; qtot -3.160
   247        CT1     38      CYS     CA    247     0.070000    12.0110   ; qtot -3.090
   248        HB1     38      CYS     HA    248     0.090000     1.0080   ; qtot -3.000
   249        CT2     38      CYS     CB    249    -0.100000    12.0110   ; qtot -3.100
   250        HA2     38      CYS    HB1    250     0.090000     1.0080   ; qtot -3.010
   251        HA2     38      CYS    HB2    251     0.090000     1.0080   ; qtot -2.920
   252         SM     38      CYS     SG    252    -0.080000    32.0600   ; qtot -3.000
   253          C     38      CYS      C    253     0.510000    12.0110   ; qtot -2.490
   254          O     38      CYS      O    254    -0.510000    15.9994   ; qtot -3.000
   255        NH1     39      ALA      N    255    -0.470000    14.0070   ; qtot -3.470
   256          H     39      ALA     HN    256     0.310000     1.0080   ; qtot -3.160
   257        CT1     39      ALA     CA    257     0.070000    12.0110   ; qtot -3.090
   258        HB1     39      ALA     HA    258     0.090000     1.0080   ; qtot -3.000
   259        CT3     39      ALA     CB    259    -0.270000    12.0110   ; qtot -3.270
   260        HA3     39      ALA    HB1    260     0.090000     1.0080   ; qtot -3.180
   261        HA3     39      ALA    HB2    261     0.090000     1.0080   ; qtot -3.090
   262        HA3     39      ALA    HB3    262     0.090000     1.0080   ; qtot -3.000
   263          C     39      ALA      C    263     0.510000    12.0110   ; qtot -2.490
   264          O     39      ALA      O    264    -0.510000    15.9994   ; qtot -3.000
   265        NH1     40      GLU      N    265    -0.470000    14.0070   ; qtot -3.470
   266          H     40      GLU     HN    266     0.310000     1.0080   ; qtot -3.160
   267        CT1     40      GLU     CA    267     0.070000    12.0110   ; qtot -3.090
   268        HB1     40      GLU     HA    268     0.090000     1.0080   ; qtot -3.000
   269       CT2A     40      GLU     CB    269    -0.180000    12.0110   ; qtot -3.180
   270        HA2     40      GLU    HB1    270     0.090000     1.0080   ; qtot -3.090
   271        HA2     40      GLU    HB2    271     0.090000     1.0080   ; qtot -3.000
   272        CT2     40      GLU     CG    272    -0.280000    12.0110   ; qtot -3.280
   273        HA2     40      GLU    HG1    273     0.090000     1.0080   ; qtot -3.190
   274        HA2     40      GLU    HG2    274     0.090000     1.0080   ; qtot -3.100
   275         CC     40      GLU     CD    275     0.620000    12.0110   ; qtot -2.480
   276         OC     40      GLU    OE1    276    -0.760000    15.9994   ; qtot -3.240
   277         OC     40      GLU    OE2    277    -0.760000    15.9994   ; qtot -4.000
   278          C     40      GLU      C    278     0.510000    12.0110   ; qtot -3.490
   279          O     40      GLU      O    279    -0.510000    15.9994   ; qtot -4.000
   280        NH1     41      LEU      N    280    -0.470000    14.0070   ; qtot -4.470
   281          H     41      LEU     HN    281     0.310000     1.0080   ; qtot -4.160
   282        CT1     41      LEU     CA    282     0.070000    12.0110   ; qtot -4.090
   283        HB1     41      LEU     HA    283     0.090000     1.0080   ; qtot -4.000
   284        CT2     41      LEU     CB    284    -0.180000    12.0110   ; qtot -4.180
   285        HA2     41      LEU    HB1    285     0.090000     1.0080   ; qtot -4.090
   286        HA2     41      LEU    HB2    286     0.090000     1.0080   ; qtot -4.000
   287        CT1     41      LEU     CG    287    -0.090000    12.0110   ; qtot -4.090
   288        HA1     41      LEU     HG    288     0.090000     1.0080   ; qtot -4.000
   289        CT3     41      LEU    CD1    289    -0.270000    12.0110   ; qtot -4.270
   290        HA3     41      LEU   HD11    290     0.090000     1.0080   ; qtot -4.180
   291        HA3     41      LEU   HD12    291     0.090000     1.0080   ; qtot -4.090
   292        HA3     41      LEU   HD13    292     0.090000     1.0080   ; qtot -4.000
   293        CT3     41      LEU    CD2    293    -0.270000    12.0110   ; qtot -4.270
   294        HA3     41      LEU   HD21    294     0.090000     1.0080   ; qtot -4.180
   295        HA3     41      LEU   HD22    295     0.090000     1.0080   ; qtot -4.090
   296        HA3     41      LEU   HD23    296     0.090000     1.0080   ; qtot -4.000
   297          C     41      LEU      C    297     0.510000    12.0110   ; qtot -3.490
   298          O     41      LEU      O    298    -0.510000    15.9994   ; qtot -4.000
   299        NH1     42      LEU      N    299    -0.470000    14.0070   ; qtot -4.470
   300          H     42      LEU     HN    300     0.310000     1.0080   ; qtot -4.160
   301        CT1     42      LEU     CA    301     0.070000    12.0110   ; qtot -4.090
   302        HB1     42      LEU     HA    302     0.090000     1.0080   ; qtot -4.000
   303        CT2     42      LEU     CB    303    -0.180000    12.0110   ; qtot -4.180
   304        HA2     42      LEU    HB1    304     0.090000     1.0080   ; qtot -4.090
   305        HA2     42      LEU    HB2    305     0.090000     1.0080   ; qtot -4.000
   306        CT1     42      LEU     CG    306    -0.090000    12.0110   ; qtot -4.090
   307        HA1     42      LEU     HG    307     0.090000     1.0080   ; qtot -4.000
   308        CT3     42      LEU    CD1    308    -0.270000    12.0110   ; qtot -4.270
   309        HA3     42      LEU   HD11    309     0.090000     1.0080   ; qtot -4.180
   310        HA3     42      LEU   HD12    310     0.090000     1.0080   ; qtot -4.090
   311        HA3     42      LEU   HD13    311     0.090000     1.0080   ; qtot -4.000
   312        CT3     42      LEU    CD2    312    -0.270000    12.0110   ; qtot -4.270
   313        HA3     42      LEU   HD21    313     0.090000     1.0080   ; qtot -4.180
   314        HA3     42      LEU   HD22    314     0.090000     1.0080   ; qtot -4.090
   315        HA3     42      LEU   HD23    315     0.090000     1.0080   ; qtot -4.000
   316          C     42      LEU      C    316     0.510000    12.0110   ; qtot -3.490
   317          O     42      LEU      O    317    -0.510000    15.9994   ; qtot -4.000
   318        NH1     43      ARG      N    318    -0.470000    14.0070   ; qtot -4.470
   319          H     43      ARG     HN    319     0.310000     1.0080   ; qtot -4.160
   320        CT1     43      ARG     CA    320     0.070000    12.0110   ; qtot -4.090
   321        HB1     43      ARG     HA    321     0.090000     1.0080   ; qtot -4.000
   322        CT2     43      ARG     CB    322    -0.180000    12.0110   ; qtot -4.180
   323        HA2     43      ARG    HB1    323     0.090000     1.0080   ; qtot -4.090
   324        HA2     43      ARG    HB2    324     0.090000     1.0080   ; qtot -4.000
   325        CT2     43      ARG     CG    325    -0.180000    12.0110   ; qtot -4.180
   326        HA2     43      ARG    HG1    326     0.090000     1.0080   ; qtot -4.090
   327        HA2     43      ARG    HG2    327     0.090000     1.0080   ; qtot -4.000
   328        CT2     43      ARG     CD    328     0.200000    12.0110   ; qtot -3.800
   329        HA2     43      ARG    HD1    329     0.090000     1.0080   ; qtot -3.710
   330        HA2     43      ARG    HD2    330     0.090000     1.0080   ; qtot -3.620
   331        NC2     43      ARG     NE    331    -0.700000    14.0070   ; qtot -4.320
   332         HC     43      ARG     HE    332     0.440000     1.0080   ; qtot -3.880
   333          C     43      ARG     CZ    333     0.640000    12.0110   ; qtot -3.240
   334        NC2     43      ARG    NH1    334    -0.800000    14.0070   ; qtot -4.040
   335         HC     43      ARG   HH11    335     0.460000     1.0080   ; qtot -3.580
   336         HC     43      ARG   HH12    336     0.460000     1.0080   ; qtot -3.120
   337        NC2     43      ARG    NH2    337    -0.800000    14.0070   ; qtot -3.920
   338         HC     43      ARG   HH21    338     0.460000     1.0080   ; qtot -3.460
   339         HC     43      ARG   HH22    339     0.460000     1.0080   ; qtot -3.000
   340          C     43      ARG      C    340     0.510000    12.0110   ; qtot -2.490
   341          O     43      ARG      O    341    -0.510000    15.9994   ; qtot -3.000
   342        NH1     44      SER      N    342    -0.470000    14.0070   ; qtot -3.470
   343          H     44      SER     HN    343     0.310000     1.0080   ; qtot -3.160
   344        CT1     44      SER     CA    344     0.070000    12.0110   ; qtot -3.090
   345        HB1     44      SER     HA    345     0.090000     1.0080   ; qtot -3.000
   346        CT2     44      SER     CB    346     0.050000    12.0110   ; qtot -2.950
   347        HA2     44      SER    HB1    347     0.090000     1.0080   ; qtot -2.860
   348        HA2     44      SER    HB2    348     0.090000     1.0080   ; qtot -2.770
   349        OH1     44      SER     OG    349    -0.660000    15.9994   ; qtot -3.430
   350          H     44      SER    HG1    350     0.430000     1.0080   ; qtot -3.000
   351          C     44      SER      C    351     0.510000    12.0110   ; qtot -2.490
   352          O     44      SER      O    352    -0.510000    15.9994   ; qtot -3.000
   353        NH1     45      GLN      N    353    -0.470000    14.0070   ; qtot -3.470
   354          H     45      GLN     HN    354     0.310000     1.0080   ; qtot -3.160
   355        CT1     45      GLN     CA    355     0.070000    12.0110   ; qtot -3.090
   356        HB1     45      GLN     HA    356     0.090000     1.0080   ; qtot -3.000
   357        CT2     45      GLN     CB    357    -0.180000    12.0110   ; qtot -3.180
   358        HA2     45      GLN    HB1    358     0.090000     1.0080   ; qtot -3.090
   359        HA2     45      GLN    HB2    359     0.090000     1.0080   ; qtot -3.000
   360        CT2     45      GLN     CG    360    -0.180000    12.0110   ; qtot -3.180
   361        HA2     45      GLN    HG1    361     0.090000     1.0080   ; qtot -3.090
   362        HA2     45      GLN    HG2    362     0.090000     1.0080   ; qtot -3.000
   363         CC     45      GLN     CD    363     0.550000    12.0110   ; qtot -2.450
   364          O     45      GLN    OE1    364    -0.550000    15.9994   ; qtot -3.000
   365        NH2     45      GLN    NE2    365    -0.620000    14.0070   ; qtot -3.620
   366          H     45      GLN   HE21    366     0.320000     1.0080   ; qtot -3.300
   367          H     45      GLN   HE22    367     0.300000     1.0080   ; qtot -3.000
   368          C     45      GLN      C    368     0.510000    12.0110   ; qtot -2.490
   369          O     45      GLN      O    369    -0.510000    15.9994   ; qtot -3.000
   370        NH1     46      THR      N    370    -0.470000    14.0070   ; qtot -3.470
   371          H     46      THR     HN    371     0.310000     1.0080   ; qtot -3.160
   372        CT1     46      THR     CA    372     0.070000    12.0110   ; qtot -3.090
   373        HB1     46      THR     HA    373     0.090000     1.0080   ; qtot -3.000
   374        CT1     46      THR     CB    374     0.140000    12.0110   ; qtot -2.860
   375        HA1     46      THR     HB    375     0.090000     1.0080   ; qtot -2.770
   376        OH1     46      THR    OG1    376    -0.660000    15.9994   ; qtot -3.430
   377          H     46      THR    HG1    377     0.430000     1.0080   ; qtot -3.000
   378        CT3     46      THR    CG2    378    -0.270000    12.0110   ; qtot -3.270
   379        HA3     46      THR   HG21    379     0.090000     1.0080   ; qtot -3.180
   380        HA3     46      THR   HG22    380     0.090000     1.0080   ; qtot -3.090
   381        HA3     46      THR   HG23    381     0.090000     1.0080   ; qtot -3.000
   382          C     46      THR      C    382     0.510000    12.0110   ; qtot -2.490
   383          O     46      THR      O    383    -0.510000    15.9994   ; qtot -3.000
   384        NH1     47      GLU      N    384    -0.470000    14.0070   ; qtot -3.470
   385          H     47      GLU     HN    385     0.310000     1.0080   ; qtot -3.160
   386        CT1     47      GLU     CA    386     0.070000    12.0110   ; qtot -3.090
   387        HB1     47      GLU     HA    387     0.090000     1.0080   ; qtot -3.000
   388       CT2A     47      GLU     CB    388    -0.180000    12.0110   ; qtot -3.180
   389        HA2     47      GLU    HB1    389     0.090000     1.0080   ; qtot -3.090
   390        HA2     47      GLU    HB2    390     0.090000     1.0080   ; qtot -3.000
   391        CT2     47      GLU     CG    391    -0.280000    12.0110   ; qtot -3.280
   392        HA2     47      GLU    HG1    392     0.090000     1.0080   ; qtot -3.190
   393        HA2     47      GLU    HG2    393     0.090000     1.0080   ; qtot -3.100
   394         CC     47      GLU     CD    394     0.620000    12.0110   ; qtot -2.480
   395         OC     47      GLU    OE1    395    -0.760000    15.9994   ; qtot -3.240
   396         OC     47      GLU    OE2    396    -0.760000    15.9994   ; qtot -4.000
   397          C     47      GLU      C    397     0.510000    12.0110   ; qtot -3.490
   398          O     47      GLU      O    398    -0.510000    15.9994   ; qtot -4.000
   399        NH1     48      LYS      N    399    -0.470000    14.0070   ; qtot -4.470
   400          H     48      LYS     HN    400     0.310000     1.0080   ; qtot -4.160
   401        CT1     48      LYS     CA    401     0.070000    12.0110   ; qtot -4.090
   402        HB1     48      LYS     HA    402     0.090000     1.0080   ; qtot -4.000
   403        CT2     48      LYS     CB    403    -0.180000    12.0110   ; qtot -4.180
   404        HA2     48      LYS    HB1    404     0.090000     1.0080   ; qtot -4.090
   405        HA2     48      LYS    HB2    405     0.090000     1.0080   ; qtot -4.000
   406        CT2     48      LYS     CG    406    -0.180000    12.0110   ; qtot -4.180
   407        HA2     48      LYS    HG1    407     0.090000     1.0080   ; qtot -4.090
   408        HA2     48      LYS    HG2    408     0.090000     1.0080   ; qtot -4.000
   409        CT2     48      LYS     CD    409    -0.180000    12.0110   ; qtot -4.180
   410        HA2     48      LYS    HD1    410     0.090000     1.0080   ; qtot -4.090
   411        HA2     48      LYS    HD2    411     0.090000     1.0080   ; qtot -4.000
   412        CT2     48      LYS     CE    412     0.210000    12.0110   ; qtot -3.790
   413        HA2     48      LYS    HE1    413     0.050000     1.0080   ; qtot -3.740
   414        HA2     48      LYS    HE2    414     0.050000     1.0080   ; qtot -3.690
   415        NH3     48      LYS     NZ    415    -0.300000    14.0070   ; qtot -3.990
   416         HC     48      LYS    HZ1    416     0.330000     1.0080   ; qtot -3.660
   417         HC     48      LYS    HZ2    417     0.330000     1.0080   ; qtot -3.330
   418         HC     48      LYS    HZ3    418     0.330000     1.0080   ; qtot -3.000
   419          C     48      LYS      C    419     0.510000    12.0110   ; qtot -2.490
   420          O     48      LYS      O    420    -0.510000    15.9994   ; qtot -3.000
   421        NH1     49      HSE      N    421    -0.470000    14.0070   ; qtot -3.470
   422          H     49      HSE     HN    422     0.310000     1.0080   ; qtot -3.160
   423        CT1     49      HSE     CA    423     0.070000    12.0110   ; qtot -3.090
   424        HB1     49      HSE     HA    424     0.090000     1.0080   ; qtot -3.000
   425        CT2     49      HSE     CB    425    -0.080000    12.0110   ; qtot -3.080
   426        HA2     49      HSE    HB1    426     0.090000     1.0080   ; qtot -2.990
   427        HA2     49      HSE    HB2    427     0.090000     1.0080   ; qtot -2.900
   428        NR2     49      HSE    ND1    428    -0.700000    14.0070   ; qtot -3.600
   429       CPH1     49      HSE     CG    429     0.220000    12.0110   ; qtot -3.380
   430       CPH2     49      HSE    CE1    430     0.250000    12.0110   ; qtot -3.130
   431        HR1     49      HSE    HE1    431     0.130000     1.0080   ; qtot -3.000
   432        NR1     49      HSE    NE2    432    -0.360000    14.0070   ; qtot -3.360
   433          H     49      HSE    HE2    433     0.320000     1.0080   ; qtot -3.040
   434       CPH1     49      HSE    CD2    434    -0.050000    12.0110   ; qtot -3.090
   435        HR3     49      HSE    HD2    435     0.090000     1.0080   ; qtot -3.000
   436          C     49      HSE      C    436     0.510000    12.0110   ; qtot -2.490
   437          O     49      HSE      O    437    -0.510000    15.9994   ; qtot -3.000
   438        NH1     50      LYS      N    438    -0.470000    14.0070   ; qtot -3.470
   439          H     50      LYS     HN    439     0.310000     1.0080   ; qtot -3.160
   440        CT1     50      LYS     CA    440     0.070000    12.0110   ; qtot -3.090
   441        HB1     50      LYS     HA    441     0.090000     1.0080   ; qtot -3.000
   442        CT2     50      LYS     CB    442    -0.180000    12.0110   ; qtot -3.180
   443        HA2     50      LYS    HB1    443     0.090000     1.0080   ; qtot -3.090
   444        HA2     50      LYS    HB2    444     0.090000     1.0080   ; qtot -3.000
   445        CT2     50      LYS     CG    445    -0.180000    12.0110   ; qtot -3.180
   446        HA2     50      LYS    HG1    446     0.090000     1.0080   ; qtot -3.090
   447        HA2     50      LYS    HG2    447     0.090000     1.0080   ; qtot -3.000
   448        CT2     50      LYS     CD    448    -0.180000    12.0110   ; qtot -3.180
   449        HA2     50      LYS    HD1    449     0.090000     1.0080   ; qtot -3.090
   450        HA2     50      LYS    HD2    450     0.090000     1.0080   ; qtot -3.000
   451        CT2     50      LYS     CE    451     0.210000    12.0110   ; qtot -2.790
   452        HA2     50      LYS    HE1    452     0.050000     1.0080   ; qtot -2.740
   453        HA2     50      LYS    HE2    453     0.050000     1.0080   ; qtot -2.690
   454        NH3     50      LYS     NZ    454    -0.300000    14.0070   ; qtot -2.990
   455         HC     50      LYS    HZ1    455     0.330000     1.0080   ; qtot -2.660
   456         HC     50      LYS    HZ2    456     0.330000     1.0080   ; qtot -2.330
   457         HC     50      LYS    HZ3    457     0.330000     1.0080   ; qtot -2.000
   458          C     50      LYS      C    458     0.510000    12.0110   ; qtot -1.490
   459          O     50      LYS      O    459    -0.510000    15.9994   ; qtot -2.000
   460        NH1     51      ALA      N    460    -0.470000    14.0070   ; qtot -2.470
   461          H     51      ALA     HN    461     0.310000     1.0080   ; qtot -2.160
   462        CT1     51      ALA     CA    462     0.070000    12.0110   ; qtot -2.090
   463        HB1     51      ALA     HA    463     0.090000     1.0080   ; qtot -2.000
   464        CT3     51      ALA     CB    464    -0.270000    12.0110   ; qtot -2.270
   465        HA3     51      ALA    HB1    465     0.090000     1.0080   ; qtot -2.180
   466        HA3     51      ALA    HB2    466     0.090000     1.0080   ; qtot -2.090
   467        HA3     51      ALA    HB3    467     0.090000     1.0080   ; qtot -2.000
   468          C     51      ALA      C    468     0.510000    12.0110   ; qtot -1.490
   469          O     51      ALA      O    469    -0.510000    15.9994   ; qtot -2.000
   470        NH1     52      CYS      N    470    -0.470000    14.0070   ; qtot -2.470
   471          H     52      CYS     HN    471     0.310000     1.0080   ; qtot -2.160
   472        CT1     52      CYS     CA    472     0.070000    12.0110   ; qtot -2.090
   473        HB1     52      CYS     HA    473     0.090000     1.0080   ; qtot -2.000
   474        CT2     52      CYS     CB    474    -0.100000    12.0110   ; qtot -2.100
   475        HA2     52      CYS    HB1    475     0.090000     1.0080   ; qtot -2.010
   476        HA2     52      CYS    HB2    476     0.090000     1.0080   ; qtot -1.920
   477         SM     52      CYS     SG    477    -0.080000    32.0600   ; qtot -2.000
   478          C     52      CYS      C    478     0.510000    12.0110   ; qtot -1.490
   479          O     52      CYS      O    479    -0.510000    15.9994   ; qtot -2.000
   480        NH1     53      SER      N    480    -0.470000    14.0070   ; qtot -2.470
   481          H     53      SER     HN    481     0.310000     1.0080   ; qtot -2.160
   482        CT1     53      SER     CA    482     0.070000    12.0110   ; qtot -2.090
   483        HB1     53      SER     HA    483     0.090000     1.0080   ; qtot -2.000
   484        CT2     53      SER     CB    484     0.050000    12.0110   ; qtot -1.950
   485        HA2     53      SER    HB1    485     0.090000     1.0080   ; qtot -1.860
   486        HA2     53      SER    HB2    486     0.090000     1.0080   ; qtot -1.770
   487        OH1     53      SER     OG    487    -0.660000    15.9994   ; qtot -2.430
   488          H     53      SER    HG1    488     0.430000     1.0080   ; qtot -2.000
   489          C     53      SER      C    489     0.510000    12.0110   ; qtot -1.490
   490          O     53      SER      O    490    -0.510000    15.9994   ; qtot -2.000
   491        NH1     54      GLY      N    491    -0.470000    14.0070   ; qtot -2.470
   492          H     54      GLY     HN    492     0.310000     1.0080   ; qtot -2.160
   493        CT2     54      GLY     CA    493    -0.020000    12.0110   ; qtot -2.180
   494        HB2     54      GLY    HA1    494     0.090000     1.0080   ; qtot -2.090
   495        HB2     54      GLY    HA2    495     0.090000     1.0080   ; qtot -2.000
   496          C     54      GLY      C    496     0.510000    12.0110   ; qtot -1.490
   497          O     54      GLY      O    497    -0.510000    15.9994   ; qtot -2.000
   498        NH1     55      VAL      N    498    -0.470000    14.0070   ; qtot -2.470
   499          H     55      VAL     HN    499     0.310000     1.0080   ; qtot -2.160
   500        CT1     55      VAL     CA    500     0.070000    12.0110   ; qtot -2.090
   501        HB1     55      VAL     HA    501     0.090000     1.0080   ; qtot -2.000
   502        CT1     55      VAL     CB    502    -0.090000    12.0110   ; qtot -2.090
   503        HA1     55      VAL     HB    503     0.090000     1.0080   ; qtot -2.000
   504        CT3     55      VAL    CG1    504    -0.270000    12.0110   ; qtot -2.270
   505        HA3     55      VAL   HG11    505     0.090000     1.0080   ; qtot -2.180
   506        HA3     55      VAL   HG12    506     0.090000     1.0080   ; qtot -2.090
   507        HA3     55      VAL   HG13    507     0.090000     1.0080   ; qtot -2.000
   508        CT3     55      VAL    CG2    508    -0.270000    12.0110   ; qtot -2.270
   509        HA3     55      VAL   HG21    509     0.090000     1.0080   ; qtot -2.180
   510        HA3     55      VAL   HG22    510     0.090000     1.0080   ; qtot -2.090
   511        HA3     55      VAL   HG23    511     0.090000     1.0080   ; qtot -2.000
   512          C     55      VAL      C    512     0.510000    12.0110   ; qtot -1.490
   513          O     55      VAL      O    513    -0.510000    15.9994   ; qtot -2.000
   514        NH1     56      TRP      N    514    -0.470000    14.0070   ; qtot -2.470
   515          H     56      TRP     HN    515     0.310000     1.0080   ; qtot -2.160
   516        CT1     56      TRP     CA    516     0.070000    12.0110   ; qtot -2.090
   517        HB1     56      TRP     HA    517     0.090000     1.0080   ; qtot -2.000
   518        CT2     56      TRP     CB    518    -0.180000    12.0110   ; qtot -2.180
   519        HA2     56      TRP    HB1    519     0.090000     1.0080   ; qtot -2.090
   520        HA2     56      TRP    HB2    520     0.090000     1.0080   ; qtot -2.000
   521         CY     56      TRP     CG    521    -0.030000    12.0110   ; qtot -2.030
   522         CA     56      TRP    CD1    522    -0.150000    12.0110   ; qtot -2.180
   523         HP     56      TRP    HD1    523     0.220000     1.0080   ; qtot -1.960
   524         NY     56      TRP    NE1    524    -0.510000    14.0070   ; qtot -2.470
   525          H     56      TRP    HE1    525     0.370000     1.0080   ; qtot -2.100
   526        CPT     56      TRP    CE2    526     0.240000    12.0110   ; qtot -1.860
   527        CPT     56      TRP    CD2    527     0.110000    12.0110   ; qtot -1.750
   528        CAI     56      TRP    CE3    528    -0.250000    12.0110   ; qtot -2.000
   529         HP     56      TRP    HE3    529     0.170000     1.0080   ; qtot -1.830
   530         CA     56      TRP    CZ3    530    -0.200000    12.0110   ; qtot -2.030
   531         HP     56      TRP    HZ3    531     0.140000     1.0080   ; qtot -1.890
   532        CAI     56      TRP    CZ2    532    -0.270000    12.0110   ; qtot -2.160
   533         HP     56      TRP    HZ2    533     0.160000     1.0080   ; qtot -2.000
   534         CA     56      TRP    CH2    534    -0.140000    12.0110   ; qtot -2.140
   535         HP     56      TRP    HH2    535     0.140000     1.0080   ; qtot -2.000
   536          C     56      TRP      C    536     0.510000    12.0110   ; qtot -1.490
   537          O     56      TRP      O    537    -0.510000    15.9994   ; qtot -2.000
   538        NH1     57      ASP      N    538    -0.470000    14.0070   ; qtot -2.470
   539          H     57      ASP     HN    539     0.310000     1.0080   ; qtot -2.160
   540        CT1     57      ASP     CA    540     0.070000    12.0110   ; qtot -2.090
   541        HB1     57      ASP     HA    541     0.090000     1.0080   ; qtot -2.000
   542       CT2A     57      ASP     CB    542    -0.280000    12.0110   ; qtot -2.280
   543        HA2     57      ASP    HB1    543     0.090000     1.0080   ; qtot -2.190
   544        HA2     57      ASP    HB2    544     0.090000     1.0080   ; qtot -2.100
   545         CC     57      ASP     CG    545     0.620000    12.0110   ; qtot -1.480
   546         OC     57      ASP    OD1    546    -0.760000    15.9994   ; qtot -2.240
   547         OC     57      ASP    OD2    547    -0.760000    15.9994   ; qtot -3.000
   548          C     57      ASP      C    548     0.510000    12.0110   ; qtot -2.490
   549          O     57      ASP      O    549    -0.510000    15.9994   ; qtot -3.000
   550        NH1     58      ASN      N    550    -0.470000    14.0070   ; qtot -3.470
   551          H     58      ASN     HN    551     0.310000     1.0080   ; qtot -3.160
   552        CT1     58      ASN     CA    552     0.070000    12.0110   ; qtot -3.090
   553        HB1     58      ASN     HA    553     0.090000     1.0080   ; qtot -3.000
   554        CT2     58      ASN     CB    554    -0.180000    12.0110   ; qtot -3.180
   555        HA2     58      ASN    HB1    555     0.090000     1.0080   ; qtot -3.090
   556        HA2     58      ASN    HB2    556     0.090000     1.0080   ; qtot -3.000
   557         CC     58      ASN     CG    557     0.550000    12.0110   ; qtot -2.450
   558          O     58      ASN    OD1    558    -0.550000    15.9994   ; qtot -3.000
   559        NH2     58      ASN    ND2    559    -0.620000    14.0070   ; qtot -3.620
   560          H     58      ASN   HD21    560     0.320000     1.0080   ; qtot -3.300
   561          H     58      ASN   HD22    561     0.300000     1.0080   ; qtot -3.000
   562          C     58      ASN      C    562     0.510000    12.0110   ; qtot -2.490
   563          O     58      ASN      O    563    -0.510000    15.9994   ; qtot -3.000
   564        NH1     59      ILE      N    564    -0.470000    14.0070   ; qtot -3.470
   565          H     59      ILE     HN    565     0.310000     1.0080   ; qtot -3.160
   566        CT1     59      ILE     CA    566     0.070000    12.0110   ; qtot -3.090
   567        HB1     59      ILE     HA    567     0.090000     1.0080   ; qtot -3.000
   568        CT1     59      ILE     CB    568    -0.090000    12.0110   ; qtot -3.090
   569        HA1     59      ILE     HB    569     0.090000     1.0080   ; qtot -3.000
   570        CT3     59      ILE    CG2    570    -0.270000    12.0110   ; qtot -3.270
   571        HA3     59      ILE   HG21    571     0.090000     1.0080   ; qtot -3.180
   572        HA3     59      ILE   HG22    572     0.090000     1.0080   ; qtot -3.090
   573        HA3     59      ILE   HG23    573     0.090000     1.0080   ; qtot -3.000
   574        CT2     59      ILE    CG1    574    -0.180000    12.0110   ; qtot -3.180
   575        HA2     59      ILE   HG11    575     0.090000     1.0080   ; qtot -3.090
   576        HA2     59      ILE   HG12    576     0.090000     1.0080   ; qtot -3.000
   577        CT3     59      ILE     CD    577    -0.270000    12.0110   ; qtot -3.270
   578        HA3     59      ILE    HD1    578     0.090000     1.0080   ; qtot -3.180
   579        HA3     59      ILE    HD2    579     0.090000     1.0080   ; qtot -3.090
   580        HA3     59      ILE    HD3    580     0.090000     1.0080   ; qtot -3.000
   581          C     59      ILE      C    581     0.510000    12.0110   ; qtot -2.490
   582          O     59      ILE      O    582    -0.510000    15.9994   ; qtot -3.000
   583        NH1     60      THR      N    583    -0.470000    14.0070   ; qtot -3.470
   584          H     60      THR     HN    584     0.310000     1.0080   ; qtot -3.160
   585        CT1     60      THR     CA    585     0.070000    12.0110   ; qtot -3.090
   586        HB1     60      THR     HA    586     0.090000     1.0080   ; qtot -3.000
   587        CT1     60      THR     CB    587     0.140000    12.0110   ; qtot -2.860
   588        HA1     60      THR     HB    588     0.090000     1.0080   ; qtot -2.770
   589        OH1     60      THR    OG1    589    -0.660000    15.9994   ; qtot -3.430
   590          H     60      THR    HG1    590     0.430000     1.0080   ; qtot -3.000
   591        CT3     60      THR    CG2    591    -0.270000    12.0110   ; qtot -3.270
   592        HA3     60      THR   HG21    592     0.090000     1.0080   ; qtot -3.180
   593        HA3     60      THR   HG22    593     0.090000     1.0080   ; qtot -3.090
   594        HA3     60      THR   HG23    594     0.090000     1.0080   ; qtot -3.000
   595          C     60      THR      C    595     0.510000    12.0110   ; qtot -2.490
   596          O     60      THR      O    596    -0.510000    15.9994   ; qtot -3.000
   597        NH1     61      CYS      N    597    -0.470000    14.0070   ; qtot -3.470
   598          H     61      CYS     HN    598     0.310000     1.0080   ; qtot -3.160
   599        CT1     61      CYS     CA    599     0.070000    12.0110   ; qtot -3.090
   600        HB1     61      CYS     HA    600     0.090000     1.0080   ; qtot -3.000
   601        CT2     61      CYS     CB    601    -0.100000    12.0110   ; qtot -3.100
   602        HA2     61      CYS    HB1    602     0.090000     1.0080   ; qtot -3.010
   603        HA2     61      CYS    HB2    603     0.090000     1.0080   ; qtot -2.920
   604         SM     61      CYS     SG    604    -0.080000    32.0600   ; qtot -3.000
   605          C     61      CYS      C    605     0.510000    12.0110   ; qtot -2.490
   606          O     61      CYS      O    606    -0.510000    15.9994   ; qtot -3.000
   607        NH1     62      TRP      N    607    -0.470000    14.0070   ; qtot -3.470
   608          H     62      TRP     HN    608     0.310000     1.0080   ; qtot -3.160
   609        CT1     62      TRP     CA    609     0.070000    12.0110   ; qtot -3.090
   610        HB1     62      TRP     HA    610     0.090000     1.0080   ; qtot -3.000
   611        CT2     62      TRP     CB    611    -0.180000    12.0110   ; qtot -3.180
   612        HA2     62      TRP    HB1    612     0.090000     1.0080   ; qtot -3.090
   613        HA2     62      TRP    HB2    613     0.090000     1.0080   ; qtot -3.000
   614         CY     62      TRP     CG    614    -0.030000    12.0110   ; qtot -3.030
   615         CA     62      TRP    CD1    615    -0.150000    12.0110   ; qtot -3.180
   616         HP     62      TRP    HD1    616     0.220000     1.0080   ; qtot -2.960
   617         NY     62      TRP    NE1    617    -0.510000    14.0070   ; qtot -3.470
   618          H     62      TRP    HE1    618     0.370000     1.0080   ; qtot -3.100
   619        CPT     62      TRP    CE2    619     0.240000    12.0110   ; qtot -2.860
   620        CPT     62      TRP    CD2    620     0.110000    12.0110   ; qtot -2.750
   621        CAI     62      TRP    CE3    621    -0.250000    12.0110   ; qtot -3.000
   622         HP     62      TRP    HE3    622     0.170000     1.0080   ; qtot -2.830
   623         CA     62      TRP    CZ3    623    -0.200000    12.0110   ; qtot -3.030
   624         HP     62      TRP    HZ3    624     0.140000     1.0080   ; qtot -2.890
   625        CAI     62      TRP    CZ2    625    -0.270000    12.0110   ; qtot -3.160
   626         HP     62      TRP    HZ2    626     0.160000     1.0080   ; qtot -3.000
   627         CA     62      TRP    CH2    627    -0.140000    12.0110   ; qtot -3.140
   628         HP     62      TRP    HH2    628     0.140000     1.0080   ; qtot -3.000
   629          C     62      TRP      C    629     0.510000    12.0110   ; qtot -2.490
   630          O     62      TRP      O    630    -0.510000    15.9994   ; qtot -3.000
   631        NH1     63      ARG      N    631    -0.470000    14.0070   ; qtot -3.470
   632          H     63      ARG     HN    632     0.310000     1.0080   ; qtot -3.160
   633        CT1     63      ARG     CA    633     0.070000    12.0110   ; qtot -3.090
   634        HB1     63      ARG     HA    634     0.090000     1.0080   ; qtot -3.000
   635        CT2     63      ARG     CB    635    -0.180000    12.0110   ; qtot -3.180
   636        HA2     63      ARG    HB1    636     0.090000     1.0080   ; qtot -3.090
   637        HA2     63      ARG    HB2    637     0.090000     1.0080   ; qtot -3.000
   638        CT2     63      ARG     CG    638    -0.180000    12.0110   ; qtot -3.180
   639        HA2     63      ARG    HG1    639     0.090000     1.0080   ; qtot -3.090
   640        HA2     63      ARG    HG2    640     0.090000     1.0080   ; qtot -3.000
   641        CT2     63      ARG     CD    641     0.200000    12.0110   ; qtot -2.800
   642        HA2     63      ARG    HD1    642     0.090000     1.0080   ; qtot -2.710
   643        HA2     63      ARG    HD2    643     0.090000     1.0080   ; qtot -2.620
   644        NC2     63      ARG     NE    644    -0.700000    14.0070   ; qtot -3.320
   645         HC     63      ARG     HE    645     0.440000     1.0080   ; qtot -2.880
   646          C     63      ARG     CZ    646     0.640000    12.0110   ; qtot -2.240
   647        NC2     63      ARG    NH1    647    -0.800000    14.0070   ; qtot -3.040
   648         HC     63      ARG   HH11    648     0.460000     1.0080   ; qtot -2.580
   649         HC     63      ARG   HH12    649     0.460000     1.0080   ; qtot -2.120
   650        NC2     63      ARG    NH2    650    -0.800000    14.0070   ; qtot -2.920
   651         HC     63      ARG   HH21    651     0.460000     1.0080   ; qtot -2.460
   652         HC     63      ARG   HH22    652     0.460000     1.0080   ; qtot -2.000
   653          C     63      ARG      C    653     0.510000    12.0110   ; qtot -1.490
   654          O     63      ARG      O    654    -0.510000    15.9994   ; qtot -2.000
   655          N     64      PRO      N    655    -0.290000    14.0070   ; qtot -2.290
   656        CP3     64      PRO     CD    656     0.000000    12.0110   ; qtot -2.290
   657        HA2     64      PRO    HD1    657     0.090000     1.0080   ; qtot -2.200
   658        HA2     64      PRO    HD2    658     0.090000     1.0080   ; qtot -2.110
   659        CP1     64      PRO     CA    659     0.020000    12.0110   ; qtot -2.090
   660        HB1     64      PRO     HA    660     0.090000     1.0080   ; qtot -2.000
   661        CP2     64      PRO     CB    661    -0.180000    12.0110   ; qtot -2.180
   662        HA2     64      PRO    HB1    662     0.090000     1.0080   ; qtot -2.090
   663        HA2     64      PRO    HB2    663     0.090000     1.0080   ; qtot -2.000
   664        CP2     64      PRO     CG    664    -0.180000    12.0110   ; qtot -2.180
   665        HA2     64      PRO    HG1    665     0.090000     1.0080   ; qtot -2.090
   666        HA2     64      PRO    HG2    666     0.090000     1.0080   ; qtot -2.000
   667          C     64      PRO      C    667     0.510000    12.0110   ; qtot -1.490
   668          O     64      PRO      O    668    -0.510000    15.9994   ; qtot -2.000
   669        NH1     65      ALA      N    669    -0.470000    14.0070   ; qtot -2.470
   670          H     65      ALA     HN    670     0.310000     1.0080   ; qtot -2.160
   671        CT1     65      ALA     CA    671     0.070000    12.0110   ; qtot -2.090
   672        HB1     65      ALA     HA    672     0.090000     1.0080   ; qtot -2.000
   673        CT3     65      ALA     CB    673    -0.270000    12.0110   ; qtot -2.270
   674        HA3     65      ALA    HB1    674     0.090000     1.0080   ; qtot -2.180
   675        HA3     65      ALA    HB2    675     0.090000     1.0080   ; qtot -2.090
   676        HA3     65      ALA    HB3    676     0.090000     1.0080   ; qtot -2.000
   677          C     65      ALA      C    677     0.510000    12.0110   ; qtot -1.490
   678          O     65      ALA      O    678    -0.510000    15.9994   ; qtot -2.000
   679        NH1     66      ASN      N    679    -0.470000    14.0070   ; qtot -2.470
   680          H     66      ASN     HN    680     0.310000     1.0080   ; qtot -2.160
   681        CT1     66      ASN     CA    681     0.070000    12.0110   ; qtot -2.090
   682        HB1     66      ASN     HA    682     0.090000     1.0080   ; qtot -2.000
   683        CT2     66      ASN     CB    683    -0.180000    12.0110   ; qtot -2.180
   684        HA2     66      ASN    HB1    684     0.090000     1.0080   ; qtot -2.090
   685        HA2     66      ASN    HB2    685     0.090000     1.0080   ; qtot -2.000
   686         CC     66      ASN     CG    686     0.550000    12.0110   ; qtot -1.450
   687          O     66      ASN    OD1    687    -0.550000    15.9994   ; qtot -2.000
   688        NH2     66      ASN    ND2    688    -0.620000    14.0070   ; qtot -2.620
   689          H     66      ASN   HD21    689     0.320000     1.0080   ; qtot -2.300
   690          H     66      ASN   HD22    690     0.300000     1.0080   ; qtot -2.000
   691          C     66      ASN      C    691     0.510000    12.0110   ; qtot -1.490
   692          O     66      ASN      O    692    -0.510000    15.9994   ; qtot -2.000
   693        NH1     67      VAL      N    693    -0.470000    14.0070   ; qtot -2.470
   694          H     67      VAL     HN    694     0.310000     1.0080   ; qtot -2.160
   695        CT1     67      VAL     CA    695     0.070000    12.0110   ; qtot -2.090
   696        HB1     67      VAL     HA    696     0.090000     1.0080   ; qtot -2.000
   697        CT1     67      VAL     CB    697    -0.090000    12.0110   ; qtot -2.090
   698        HA1     67      VAL     HB    698     0.090000     1.0080   ; qtot -2.000
   699        CT3     67      VAL    CG1    699    -0.270000    12.0110   ; qtot -2.270
   700        HA3     67      VAL   HG11    700     0.090000     1.0080   ; qtot -2.180
   701        HA3     67      VAL   HG12    701     0.090000     1.0080   ; qtot -2.090
   702        HA3     67      VAL   HG13    702     0.090000     1.0080   ; qtot -2.000
   703        CT3     67      VAL    CG2    703    -0.270000    12.0110   ; qtot -2.270
   704        HA3     67      VAL   HG21    704     0.090000     1.0080   ; qtot -2.180
   705        HA3     67      VAL   HG22    705     0.090000     1.0080   ; qtot -2.090
   706        HA3     67      VAL   HG23    706     0.090000     1.0080   ; qtot -2.000
   707          C     67      VAL      C    707     0.510000    12.0110   ; qtot -1.490
   708          O     67      VAL      O    708    -0.510000    15.9994   ; qtot -2.000
   709        NH1     68      GLY      N    709    -0.470000    14.0070   ; qtot -2.470
   710          H     68      GLY     HN    710     0.310000     1.0080   ; qtot -2.160
   711        CT2     68      GLY     CA    711    -0.020000    12.0110   ; qtot -2.180
   712        HB2     68      GLY    HA1    712     0.090000     1.0080   ; qtot -2.090
   713        HB2     68      GLY    HA2    713     0.090000     1.0080   ; qtot -2.000
   714          C     68      GLY      C    714     0.510000    12.0110   ; qtot -1.490
   715          O     68      GLY      O    715    -0.510000    15.9994   ; qtot -2.000
   716        NH1     69      GLU      N    716    -0.470000    14.0070   ; qtot -2.470
   717          H     69      GLU     HN    717     0.310000     1.0080   ; qtot -2.160
   718        CT1     69      GLU     CA    718     0.070000    12.0110   ; qtot -2.090
   719        HB1     69      GLU     HA    719     0.090000     1.0080   ; qtot -2.000
   720       CT2A     69      GLU     CB    720    -0.180000    12.0110   ; qtot -2.180
   721        HA2     69      GLU    HB1    721     0.090000     1.0080   ; qtot -2.090
   722        HA2     69      GLU    HB2    722     0.090000     1.0080   ; qtot -2.000
   723        CT2     69      GLU     CG    723    -0.280000    12.0110   ; qtot -2.280
   724        HA2     69      GLU    HG1    724     0.090000     1.0080   ; qtot -2.190
   725        HA2     69      GLU    HG2    725     0.090000     1.0080   ; qtot -2.100
   726         CC     69      GLU     CD    726     0.620000    12.0110   ; qtot -1.480
   727         OC     69      GLU    OE1    727    -0.760000    15.9994   ; qtot -2.240
   728         OC     69      GLU    OE2    728    -0.760000    15.9994   ; qtot -3.000
   729          C     69      GLU      C    729     0.510000    12.0110   ; qtot -2.490
   730          O     69      GLU      O    730    -0.510000    15.9994   ; qtot -3.000
   731        NH1     70      THR      N    731    -0.470000    14.0070   ; qtot -3.470
   732          H     70      THR     HN    732     0.310000     1.0080   ; qtot -3.160
   733        CT1     70      THR     CA    733     0.070000    12.0110   ; qtot -3.090
   734        HB1     70      THR     HA    734     0.090000     1.0080   ; qtot -3.000
   735        CT1     70      THR     CB    735     0.140000    12.0110   ; qtot -2.860
   736        HA1     70      THR     HB    736     0.090000     1.0080   ; qtot -2.770
   737        OH1     70      THR    OG1    737    -0.660000    15.9994   ; qtot -3.430
   738          H     70      THR    HG1    738     0.430000     1.0080   ; qtot -3.000
   739        CT3     70      THR    CG2    739    -0.270000    12.0110   ; qtot -3.270
   740        HA3     70      THR   HG21    740     0.090000     1.0080   ; qtot -3.180
   741        HA3     70      THR   HG22    741     0.090000     1.0080   ; qtot -3.090
   742        HA3     70      THR   HG23    742     0.090000     1.0080   ; qtot -3.000
   743          C     70      THR      C    743     0.510000    12.0110   ; qtot -2.490
   744          O     70      THR      O    744    -0.510000    15.9994   ; qtot -3.000
   745        NH1     71      VAL      N    745    -0.470000    14.0070   ; qtot -3.470
   746          H     71      VAL     HN    746     0.310000     1.0080   ; qtot -3.160
   747        CT1     71      VAL     CA    747     0.070000    12.0110   ; qtot -3.090
   748        HB1     71      VAL     HA    748     0.090000     1.0080   ; qtot -3.000
   749        CT1     71      VAL     CB    749    -0.090000    12.0110   ; qtot -3.090
   750        HA1     71      VAL     HB    750     0.090000     1.0080   ; qtot -3.000
   751        CT3     71      VAL    CG1    751    -0.270000    12.0110   ; qtot -3.270
   752        HA3     71      VAL   HG11    752     0.090000     1.0080   ; qtot -3.180
   753        HA3     71      VAL   HG12    753     0.090000     1.0080   ; qtot -3.090
   754        HA3     71      VAL   HG13    754     0.090000     1.0080   ; qtot -3.000
   755        CT3     71      VAL    CG2    755    -0.270000    12.0110   ; qtot -3.270
   756        HA3     71      VAL   HG21    756     0.090000     1.0080   ; qtot -3.180
   757        HA3     71      VAL   HG22    757     0.090000     1.0080   ; qtot -3.090
   758        HA3     71      VAL   HG23    758     0.090000     1.0080   ; qtot -3.000
   759          C     71      VAL      C    759     0.510000    12.0110   ; qtot -2.490
   760          O     71      VAL      O    760    -0.510000    15.9994   ; qtot -3.000
   761        NH1     72      THR      N    761    -0.470000    14.0070   ; qtot -3.470
   762          H     72      THR     HN    762     0.310000     1.0080   ; qtot -3.160
   763        CT1     72      THR     CA    763     0.070000    12.0110   ; qtot -3.090
   764        HB1     72      THR     HA    764     0.090000     1.0080   ; qtot -3.000
   765        CT1     72      THR     CB    765     0.140000    12.0110   ; qtot -2.860
   766        HA1     72      THR     HB    766     0.090000     1.0080   ; qtot -2.770
   767        OH1     72      THR    OG1    767    -0.660000    15.9994   ; qtot -3.430
   768          H     72      THR    HG1    768     0.430000     1.0080   ; qtot -3.000
   769        CT3     72      THR    CG2    769    -0.270000    12.0110   ; qtot -3.270
   770        HA3     72      THR   HG21    770     0.090000     1.0080   ; qtot -3.180
   771        HA3     72      THR   HG22    771     0.090000     1.0080   ; qtot -3.090
   772        HA3     72      THR   HG23    772     0.090000     1.0080   ; qtot -3.000
   773          C     72      THR      C    773     0.510000    12.0110   ; qtot -2.490
   774          O     72      THR      O    774    -0.510000    15.9994   ; qtot -3.000
   775        NH1     73      VAL      N    775    -0.470000    14.0070   ; qtot -3.470
   776          H     73      VAL     HN    776     0.310000     1.0080   ; qtot -3.160
   777        CT1     73      VAL     CA    777     0.070000    12.0110   ; qtot -3.090
   778        HB1     73      VAL     HA    778     0.090000     1.0080   ; qtot -3.000
   779        CT1     73      VAL     CB    779    -0.090000    12.0110   ; qtot -3.090
   780        HA1     73      VAL     HB    780     0.090000     1.0080   ; qtot -3.000
   781        CT3     73      VAL    CG1    781    -0.270000    12.0110   ; qtot -3.270
   782        HA3     73      VAL   HG11    782     0.090000     1.0080   ; qtot -3.180
   783        HA3     73      VAL   HG12    783     0.090000     1.0080   ; qtot -3.090
   784        HA3     73      VAL   HG13    784     0.090000     1.0080   ; qtot -3.000
   785        CT3     73      VAL    CG2    785    -0.270000    12.0110   ; qtot -3.270
   786        HA3     73      VAL   HG21    786     0.090000     1.0080   ; qtot -3.180
   787        HA3     73      VAL   HG22    787     0.090000     1.0080   ; qtot -3.090
   788        HA3     73      VAL   HG23    788     0.090000     1.0080   ; qtot -3.000
   789          C     73      VAL      C    789     0.510000    12.0110   ; qtot -2.490
   790          O     73      VAL      O    790    -0.510000    15.9994   ; qtot -3.000
   791          N     74      PRO      N    791    -0.290000    14.0070   ; qtot -3.290
   792        CP3     74      PRO     CD    792     0.000000    12.0110   ; qtot -3.290
   793        HA2     74      PRO    HD1    793     0.090000     1.0080   ; qtot -3.200
   794        HA2     74      PRO    HD2    794     0.090000     1.0080   ; qtot -3.110
   795        CP1     74      PRO     CA    795     0.020000    12.0110   ; qtot -3.090
   796        HB1     74      PRO     HA    796     0.090000     1.0080   ; qtot -3.000
   797        CP2     74      PRO     CB    797    -0.180000    12.0110   ; qtot -3.180
   798        HA2     74      PRO    HB1    798     0.090000     1.0080   ; qtot -3.090
   799        HA2     74      PRO    HB2    799     0.090000     1.0080   ; qtot -3.000
   800        CP2     74      PRO     CG    800    -0.180000    12.0110   ; qtot -3.180
   801        HA2     74      PRO    HG1    801     0.090000     1.0080   ; qtot -3.090
   802        HA2     74      PRO    HG2    802     0.090000     1.0080   ; qtot -3.000
   803          C     74      PRO      C    803     0.510000    12.0110   ; qtot -2.490
   804          O     74      PRO      O    804    -0.510000    15.9994   ; qtot -3.000
   805        NH1     75      CYS      N    805    -0.470000    14.0070   ; qtot -3.470
   806          H     75      CYS     HN    806     0.310000     1.0080   ; qtot -3.160
   807        CT1     75      CYS     CA    807     0.070000    12.0110   ; qtot -3.090
   808        HB1     75      CYS     HA    808     0.090000     1.0080   ; qtot -3.000
   809        CT2     75      CYS     CB    809    -0.100000    12.0110   ; qtot -3.100
   810        HA2     75      CYS    HB1    810     0.090000     1.0080   ; qtot -3.010
   811        HA2     75      CYS    HB2    811     0.090000     1.0080   ; qtot -2.920
   812         SM     75      CYS     SG    812    -0.080000    32.0600   ; qtot -3.000
   813          C     75      CYS      C    813     0.510000    12.0110   ; qtot -2.490
   814          O     75      CYS      O    814    -0.510000    15.9994   ; qtot -3.000
   815          N     76      PRO      N    815    -0.290000    14.0070   ; qtot -3.290
   816        CP3     76      PRO     CD    816     0.000000    12.0110   ; qtot -3.290
   817        HA2     76      PRO    HD1    817     0.090000     1.0080   ; qtot -3.200
   818        HA2     76      PRO    HD2    818     0.090000     1.0080   ; qtot -3.110
   819        CP1     76      PRO     CA    819     0.020000    12.0110   ; qtot -3.090
   820        HB1     76      PRO     HA    820     0.090000     1.0080   ; qtot -3.000
   821        CP2     76      PRO     CB    821    -0.180000    12.0110   ; qtot -3.180
   822        HA2     76      PRO    HB1    822     0.090000     1.0080   ; qtot -3.090
   823        HA2     76      PRO    HB2    823     0.090000     1.0080   ; qtot -3.000
   824        CP2     76      PRO     CG    824    -0.180000    12.0110   ; qtot -3.180
   825        HA2     76      PRO    HG1    825     0.090000     1.0080   ; qtot -3.090
   826        HA2     76      PRO    HG2    826     0.090000     1.0080   ; qtot -3.000
   827          C     76      PRO      C    827     0.510000    12.0110   ; qtot -2.490
   828          O     76      PRO      O    828    -0.510000    15.9994   ; qtot -3.000
   829        NH1     77      LYS      N    829    -0.470000    14.0070   ; qtot -3.470
   830          H     77      LYS     HN    830     0.310000     1.0080   ; qtot -3.160
   831        CT1     77      LYS     CA    831     0.070000    12.0110   ; qtot -3.090
   832        HB1     77      LYS     HA    832     0.090000     1.0080   ; qtot -3.000
   833        CT2     77      LYS     CB    833    -0.180000    12.0110   ; qtot -3.180
   834        HA2     77      LYS    HB1    834     0.090000     1.0080   ; qtot -3.090
   835        HA2     77      LYS    HB2    835     0.090000     1.0080   ; qtot -3.000
   836        CT2     77      LYS     CG    836    -0.180000    12.0110   ; qtot -3.180
   837        HA2     77      LYS    HG1    837     0.090000     1.0080   ; qtot -3.090
   838        HA2     77      LYS    HG2    838     0.090000     1.0080   ; qtot -3.000
   839        CT2     77      LYS     CD    839    -0.180000    12.0110   ; qtot -3.180
   840        HA2     77      LYS    HD1    840     0.090000     1.0080   ; qtot -3.090
   841        HA2     77      LYS    HD2    841     0.090000     1.0080   ; qtot -3.000
   842        CT2     77      LYS     CE    842     0.210000    12.0110   ; qtot -2.790
   843        HA2     77      LYS    HE1    843     0.050000     1.0080   ; qtot -2.740
   844        HA2     77      LYS    HE2    844     0.050000     1.0080   ; qtot -2.690
   845        NH3     77      LYS     NZ    845    -0.300000    14.0070   ; qtot -2.990
   846         HC     77      LYS    HZ1    846     0.330000     1.0080   ; qtot -2.660
   847         HC     77      LYS    HZ2    847     0.330000     1.0080   ; qtot -2.330
   848         HC     77      LYS    HZ3    848     0.330000     1.0080   ; qtot -2.000
   849          C     77      LYS      C    849     0.510000    12.0110   ; qtot -1.490
   850          O     77      LYS      O    850    -0.510000    15.9994   ; qtot -2.000
   851        NH1     78      VAL      N    851    -0.470000    14.0070   ; qtot -2.470
   852          H     78      VAL     HN    852     0.310000     1.0080   ; qtot -2.160
   853        CT1     78      VAL     CA    853     0.070000    12.0110   ; qtot -2.090
   854        HB1     78      VAL     HA    854     0.090000     1.0080   ; qtot -2.000
   855        CT1     78      VAL     CB    855    -0.090000    12.0110   ; qtot -2.090
   856        HA1     78      VAL     HB    856     0.090000     1.0080   ; qtot -2.000
   857        CT3     78      VAL    CG1    857    -0.270000    12.0110   ; qtot -2.270
   858        HA3     78      VAL   HG11    858     0.090000     1.0080   ; qtot -2.180
   859        HA3     78      VAL   HG12    859     0.090000     1.0080   ; qtot -2.090
   860        HA3     78      VAL   HG13    860     0.090000     1.0080   ; qtot -2.000
   861        CT3     78      VAL    CG2    861    -0.270000    12.0110   ; qtot -2.270
   862        HA3     78      VAL   HG21    862     0.090000     1.0080   ; qtot -2.180
   863        HA3     78      VAL   HG22    863     0.090000     1.0080   ; qtot -2.090
   864        HA3     78      VAL   HG23    864     0.090000     1.0080   ; qtot -2.000
   865          C     78      VAL      C    865     0.510000    12.0110   ; qtot -1.490
   866          O     78      VAL      O    866    -0.510000    15.9994   ; qtot -2.000
   867        NH1     79      PHE      N    867    -0.470000    14.0070   ; qtot -2.470
   868          H     79      PHE     HN    868     0.310000     1.0080   ; qtot -2.160
   869        CT1     79      PHE     CA    869     0.070000    12.0110   ; qtot -2.090
   870        HB1     79      PHE     HA    870     0.090000     1.0080   ; qtot -2.000
   871        CT2     79      PHE     CB    871    -0.180000    12.0110   ; qtot -2.180
   872        HA2     79      PHE    HB1    872     0.090000     1.0080   ; qtot -2.090
   873        HA2     79      PHE    HB2    873     0.090000     1.0080   ; qtot -2.000
   874         CA     79      PHE     CG    874     0.000000    12.0110   ; qtot -2.000
   875         CA     79      PHE    CD1    875    -0.115000    12.0110   ; qtot -2.115
   876         HP     79      PHE    HD1    876     0.115000     1.0080   ; qtot -2.000
   877         CA     79      PHE    CE1    877    -0.115000    12.0110   ; qtot -2.115
   878         HP     79      PHE    HE1    878     0.115000     1.0080   ; qtot -2.000
   879         CA     79      PHE     CZ    879    -0.115000    12.0110   ; qtot -2.115
   880         HP     79      PHE     HZ    880     0.115000     1.0080   ; qtot -2.000
   881         CA     79      PHE    CD2    881    -0.115000    12.0110   ; qtot -2.115
   882         HP     79      PHE    HD2    882     0.115000     1.0080   ; qtot -2.000
   883         CA     79      PHE    CE2    883    -0.115000    12.0110   ; qtot -2.115
   884         HP     79      PHE    HE2    884     0.115000     1.0080   ; qtot -2.000
   885          C     79      PHE      C    885     0.510000    12.0110   ; qtot -1.490
   886          O     79      PHE      O    886    -0.510000    15.9994   ; qtot -2.000
   887        NH1     80      SER      N    887    -0.470000    14.0070   ; qtot -2.470
   888          H     80      SER     HN    888     0.310000     1.0080   ; qtot -2.160
   889        CT1     80      SER     CA    889     0.070000    12.0110   ; qtot -2.090
   890        HB1     80      SER     HA    890     0.090000     1.0080   ; qtot -2.000
   891        CT2     80      SER     CB    891     0.050000    12.0110   ; qtot -1.950
   892        HA2     80      SER    HB1    892     0.090000     1.0080   ; qtot -1.860
   893        HA2     80      SER    HB2    893     0.090000     1.0080   ; qtot -1.770
   894        OH1     80      SER     OG    894    -0.660000    15.9994   ; qtot -2.430
   895          H     80      SER    HG1    895     0.430000     1.0080   ; qtot -2.000
   896          C     80      SER      C    896     0.510000    12.0110   ; qtot -1.490
   897          O     80      SER      O    897    -0.510000    15.9994   ; qtot -2.000
   898        NH1     81      ASN      N    898    -0.470000    14.0070   ; qtot -2.470
   899          H     81      ASN     HN    899     0.310000     1.0080   ; qtot -2.160
   900        CT1     81      ASN     CA    900     0.070000    12.0110   ; qtot -2.090
   901        HB1     81      ASN     HA    901     0.090000     1.0080   ; qtot -2.000
   902        CT2     81      ASN     CB    902    -0.180000    12.0110   ; qtot -2.180
   903        HA2     81      ASN    HB1    903     0.090000     1.0080   ; qtot -2.090
   904        HA2     81      ASN    HB2    904     0.090000     1.0080   ; qtot -2.000
   905         CC     81      ASN     CG    905     0.550000    12.0110   ; qtot -1.450
   906          O     81      ASN    OD1    906    -0.550000    15.9994   ; qtot -2.000
   907        NH2     81      ASN    ND2    907    -0.620000    14.0070   ; qtot -2.620
   908          H     81      ASN   HD21    908     0.320000     1.0080   ; qtot -2.300
   909          H     81      ASN   HD22    909     0.300000     1.0080   ; qtot -2.000
   910          C     81      ASN      C    910     0.510000    12.0110   ; qtot -1.490
   911          O     81      ASN      O    911    -0.510000    15.9994   ; qtot -2.000
   912        NH1     82      PHE      N    912    -0.470000    14.0070   ; qtot -2.470
   913          H     82      PHE     HN    913     0.310000     1.0080   ; qtot -2.160
   914        CT1     82      PHE     CA    914     0.070000    12.0110   ; qtot -2.090
   915        HB1     82      PHE     HA    915     0.090000     1.0080   ; qtot -2.000
   916        CT2     82      PHE     CB    916    -0.180000    12.0110   ; qtot -2.180
   917        HA2     82      PHE    HB1    917     0.090000     1.0080   ; qtot -2.090
   918        HA2     82      PHE    HB2    918     0.090000     1.0080   ; qtot -2.000
   919         CA     82      PHE     CG    919     0.000000    12.0110   ; qtot -2.000
   920         CA     82      PHE    CD1    920    -0.115000    12.0110   ; qtot -2.115
   921         HP     82      PHE    HD1    921     0.115000     1.0080   ; qtot -2.000
   922         CA     82      PHE    CE1    922    -0.115000    12.0110   ; qtot -2.115
   923         HP     82      PHE    HE1    923     0.115000     1.0080   ; qtot -2.000
   924         CA     82      PHE     CZ    924    -0.115000    12.0110   ; qtot -2.115
   925         HP     82      PHE     HZ    925     0.115000     1.0080   ; qtot -2.000
   926         CA     82      PHE    CD2    926    -0.115000    12.0110   ; qtot -2.115
   927         HP     82      PHE    HD2    927     0.115000     1.0080   ; qtot -2.000
   928         CA     82      PHE    CE2    928    -0.115000    12.0110   ; qtot -2.115
   929         HP     82      PHE    HE2    929     0.115000     1.0080   ; qtot -2.000
   930          C     82      PHE      C    930     0.510000    12.0110   ; qtot -1.490
   931          O     82      PHE      O    931    -0.510000    15.9994   ; qtot -2.000
   932        NH1     83      TYR      N    932    -0.470000    14.0070   ; qtot -2.470
   933          H     83      TYR     HN    933     0.310000     1.0080   ; qtot -2.160
   934        CT1     83      TYR     CA    934     0.070000    12.0110   ; qtot -2.090
   935        HB1     83      TYR     HA    935     0.090000     1.0080   ; qtot -2.000
   936        CT2     83      TYR     CB    936    -0.180000    12.0110   ; qtot -2.180
   937        HA2     83      TYR    HB1    937     0.090000     1.0080   ; qtot -2.090
   938        HA2     83      TYR    HB2    938     0.090000     1.0080   ; qtot -2.000
   939         CA     83      TYR     CG    939     0.000000    12.0110   ; qtot -2.000
   940         CA     83      TYR    CD1    940    -0.115000    12.0110   ; qtot -2.115
   941         HP     83      TYR    HD1    941     0.115000     1.0080   ; qtot -2.000
   942         CA     83      TYR    CE1    942    -0.115000    12.0110   ; qtot -2.115
   943         HP     83      TYR    HE1    943     0.115000     1.0080   ; qtot -2.000
   944         CA     83      TYR     CZ    944     0.110000    12.0110   ; qtot -1.890
   945        OH1     83      TYR     OH    945    -0.540000    15.9994   ; qtot -2.430
   946          H     83      TYR     HH    946     0.430000     1.0080   ; qtot -2.000
   947         CA     83      TYR    CD2    947    -0.115000    12.0110   ; qtot -2.115
   948         HP     83      TYR    HD2    948     0.115000     1.0080   ; qtot -2.000
   949         CA     83      TYR    CE2    949    -0.115000    12.0110   ; qtot -2.115
   950         HP     83      TYR    HE2    950     0.115000     1.0080   ; qtot -2.000
   951          C     83      TYR      C    951     0.510000    12.0110   ; qtot -1.490
   952          O     83      TYR      O    952    -0.510000    15.9994   ; qtot -2.000
   953        NH1     84      SER      N    953    -0.470000    14.0070   ; qtot -2.470
   954          H     84      SER     HN    954     0.310000     1.0080   ; qtot -2.160
   955        CT1     84      SER     CA    955     0.070000    12.0110   ; qtot -2.090
   956        HB1     84      SER     HA    956     0.090000     1.0080   ; qtot -2.000
   957        CT2     84      SER     CB    957     0.050000    12.0110   ; qtot -1.950
   958        HA2     84      SER    HB1    958     0.090000     1.0080   ; qtot -1.860
   959        HA2     84      SER    HB2    959     0.090000     1.0080   ; qtot -1.770
   960        OH1     84      SER     OG    960    -0.660000    15.9994   ; qtot -2.430
   961          H     84      SER    HG1    961     0.430000     1.0080   ; qtot -2.000
   962          C     84      SER      C    962     0.510000    12.0110   ; qtot -1.490
   963          O     84      SER      O    963    -0.510000    15.9994   ; qtot -2.000
   964        NH1     85      LYS      N    964    -0.470000    14.0070   ; qtot -2.470
   965          H     85      LYS     HN    965     0.310000     1.0080   ; qtot -2.160
   966        CT1     85      LYS     CA    966     0.070000    12.0110   ; qtot -2.090
   967        HB1     85      LYS     HA    967     0.090000     1.0080   ; qtot -2.000
   968        CT2     85      LYS     CB    968    -0.180000    12.0110   ; qtot -2.180
   969        HA2     85      LYS    HB1    969     0.090000     1.0080   ; qtot -2.090
   970        HA2     85      LYS    HB2    970     0.090000     1.0080   ; qtot -2.000
   971        CT2     85      LYS     CG    971    -0.180000    12.0110   ; qtot -2.180
   972        HA2     85      LYS    HG1    972     0.090000     1.0080   ; qtot -2.090
   973        HA2     85      LYS    HG2    973     0.090000     1.0080   ; qtot -2.000
   974        CT2     85      LYS     CD    974    -0.180000    12.0110   ; qtot -2.180
   975        HA2     85      LYS    HD1    975     0.090000     1.0080   ; qtot -2.090
   976        HA2     85      LYS    HD2    976     0.090000     1.0080   ; qtot -2.000
   977        CT2     85      LYS     CE    977     0.210000    12.0110   ; qtot -1.790
   978        HA2     85      LYS    HE1    978     0.050000     1.0080   ; qtot -1.740
   979        HA2     85      LYS    HE2    979     0.050000     1.0080   ; qtot -1.690
   980        NH3     85      LYS     NZ    980    -0.300000    14.0070   ; qtot -1.990
   981         HC     85      LYS    HZ1    981     0.330000     1.0080   ; qtot -1.660
   982         HC     85      LYS    HZ2    982     0.330000     1.0080   ; qtot -1.330
   983         HC     85      LYS    HZ3    983     0.330000     1.0080   ; qtot -1.000
   984          C     85      LYS      C    984     0.510000    12.0110   ; qtot -0.490
   985          O     85      LYS      O    985    -0.510000    15.9994   ; qtot -1.000
   986        NH1     86      ALA      N    986    -0.470000    14.0070   ; qtot -1.470
   987          H     86      ALA     HN    987     0.310000     1.0080   ; qtot -1.160
   988        CT1     86      ALA     CA    988     0.070000    12.0110   ; qtot -1.090
   989        HB1     86      ALA     HA    989     0.090000     1.0080   ; qtot -1.000
   990        CT3     86      ALA     CB    990    -0.270000    12.0110   ; qtot -1.270
   991        HA3     86      ALA    HB1    991     0.090000     1.0080   ; qtot -1.180
   992        HA3     86      ALA    HB2    992     0.090000     1.0080   ; qtot -1.090
   993        HA3     86      ALA    HB3    993     0.090000     1.0080   ; qtot -1.000
   994          C     86      ALA      C    994     0.510000    12.0110   ; qtot -0.490
   995          O     86      ALA      O    995    -0.510000    15.9994   ; qtot -1.000
   996        NH1     87      GLY      N    996    -0.470000    14.0070   ; qtot -1.470
   997          H     87      GLY     HN    997     0.310000     1.0080   ; qtot -1.160
   998        CT2     87      GLY     CA    998    -0.020000    12.0110   ; qtot -1.180
   999        HB2     87      GLY    HA1    999     0.090000     1.0080   ; qtot -1.090
  1000        HB2     87      GLY    HA2   1000     0.090000     1.0080   ; qtot -1.000
  1001          C     87      GLY      C   1001     0.510000    12.0110   ; qtot -0.490
  1002          O     87      GLY      O   1002    -0.510000    15.9994   ; qtot -1.000
  1003        NH1     88      ASN      N   1003    -0.470000    14.0070   ; qtot -1.470
  1004          H     88      ASN     HN   1004     0.310000     1.0080   ; qtot -1.160
  1005        CT1     88      ASN     CA   1005     0.070000    12.0110   ; qtot -1.090
  1006        HB1     88      ASN     HA   1006     0.090000     1.0080   ; qtot -1.000
  1007        CT2     88      ASN     CB   1007    -0.180000    12.0110   ; qtot -1.180
  1008        HA2     88      ASN    HB1   1008     0.090000     1.0080   ; qtot -1.090
  1009        HA2     88      ASN    HB2   1009     0.090000     1.0080   ; qtot -1.000
  1010         CC     88      ASN     CG   1010     0.550000    12.0110   ; qtot -0.450
  1011          O     88      ASN    OD1   1011    -0.550000    15.9994   ; qtot -1.000
  1012        NH2     88      ASN    ND2   1012    -0.620000    14.0070   ; qtot -1.620
  1013          H     88      ASN   HD21   1013     0.320000     1.0080   ; qtot -1.300
  1014          H     88      ASN   HD22   1014     0.300000     1.0080   ; qtot -1.000
  1015          C     88      ASN      C   1015     0.510000    12.0110   ; qtot -0.490
  1016          O     88      ASN      O   1016    -0.510000    15.9994   ; qtot -1.000
  1017        NH1     89      ILE      N   1017    -0.470000    14.0070   ; qtot -1.470
  1018          H     89      ILE     HN   1018     0.310000     1.0080   ; qtot -1.160
  1019        CT1     89      ILE     CA   1019     0.070000    12.0110   ; qtot -1.090
  1020        HB1     89      ILE     HA   1020     0.090000     1.0080   ; qtot -1.000
  1021        CT1     89      ILE     CB   1021    -0.090000    12.0110   ; qtot -1.090
  1022        HA1     89      ILE     HB   1022     0.090000     1.0080   ; qtot -1.000
  1023        CT3     89      ILE    CG2   1023    -0.270000    12.0110   ; qtot -1.270
  1024        HA3     89      ILE   HG21   1024     0.090000     1.0080   ; qtot -1.180
  1025        HA3     89      ILE   HG22   1025     0.090000     1.0080   ; qtot -1.090
  1026        HA3     89      ILE   HG23   1026     0.090000     1.0080   ; qtot -1.000
  1027        CT2     89      ILE    CG1   1027    -0.180000    12.0110   ; qtot -1.180
  1028        HA2     89      ILE   HG11   1028     0.090000     1.0080   ; qtot -1.090
  1029        HA2     89      ILE   HG12   1029     0.090000     1.0080   ; qtot -1.000
  1030        CT3     89      ILE     CD   1030    -0.270000    12.0110   ; qtot -1.270
  1031        HA3     89      ILE    HD1   1031     0.090000     1.0080   ; qtot -1.180
  1032        HA3     89      ILE    HD2   1032     0.090000     1.0080   ; qtot -1.090
  1033        HA3     89      ILE    HD3   1033     0.090000     1.0080   ; qtot -1.000
  1034          C     89      ILE      C   1034     0.510000    12.0110   ; qtot -0.490
  1035          O     89      ILE      O   1035    -0.510000    15.9994   ; qtot -1.000
  1036        NH1     90      SER      N   1036    -0.470000    14.0070   ; qtot -1.470
  1037          H     90      SER     HN   1037     0.310000     1.0080   ; qtot -1.160
  1038        CT1     90      SER     CA   1038     0.070000    12.0110   ; qtot -1.090
  1039        HB1     90      SER     HA   1039     0.090000     1.0080   ; qtot -1.000
  1040        CT2     90      SER     CB   1040     0.050000    12.0110   ; qtot -0.950
  1041        HA2     90      SER    HB1   1041     0.090000     1.0080   ; qtot -0.860
  1042        HA2     90      SER    HB2   1042     0.090000     1.0080   ; qtot -0.770
  1043        OH1     90      SER     OG   1043    -0.660000    15.9994   ; qtot -1.430
  1044          H     90      SER    HG1   1044     0.430000     1.0080   ; qtot -1.000
  1045          C     90      SER      C   1045     0.510000    12.0110   ; qtot -0.490
  1046          O     90      SER      O   1046    -0.510000    15.9994   ; qtot -1.000
  1047        NH1     91      LYS      N   1047    -0.470000    14.0070   ; qtot -1.470
  1048          H     91      LYS     HN   1048     0.310000     1.0080   ; qtot -1.160
  1049        CT1     91      LYS     CA   1049     0.070000    12.0110   ; qtot -1.090
  1050        HB1     91      LYS     HA   1050     0.090000     1.0080   ; qtot -1.000
  1051        CT2     91      LYS     CB   1051    -0.180000    12.0110   ; qtot -1.180
  1052        HA2     91      LYS    HB1   1052     0.090000     1.0080   ; qtot -1.090
  1053        HA2     91      LYS    HB2   1053     0.090000     1.0080   ; qtot -1.000
  1054        CT2     91      LYS     CG   1054    -0.180000    12.0110   ; qtot -1.180
  1055        HA2     91      LYS    HG1   1055     0.090000     1.0080   ; qtot -1.090
  1056        HA2     91      LYS    HG2   1056     0.090000     1.0080   ; qtot -1.000
  1057        CT2     91      LYS     CD   1057    -0.180000    12.0110   ; qtot -1.180
  1058        HA2     91      LYS    HD1   1058     0.090000     1.0080   ; qtot -1.090
  1059        HA2     91      LYS    HD2   1059     0.090000     1.0080   ; qtot -1.000
  1060        CT2     91      LYS     CE   1060     0.210000    12.0110   ; qtot -0.790
  1061        HA2     91      LYS    HE1   1061     0.050000     1.0080   ; qtot -0.740
  1062        HA2     91      LYS    HE2   1062     0.050000     1.0080   ; qtot -0.690
  1063        NH3     91      LYS     NZ   1063    -0.300000    14.0070   ; qtot -0.990
  1064         HC     91      LYS    HZ1   1064     0.330000     1.0080   ; qtot -0.660
  1065         HC     91      LYS    HZ2   1065     0.330000     1.0080   ; qtot -0.330
  1066         HC     91      LYS    HZ3   1066     0.330000     1.0080   ; qtot -0.000
  1067          C     91      LYS      C   1067     0.510000    12.0110   ; qtot  0.510
  1068          O     91      LYS      O   1068    -0.510000    15.9994   ; qtot -0.000
  1069        NH1     92      ASN      N   1069    -0.470000    14.0070   ; qtot -0.470
  1070          H     92      ASN     HN   1070     0.310000     1.0080   ; qtot -0.160
  1071        CT1     92      ASN     CA   1071     0.070000    12.0110   ; qtot -0.090
  1072        HB1     92      ASN     HA   1072     0.090000     1.0080   ; qtot -0.000
  1073        CT2     92      ASN     CB   1073    -0.180000    12.0110   ; qtot -0.180
  1074        HA2     92      ASN    HB1   1074     0.090000     1.0080   ; qtot -0.090
  1075        HA2     92      ASN    HB2   1075     0.090000     1.0080   ; qtot -0.000
  1076         CC     92      ASN     CG   1076     0.550000    12.0110   ; qtot  0.550
  1077          O     92      ASN    OD1   1077    -0.550000    15.9994   ; qtot -0.000
  1078        NH2     92      ASN    ND2   1078    -0.620000    14.0070   ; qtot -0.620
  1079          H     92      ASN   HD21   1079     0.320000     1.0080   ; qtot -0.300
  1080          H     92      ASN   HD22   1080     0.300000     1.0080   ; qtot -0.000
  1081          C     92      ASN      C   1081     0.510000    12.0110   ; qtot  0.510
  1082          O     92      ASN      O   1082    -0.510000    15.9994   ; qtot -0.000
  1083        NH1     93      CYS      N   1083    -0.470000    14.0070   ; qtot -0.470
  1084          H     93      CYS     HN   1084     0.310000     1.0080   ; qtot -0.160
  1085        CT1     93      CYS     CA   1085     0.070000    12.0110   ; qtot -0.090
  1086        HB1     93      CYS     HA   1086     0.090000     1.0080   ; qtot -0.000
  1087        CT2     93      CYS     CB   1087    -0.100000    12.0110   ; qtot -0.100
  1088        HA2     93      CYS    HB1   1088     0.090000     1.0080   ; qtot -0.010
  1089        HA2     93      CYS    HB2   1089     0.090000     1.0080   ; qtot  0.080
  1090         SM     93      CYS     SG   1090    -0.080000    32.0600   ; qtot -0.000
  1091          C     93      CYS      C   1091     0.510000    12.0110   ; qtot  0.510
  1092          O     93      CYS      O   1092    -0.510000    15.9994   ; qtot -0.000
  1093        NH1     94      THR      N   1093    -0.470000    14.0070   ; qtot -0.470
  1094          H     94      THR     HN   1094     0.310000     1.0080   ; qtot -0.160
  1095        CT1     94      THR     CA   1095     0.070000    12.0110   ; qtot -0.090
  1096        HB1     94      THR     HA   1096     0.090000     1.0080   ; qtot -0.000
  1097        CT1     94      THR     CB   1097     0.140000    12.0110   ; qtot  0.140
  1098        HA1     94      THR     HB   1098     0.090000     1.0080   ; qtot  0.230
  1099        OH1     94      THR    OG1   1099    -0.660000    15.9994   ; qtot -0.430
  1100          H     94      THR    HG1   1100     0.430000     1.0080   ; qtot -0.000
  1101        CT3     94      THR    CG2   1101    -0.270000    12.0110   ; qtot -0.270
  1102        HA3     94      THR   HG21   1102     0.090000     1.0080   ; qtot -0.180
  1103        HA3     94      THR   HG22   1103     0.090000     1.0080   ; qtot -0.090
  1104        HA3     94      THR   HG23   1104     0.090000     1.0080   ; qtot -0.000
  1105          C     94      THR      C   1105     0.510000    12.0110   ; qtot  0.510
  1106          O     94      THR      O   1106    -0.510000    15.9994   ; qtot -0.000
  1107        NH1     95      SER      N   1107    -0.470000    14.0070   ; qtot -0.470
  1108          H     95      SER     HN   1108     0.310000     1.0080   ; qtot -0.160
  1109        CT1     95      SER     CA   1109     0.070000    12.0110   ; qtot -0.090
  1110        HB1     95      SER     HA   1110     0.090000     1.0080   ; qtot -0.000
  1111        CT2     95      SER     CB   1111     0.050000    12.0110   ; qtot  0.050
  1112        HA2     95      SER    HB1   1112     0.090000     1.0080   ; qtot  0.140
  1113        HA2     95      SER    HB2   1113     0.090000     1.0080   ; qtot  0.230
  1114        OH1     95      SER     OG   1114    -0.660000    15.9994   ; qtot -0.430
  1115          H     95      SER    HG1   1115     0.430000     1.0080   ; qtot -0.000
  1116          C     95      SER      C   1116     0.510000    12.0110   ; qtot  0.510
  1117          O     95      SER      O   1117    -0.510000    15.9994   ; qtot -0.000
  1118        NH1     96      ASP      N   1118    -0.470000    14.0070   ; qtot -0.470
  1119          H     96      ASP     HN   1119     0.310000     1.0080   ; qtot -0.160
  1120        CT1     96      ASP     CA   1120     0.070000    12.0110   ; qtot -0.090
  1121        HB1     96      ASP     HA   1121     0.090000     1.0080   ; qtot -0.000
  1122       CT2A     96      ASP     CB   1122    -0.280000    12.0110   ; qtot -0.280
  1123        HA2     96      ASP    HB1   1123     0.090000     1.0080   ; qtot -0.190
  1124        HA2     96      ASP    HB2   1124     0.090000     1.0080   ; qtot -0.100
  1125         CC     96      ASP     CG   1125     0.620000    12.0110   ; qtot  0.520
  1126         OC     96      ASP    OD1   1126    -0.760000    15.9994   ; qtot -0.240
  1127         OC     96      ASP    OD2   1127    -0.760000    15.9994   ; qtot -1.000
  1128          C     96      ASP      C   1128     0.510000    12.0110   ; qtot -0.490
  1129          O     96      ASP      O   1129    -0.510000    15.9994   ; qtot -1.000
  1130        NH1     97      GLY      N   1130    -0.470000    14.0070   ; qtot -1.470
  1131          H     97      GLY     HN   1131     0.310000     1.0080   ; qtot -1.160
  1132        CT2     97      GLY     CA   1132    -0.020000    12.0110   ; qtot -1.180
  1133        HB2     97      GLY    HA1   1133     0.090000     1.0080   ; qtot -1.090
  1134        HB2     97      GLY    HA2   1134     0.090000     1.0080   ; qtot -1.000
  1135          C     97      GLY      C   1135     0.510000    12.0110   ; qtot -0.490
  1136          O     97      GLY      O   1136    -0.510000    15.9994   ; qtot -1.000
  1137        NH1     98      TRP      N   1137    -0.470000    14.0070   ; qtot -1.470
  1138          H     98      TRP     HN   1138     0.310000     1.0080   ; qtot -1.160
  1139        CT1     98      TRP     CA   1139     0.070000    12.0110   ; qtot -1.090
  1140        HB1     98      TRP     HA   1140     0.090000     1.0080   ; qtot -1.000
  1141        CT2     98      TRP     CB   1141    -0.180000    12.0110   ; qtot -1.180
  1142        HA2     98      TRP    HB1   1142     0.090000     1.0080   ; qtot -1.090
  1143        HA2     98      TRP    HB2   1143     0.090000     1.0080   ; qtot -1.000
  1144         CY     98      TRP     CG   1144    -0.030000    12.0110   ; qtot -1.030
  1145         CA     98      TRP    CD1   1145    -0.150000    12.0110   ; qtot -1.180
  1146         HP     98      TRP    HD1   1146     0.220000     1.0080   ; qtot -0.960
  1147         NY     98      TRP    NE1   1147    -0.510000    14.0070   ; qtot -1.470
  1148          H     98      TRP    HE1   1148     0.370000     1.0080   ; qtot -1.100
  1149        CPT     98      TRP    CE2   1149     0.240000    12.0110   ; qtot -0.860
  1150        CPT     98      TRP    CD2   1150     0.110000    12.0110   ; qtot -0.750
  1151        CAI     98      TRP    CE3   1151    -0.250000    12.0110   ; qtot -1.000
  1152         HP     98      TRP    HE3   1152     0.170000     1.0080   ; qtot -0.830
  1153         CA     98      TRP    CZ3   1153    -0.200000    12.0110   ; qtot -1.030
  1154         HP     98      TRP    HZ3   1154     0.140000     1.0080   ; qtot -0.890
  1155        CAI     98      TRP    CZ2   1155    -0.270000    12.0110   ; qtot -1.160
  1156         HP     98      TRP    HZ2   1156     0.160000     1.0080   ; qtot -1.000
  1157         CA     98      TRP    CH2   1157    -0.140000    12.0110   ; qtot -1.140
  1158         HP     98      TRP    HH2   1158     0.140000     1.0080   ; qtot -1.000
  1159          C     98      TRP      C   1159     0.510000    12.0110   ; qtot -0.490
  1160          O     98      TRP      O   1160    -0.510000    15.9994   ; qtot -1.000
  1161        NH1     99      SER      N   1161    -0.470000    14.0070   ; qtot -1.470
  1162          H     99      SER     HN   1162     0.310000     1.0080   ; qtot -1.160
  1163        CT1     99      SER     CA   1163     0.070000    12.0110   ; qtot -1.090
  1164        HB1     99      SER     HA   1164     0.090000     1.0080   ; qtot -1.000
  1165        CT2     99      SER     CB   1165     0.050000    12.0110   ; qtot -0.950
  1166        HA2     99      SER    HB1   1166     0.090000     1.0080   ; qtot -0.860
  1167        HA2     99      SER    HB2   1167     0.090000     1.0080   ; qtot -0.770
  1168        OH1     99      SER     OG   1168    -0.660000    15.9994   ; qtot -1.430
  1169          H     99      SER    HG1   1169     0.430000     1.0080   ; qtot -1.000
  1170          C     99      SER      C   1170     0.510000    12.0110   ; qtot -0.490
  1171          O     99      SER      O   1171    -0.510000    15.9994   ; qtot -1.000
  1172        NH1    100      GLU      N   1172    -0.470000    14.0070   ; qtot -1.470
  1173          H    100      GLU     HN   1173     0.310000     1.0080   ; qtot -1.160
  1174        CT1    100      GLU     CA   1174     0.070000    12.0110   ; qtot -1.090
  1175        HB1    100      GLU     HA   1175     0.090000     1.0080   ; qtot -1.000
  1176       CT2A    100      GLU     CB   1176    -0.180000    12.0110   ; qtot -1.180
  1177        HA2    100      GLU    HB1   1177     0.090000     1.0080   ; qtot -1.090
  1178        HA2    100      GLU    HB2   1178     0.090000     1.0080   ; qtot -1.000
  1179        CT2    100      GLU     CG   1179    -0.280000    12.0110   ; qtot -1.280
  1180        HA2    100      GLU    HG1   1180     0.090000     1.0080   ; qtot -1.190
  1181        HA2    100      GLU    HG2   1181     0.090000     1.0080   ; qtot -1.100
  1182         CC    100      GLU     CD   1182     0.620000    12.0110   ; qtot -0.480
  1183         OC    100      GLU    OE1   1183    -0.760000    15.9994   ; qtot -1.240
  1184         OC    100      GLU    OE2   1184    -0.760000    15.9994   ; qtot -2.000
  1185          C    100      GLU      C   1185     0.510000    12.0110   ; qtot -1.490
  1186          O    100      GLU      O   1186    -0.510000    15.9994   ; qtot -2.000
  1187        NH1    101      THR      N   1187    -0.470000    14.0070   ; qtot -2.470
  1188          H    101      THR     HN   1188     0.310000     1.0080   ; qtot -2.160
  1189        CT1    101      THR     CA   1189     0.070000    12.0110   ; qtot -2.090
  1190        HB1    101      THR     HA   1190     0.090000     1.0080   ; qtot -2.000
  1191        CT1    101      THR     CB   1191     0.140000    12.0110   ; qtot -1.860
  1192        HA1    101      THR     HB   1192     0.090000     1.0080   ; qtot -1.770
  1193        OH1    101      THR    OG1   1193    -0.660000    15.9994   ; qtot -2.430
  1194          H    101      THR    HG1   1194     0.430000     1.0080   ; qtot -2.000
  1195        CT3    101      THR    CG2   1195    -0.270000    12.0110   ; qtot -2.270
  1196        HA3    101      THR   HG21   1196     0.090000     1.0080   ; qtot -2.180
  1197        HA3    101      THR   HG22   1197     0.090000     1.0080   ; qtot -2.090
  1198        HA3    101      THR   HG23   1198     0.090000     1.0080   ; qtot -2.000
  1199          C    101      THR      C   1199     0.510000    12.0110   ; qtot -1.490
  1200          O    101      THR      O   1200    -0.510000    15.9994   ; qtot -2.000
  1201        NH1    102      PHE      N   1201    -0.470000    14.0070   ; qtot -2.470
  1202          H    102      PHE     HN   1202     0.310000     1.0080   ; qtot -2.160
  1203        CT1    102      PHE     CA   1203     0.070000    12.0110   ; qtot -2.090
  1204        HB1    102      PHE     HA   1204     0.090000     1.0080   ; qtot -2.000
  1205        CT2    102      PHE     CB   1205    -0.180000    12.0110   ; qtot -2.180
  1206        HA2    102      PHE    HB1   1206     0.090000     1.0080   ; qtot -2.090
  1207        HA2    102      PHE    HB2   1207     0.090000     1.0080   ; qtot -2.000
  1208         CA    102      PHE     CG   1208     0.000000    12.0110   ; qtot -2.000
  1209         CA    102      PHE    CD1   1209    -0.115000    12.0110   ; qtot -2.115
  1210         HP    102      PHE    HD1   1210     0.115000     1.0080   ; qtot -2.000
  1211         CA    102      PHE    CE1   1211    -0.115000    12.0110   ; qtot -2.115
  1212         HP    102      PHE    HE1   1212     0.115000     1.0080   ; qtot -2.000
  1213         CA    102      PHE     CZ   1213    -0.115000    12.0110   ; qtot -2.115
  1214         HP    102      PHE     HZ   1214     0.115000     1.0080   ; qtot -2.000
  1215         CA    102      PHE    CD2   1215    -0.115000    12.0110   ; qtot -2.115
  1216         HP    102      PHE    HD2   1216     0.115000     1.0080   ; qtot -2.000
  1217         CA    102      PHE    CE2   1217    -0.115000    12.0110   ; qtot -2.115
  1218         HP    102      PHE    HE2   1218     0.115000     1.0080   ; qtot -2.000
  1219          C    102      PHE      C   1219     0.510000    12.0110   ; qtot -1.490
  1220          O    102      PHE      O   1220    -0.510000    15.9994   ; qtot -2.000
  1221          N    103      PRO      N   1221    -0.290000    14.0070   ; qtot -2.290
  1222        CP3    103      PRO     CD   1222     0.000000    12.0110   ; qtot -2.290
  1223        HA2    103      PRO    HD1   1223     0.090000     1.0080   ; qtot -2.200
  1224        HA2    103      PRO    HD2   1224     0.090000     1.0080   ; qtot -2.110
  1225        CP1    103      PRO     CA   1225     0.020000    12.0110   ; qtot -2.090
  1226        HB1    103      PRO     HA   1226     0.090000     1.0080   ; qtot -2.000
  1227        CP2    103      PRO     CB   1227    -0.180000    12.0110   ; qtot -2.180
  1228        HA2    103      PRO    HB1   1228     0.090000     1.0080   ; qtot -2.090
  1229        HA2    103      PRO    HB2   1229     0.090000     1.0080   ; qtot -2.000
  1230        CP2    103      PRO     CG   1230    -0.180000    12.0110   ; qtot -2.180
  1231        HA2    103      PRO    HG1   1231     0.090000     1.0080   ; qtot -2.090
  1232        HA2    103      PRO    HG2   1232     0.090000     1.0080   ; qtot -2.000
  1233          C    103      PRO      C   1233     0.510000    12.0110   ; qtot -1.490
  1234          O    103      PRO      O   1234    -0.510000    15.9994   ; qtot -2.000
  1235        NH1    104      ASP      N   1235    -0.470000    14.0070   ; qtot -2.470
  1236          H    104      ASP     HN   1236     0.310000     1.0080   ; qtot -2.160
  1237        CT1    104      ASP     CA   1237     0.070000    12.0110   ; qtot -2.090
  1238        HB1    104      ASP     HA   1238     0.090000     1.0080   ; qtot -2.000
  1239       CT2A    104      ASP     CB   1239    -0.280000    12.0110   ; qtot -2.280
  1240        HA2    104      ASP    HB1   1240     0.090000     1.0080   ; qtot -2.190
  1241        HA2    104      ASP    HB2   1241     0.090000     1.0080   ; qtot -2.100
  1242         CC    104      ASP     CG   1242     0.620000    12.0110   ; qtot -1.480
  1243         OC    104      ASP    OD1   1243    -0.760000    15.9994   ; qtot -2.240
  1244         OC    104      ASP    OD2   1244    -0.760000    15.9994   ; qtot -3.000
  1245          C    104      ASP      C   1245     0.510000    12.0110   ; qtot -2.490
  1246          O    104      ASP      O   1246    -0.510000    15.9994   ; qtot -3.000
  1247        NH1    105      PHE      N   1247    -0.470000    14.0070   ; qtot -3.470
  1248          H    105      PHE     HN   1248     0.310000     1.0080   ; qtot -3.160
  1249        CT1    105      PHE     CA   1249     0.070000    12.0110   ; qtot -3.090
  1250        HB1    105      PHE     HA   1250     0.090000     1.0080   ; qtot -3.000
  1251        CT2    105      PHE     CB   1251    -0.180000    12.0110   ; qtot -3.180
  1252        HA2    105      PHE    HB1   1252     0.090000     1.0080   ; qtot -3.090
  1253        HA2    105      PHE    HB2   1253     0.090000     1.0080   ; qtot -3.000
  1254         CA    105      PHE     CG   1254     0.000000    12.0110   ; qtot -3.000
  1255         CA    105      PHE    CD1   1255    -0.115000    12.0110   ; qtot -3.115
  1256         HP    105      PHE    HD1   1256     0.115000     1.0080   ; qtot -3.000
  1257         CA    105      PHE    CE1   1257    -0.115000    12.0110   ; qtot -3.115
  1258         HP    105      PHE    HE1   1258     0.115000     1.0080   ; qtot -3.000
  1259         CA    105      PHE     CZ   1259    -0.115000    12.0110   ; qtot -3.115
  1260         HP    105      PHE     HZ   1260     0.115000     1.0080   ; qtot -3.000
  1261         CA    105      PHE    CD2   1261    -0.115000    12.0110   ; qtot -3.115
  1262         HP    105      PHE    HD2   1262     0.115000     1.0080   ; qtot -3.000
  1263         CA    105      PHE    CE2   1263    -0.115000    12.0110   ; qtot -3.115
  1264         HP    105      PHE    HE2   1264     0.115000     1.0080   ; qtot -3.000
  1265          C    105      PHE      C   1265     0.510000    12.0110   ; qtot -2.490
  1266          O    105      PHE      O   1266    -0.510000    15.9994   ; qtot -3.000
  1267        NH1    106      VAL      N   1267    -0.470000    14.0070   ; qtot -3.470
  1268          H    106      VAL     HN   1268     0.310000     1.0080   ; qtot -3.160
  1269        CT1    106      VAL     CA   1269     0.070000    12.0110   ; qtot -3.090
  1270        HB1    106      VAL     HA   1270     0.090000     1.0080   ; qtot -3.000
  1271        CT1    106      VAL     CB   1271    -0.090000    12.0110   ; qtot -3.090
  1272        HA1    106      VAL     HB   1272     0.090000     1.0080   ; qtot -3.000
  1273        CT3    106      VAL    CG1   1273    -0.270000    12.0110   ; qtot -3.270
  1274        HA3    106      VAL   HG11   1274     0.090000     1.0080   ; qtot -3.180
  1275        HA3    106      VAL   HG12   1275     0.090000     1.0080   ; qtot -3.090
  1276        HA3    106      VAL   HG13   1276     0.090000     1.0080   ; qtot -3.000
  1277        CT3    106      VAL    CG2   1277    -0.270000    12.0110   ; qtot -3.270
  1278        HA3    106      VAL   HG21   1278     0.090000     1.0080   ; qtot -3.180
  1279        HA3    106      VAL   HG22   1279     0.090000     1.0080   ; qtot -3.090
  1280        HA3    106      VAL   HG23   1280     0.090000     1.0080   ; qtot -3.000
  1281          C    106      VAL      C   1281     0.510000    12.0110   ; qtot -2.490
  1282          O    106      VAL      O   1282    -0.510000    15.9994   ; qtot -3.000
  1283        NH1    107      ASP      N   1283    -0.470000    14.0070   ; qtot -3.470
  1284          H    107      ASP     HN   1284     0.310000     1.0080   ; qtot -3.160
  1285        CT1    107      ASP     CA   1285     0.070000    12.0110   ; qtot -3.090
  1286        HB1    107      ASP     HA   1286     0.090000     1.0080   ; qtot -3.000
  1287       CT2A    107      ASP     CB   1287    -0.280000    12.0110   ; qtot -3.280
  1288        HA2    107      ASP    HB1   1288     0.090000     1.0080   ; qtot -3.190
  1289        HA2    107      ASP    HB2   1289     0.090000     1.0080   ; qtot -3.100
  1290         CC    107      ASP     CG   1290     0.620000    12.0110   ; qtot -2.480
  1291         OC    107      ASP    OD1   1291    -0.760000    15.9994   ; qtot -3.240
  1292         OC    107      ASP    OD2   1292    -0.760000    15.9994   ; qtot -4.000
  1293          C    107      ASP      C   1293     0.510000    12.0110   ; qtot -3.490
  1294          O    107      ASP      O   1294    -0.510000    15.9994   ; qtot -4.000
  1295        NH1    108      ALA      N   1295    -0.470000    14.0070   ; qtot -4.470
  1296          H    108      ALA     HN   1296     0.310000     1.0080   ; qtot -4.160
  1297        CT1    108      ALA     CA   1297     0.070000    12.0110   ; qtot -4.090
  1298        HB1    108      ALA     HA   1298     0.090000     1.0080   ; qtot -4.000
  1299        CT3    108      ALA     CB   1299    -0.270000    12.0110   ; qtot -4.270
  1300        HA3    108      ALA    HB1   1300     0.090000     1.0080   ; qtot -4.180
  1301        HA3    108      ALA    HB2   1301     0.090000     1.0080   ; qtot -4.090
  1302        HA3    108      ALA    HB3   1302     0.090000     1.0080   ; qtot -4.000
  1303          C    108      ALA      C   1303     0.510000    12.0110   ; qtot -3.490
  1304          O    108      ALA      O   1304    -0.510000    15.9994   ; qtot -4.000
  1305        NH1    109      CYS      N   1305    -0.470000    14.0070   ; qtot -4.470
  1306          H    109      CYS     HN   1306     0.310000     1.0080   ; qtot -4.160
  1307        CT1    109      CYS     CA   1307     0.070000    12.0110   ; qtot -4.090
  1308        HB1    109      CYS     HA   1308     0.090000     1.0080   ; qtot -4.000
  1309        CT2    109      CYS     CB   1309    -0.100000    12.0110   ; qtot -4.100
  1310        HA2    109      CYS    HB1   1310     0.090000     1.0080   ; qtot -4.010
  1311        HA2    109      CYS    HB2   1311     0.090000     1.0080   ; qtot -3.920
  1312         SM    109      CYS     SG   1312    -0.080000    32.0600   ; qtot -4.000
  1313          C    109      CYS      C   1313     0.510000    12.0110   ; qtot -3.490
  1314          O    109      CYS      O   1314    -0.510000    15.9994   ; qtot -4.000
  1315        NH1    110      GLY      N   1315    -0.470000    14.0070   ; qtot -4.470
  1316          H    110      GLY     HN   1316     0.310000     1.0080   ; qtot -4.160
  1317        CT2    110      GLY     CA   1317    -0.020000    12.0110   ; qtot -4.180
  1318        HB2    110      GLY    HA1   1318     0.090000     1.0080   ; qtot -4.090
  1319        HB2    110      GLY    HA2   1319     0.090000     1.0080   ; qtot -4.000
  1320          C    110      GLY      C   1320     0.510000    12.0110   ; qtot -3.490
  1321          O    110      GLY      O   1321    -0.510000    15.9994   ; qtot -4.000
  1322        NH1    111      TYR      N   1322    -0.470000    14.0070   ; qtot -4.470
  1323          H    111      TYR     HN   1323     0.310000     1.0080   ; qtot -4.160
  1324        CT1    111      TYR     CA   1324     0.070000    12.0110   ; qtot -4.090
  1325        HB1    111      TYR     HA   1325     0.090000     1.0080   ; qtot -4.000
  1326        CT2    111      TYR     CB   1326    -0.180000    12.0110   ; qtot -4.180
  1327        HA2    111      TYR    HB1   1327     0.090000     1.0080   ; qtot -4.090
  1328        HA2    111      TYR    HB2   1328     0.090000     1.0080   ; qtot -4.000
  1329         CA    111      TYR     CG   1329     0.000000    12.0110   ; qtot -4.000
  1330         CA    111      TYR    CD1   1330    -0.115000    12.0110   ; qtot -4.115
  1331         HP    111      TYR    HD1   1331     0.115000     1.0080   ; qtot -4.000
  1332         CA    111      TYR    CE1   1332    -0.115000    12.0110   ; qtot -4.115
  1333         HP    111      TYR    HE1   1333     0.115000     1.0080   ; qtot -4.000
  1334         CA    111      TYR     CZ   1334     0.110000    12.0110   ; qtot -3.890
  1335        OH1    111      TYR     OH   1335    -0.540000    15.9994   ; qtot -4.430
  1336          H    111      TYR     HH   1336     0.430000     1.0080   ; qtot -4.000
  1337         CA    111      TYR    CD2   1337    -0.115000    12.0110   ; qtot -4.115
  1338         HP    111      TYR    HD2   1338     0.115000     1.0080   ; qtot -4.000
  1339         CA    111      TYR    CE2   1339    -0.115000    12.0110   ; qtot -4.115
  1340         HP    111      TYR    HE2   1340     0.115000     1.0080   ; qtot -4.000
  1341          C    111      TYR      C   1341     0.510000    12.0110   ; qtot -3.490
  1342          O    111      TYR      O   1342    -0.510000    15.9994   ; qtot -4.000
  1343        NH1    112      SER      N   1343    -0.470000    14.0070   ; qtot -4.470
  1344          H    112      SER     HN   1344     0.310000     1.0080   ; qtot -4.160
  1345        CT1    112      SER     CA   1345     0.070000    12.0110   ; qtot -4.090
  1346        HB1    112      SER     HA   1346     0.090000     1.0080   ; qtot -4.000
  1347        CT2    112      SER     CB   1347     0.050000    12.0110   ; qtot -3.950
  1348        HA2    112      SER    HB1   1348     0.090000     1.0080   ; qtot -3.860
  1349        HA2    112      SER    HB2   1349     0.090000     1.0080   ; qtot -3.770
  1350        OH1    112      SER     OG   1350    -0.660000    15.9994   ; qtot -4.430
  1351          H    112      SER    HG1   1351     0.430000     1.0080   ; qtot -4.000
  1352          C    112      SER      C   1352     0.510000    12.0110   ; qtot -3.490
  1353          O    112      SER      O   1353    -0.510000    15.9994   ; qtot -4.000
  1354        NH1    113      ASP      N   1354    -0.470000    14.0070   ; qtot -4.470
  1355          H    113      ASP     HN   1355     0.310000     1.0080   ; qtot -4.160
  1356        CT1    113      ASP     CA   1356     0.070000    12.0110   ; qtot -4.090
  1357        HB1    113      ASP     HA   1357     0.090000     1.0080   ; qtot -4.000
  1358       CT2A    113      ASP     CB   1358    -0.280000    12.0110   ; qtot -4.280
  1359        HA2    113      ASP    HB1   1359     0.090000     1.0080   ; qtot -4.190
  1360        HA2    113      ASP    HB2   1360     0.090000     1.0080   ; qtot -4.100
  1361         CC    113      ASP     CG   1361     0.620000    12.0110   ; qtot -3.480
  1362         OC    113      ASP    OD1   1362    -0.760000    15.9994   ; qtot -4.240
  1363         OC    113      ASP    OD2   1363    -0.760000    15.9994   ; qtot -5.000
  1364          C    113      ASP      C   1364     0.510000    12.0110   ; qtot -4.490
  1365          O    113      ASP      O   1365    -0.510000    15.9994   ; qtot -5.000
  1366          N    114      PRO      N   1366    -0.290000    14.0070   ; qtot -5.290
  1367        CP3    114      PRO     CD   1367     0.000000    12.0110   ; qtot -5.290
  1368        HA2    114      PRO    HD1   1368     0.090000     1.0080   ; qtot -5.200
  1369        HA2    114      PRO    HD2   1369     0.090000     1.0080   ; qtot -5.110
  1370        CP1    114      PRO     CA   1370     0.020000    12.0110   ; qtot -5.090
  1371        HB1    114      PRO     HA   1371     0.090000     1.0080   ; qtot -5.000
  1372        CP2    114      PRO     CB   1372    -0.180000    12.0110   ; qtot -5.180
  1373        HA2    114      PRO    HB1   1373     0.090000     1.0080   ; qtot -5.090
  1374        HA2    114      PRO    HB2   1374     0.090000     1.0080   ; qtot -5.000
  1375        CP2    114      PRO     CG   1375    -0.180000    12.0110   ; qtot -5.180
  1376        HA2    114      PRO    HG1   1376     0.090000     1.0080   ; qtot -5.090
  1377        HA2    114      PRO    HG2   1377     0.090000     1.0080   ; qtot -5.000
  1378          C    114      PRO      C   1378     0.510000    12.0110   ; qtot -4.490
  1379          O    114      PRO      O   1379    -0.510000    15.9994   ; qtot -5.000
  1380        NH1    115      GLU      N   1380    -0.470000    14.0070   ; qtot -5.470
  1381          H    115      GLU     HN   1381     0.310000     1.0080   ; qtot -5.160
  1382        CT1    115      GLU     CA   1382     0.070000    12.0110   ; qtot -5.090
  1383        HB1    115      GLU     HA   1383     0.090000     1.0080   ; qtot -5.000
  1384       CT2A    115      GLU     CB   1384    -0.180000    12.0110   ; qtot -5.180
  1385        HA2    115      GLU    HB1   1385     0.090000     1.0080   ; qtot -5.090
  1386        HA2    115      GLU    HB2   1386     0.090000     1.0080   ; qtot -5.000
  1387        CT2    115      GLU     CG   1387    -0.280000    12.0110   ; qtot -5.280
  1388        HA2    115      GLU    HG1   1388     0.090000     1.0080   ; qtot -5.190
  1389        HA2    115      GLU    HG2   1389     0.090000     1.0080   ; qtot -5.100
  1390         CC    115      GLU     CD   1390     0.620000    12.0110   ; qtot -4.480
  1391         OC    115      GLU    OE1   1391    -0.760000    15.9994   ; qtot -5.240
  1392         OC    115      GLU    OE2   1392    -0.760000    15.9994   ; qtot -6.000
  1393          C    115      GLU      C   1393     0.510000    12.0110   ; qtot -5.490
  1394          O    115      GLU      O   1394    -0.510000    15.9994   ; qtot -6.000
  1395        NH1    116      ASP      N   1395    -0.470000    14.0070   ; qtot -6.470
  1396          H    116      ASP     HN   1396     0.310000     1.0080   ; qtot -6.160
  1397        CT1    116      ASP     CA   1397     0.070000    12.0110   ; qtot -6.090
  1398        HB1    116      ASP     HA   1398     0.090000     1.0080   ; qtot -6.000
  1399       CT2A    116      ASP     CB   1399    -0.280000    12.0110   ; qtot -6.280
  1400        HA2    116      ASP    HB1   1400     0.090000     1.0080   ; qtot -6.190
  1401        HA2    116      ASP    HB2   1401     0.090000     1.0080   ; qtot -6.100
  1402         CC    116      ASP     CG   1402     0.620000    12.0110   ; qtot -5.480
  1403         OC    116      ASP    OD1   1403    -0.760000    15.9994   ; qtot -6.240
  1404         OC    116      ASP    OD2   1404    -0.760000    15.9994   ; qtot -7.000
  1405          C    116      ASP      C   1405     0.510000    12.0110   ; qtot -6.490
  1406          O    116      ASP      O   1406    -0.510000    15.9994   ; qtot -7.000
  1407        NH1    117      GLU      N   1407    -0.470000    14.0070   ; qtot -7.470
  1408          H    117      GLU     HN   1408     0.310000     1.0080   ; qtot -7.160
  1409        CT1    117      GLU     CA   1409     0.070000    12.0110   ; qtot -7.090
  1410        HB1    117      GLU     HA   1410     0.090000     1.0080   ; qtot -7.000
  1411       CT2A    117      GLU     CB   1411    -0.180000    12.0110   ; qtot -7.180
  1412        HA2    117      GLU    HB1   1412     0.090000     1.0080   ; qtot -7.090
  1413        HA2    117      GLU    HB2   1413     0.090000     1.0080   ; qtot -7.000
  1414        CT2    117      GLU     CG   1414    -0.280000    12.0110   ; qtot -7.280
  1415        HA2    117      GLU    HG1   1415     0.090000     1.0080   ; qtot -7.190
  1416        HA2    117      GLU    HG2   1416     0.090000     1.0080   ; qtot -7.100
  1417         CC    117      GLU     CD   1417     0.620000    12.0110   ; qtot -6.480
  1418         OC    117      GLU    OE1   1418    -0.760000    15.9994   ; qtot -7.240
  1419         OC    117      GLU    OE2   1419    -0.760000    15.9994   ; qtot -8.000
  1420          C    117      GLU      C   1420     0.510000    12.0110   ; qtot -7.490
  1421          O    117      GLU      O   1421    -0.510000    15.9994   ; qtot -8.000
  1422        NH1    118      SER      N   1422    -0.470000    14.0070   ; qtot -8.470
  1423          H    118      SER     HN   1423     0.310000     1.0080   ; qtot -8.160
  1424        CT1    118      SER     CA   1424     0.070000    12.0110   ; qtot -8.090
  1425        HB1    118      SER     HA   1425     0.090000     1.0080   ; qtot -8.000
  1426        CT2    118      SER     CB   1426     0.050000    12.0110   ; qtot -7.950
  1427        HA2    118      SER    HB1   1427     0.090000     1.0080   ; qtot -7.860
  1428        HA2    118      SER    HB2   1428     0.090000     1.0080   ; qtot -7.770
  1429        OH1    118      SER     OG   1429    -0.660000    15.9994   ; qtot -8.430
  1430          H    118      SER    HG1   1430     0.430000     1.0080   ; qtot -8.000
  1431          C    118      SER      C   1431     0.510000    12.0110   ; qtot -7.490
  1432          O    118      SER      O   1432    -0.510000    15.9994   ; qtot -8.000
  1433        NH1    119      LYS      N   1433    -0.470000    14.0070   ; qtot -8.470
  1434          H    119      LYS     HN   1434     0.310000     1.0080   ; qtot -8.160
  1435        CT1    119      LYS     CA   1435     0.070000    12.0110   ; qtot -8.090
  1436        HB1    119      LYS     HA   1436     0.090000     1.0080   ; qtot -8.000
  1437        CT2    119      LYS     CB   1437    -0.180000    12.0110   ; qtot -8.180
  1438        HA2    119      LYS    HB1   1438     0.090000     1.0080   ; qtot -8.090
  1439        HA2    119      LYS    HB2   1439     0.090000     1.0080   ; qtot -8.000
  1440        CT2    119      LYS     CG   1440    -0.180000    12.0110   ; qtot -8.180
  1441        HA2    119      LYS    HG1   1441     0.090000     1.0080   ; qtot -8.090
  1442        HA2    119      LYS    HG2   1442     0.090000     1.0080   ; qtot -8.000
  1443        CT2    119      LYS     CD   1443    -0.180000    12.0110   ; qtot -8.180
  1444        HA2    119      LYS    HD1   1444     0.090000     1.0080   ; qtot -8.090
  1445        HA2    119      LYS    HD2   1445     0.090000     1.0080   ; qtot -8.000
  1446        CT2    119      LYS     CE   1446     0.210000    12.0110   ; qtot -7.790
  1447        HA2    119      LYS    HE1   1447     0.050000     1.0080   ; qtot -7.740
  1448        HA2    119      LYS    HE2   1448     0.050000     1.0080   ; qtot -7.690
  1449        NH3    119      LYS     NZ   1449    -0.300000    14.0070   ; qtot -7.990
  1450         HC    119      LYS    HZ1   1450     0.330000     1.0080   ; qtot -7.660
  1451         HC    119      LYS    HZ2   1451     0.330000     1.0080   ; qtot -7.330
  1452         HC    119      LYS    HZ3   1452     0.330000     1.0080   ; qtot -7.000
  1453          C    119      LYS      C   1453     0.510000    12.0110   ; qtot -6.490
  1454          O    119      LYS      O   1454    -0.510000    15.9994   ; qtot -7.000
  1455        NH1    120      ILE      N   1455    -0.470000    14.0070   ; qtot -7.470
  1456          H    120      ILE     HN   1456     0.310000     1.0080   ; qtot -7.160
  1457        CT1    120      ILE     CA   1457     0.070000    12.0110   ; qtot -7.090
  1458        HB1    120      ILE     HA   1458     0.090000     1.0080   ; qtot -7.000
  1459        CT1    120      ILE     CB   1459    -0.090000    12.0110   ; qtot -7.090
  1460        HA1    120      ILE     HB   1460     0.090000     1.0080   ; qtot -7.000
  1461        CT3    120      ILE    CG2   1461    -0.270000    12.0110   ; qtot -7.270
  1462        HA3    120      ILE   HG21   1462     0.090000     1.0080   ; qtot -7.180
  1463        HA3    120      ILE   HG22   1463     0.090000     1.0080   ; qtot -7.090
  1464        HA3    120      ILE   HG23   1464     0.090000     1.0080   ; qtot -7.000
  1465        CT2    120      ILE    CG1   1465    -0.180000    12.0110   ; qtot -7.180
  1466        HA2    120      ILE   HG11   1466     0.090000     1.0080   ; qtot -7.090
  1467        HA2    120      ILE   HG12   1467     0.090000     1.0080   ; qtot -7.000
  1468        CT3    120      ILE     CD   1468    -0.270000    12.0110   ; qtot -7.270
  1469        HA3    120      ILE    HD1   1469     0.090000     1.0080   ; qtot -7.180
  1470        HA3    120      ILE    HD2   1470     0.090000     1.0080   ; qtot -7.090
  1471        HA3    120      ILE    HD3   1471     0.090000     1.0080   ; qtot -7.000
  1472          C    120      ILE      C   1472     0.510000    12.0110   ; qtot -6.490
  1473          O    120      ILE      O   1473    -0.510000    15.9994   ; qtot -7.000
  1474        NH1    121      THR      N   1474    -0.470000    14.0070   ; qtot -7.470
  1475          H    121      THR     HN   1475     0.310000     1.0080   ; qtot -7.160
  1476        CT1    121      THR     CA   1476     0.070000    12.0110   ; qtot -7.090
  1477        HB1    121      THR     HA   1477     0.090000     1.0080   ; qtot -7.000
  1478        CT1    121      THR     CB   1478     0.140000    12.0110   ; qtot -6.860
  1479        HA1    121      THR     HB   1479     0.090000     1.0080   ; qtot -6.770
  1480        OH1    121      THR    OG1   1480    -0.660000    15.9994   ; qtot -7.430
  1481          H    121      THR    HG1   1481     0.430000     1.0080   ; qtot -7.000
  1482        CT3    121      THR    CG2   1482    -0.270000    12.0110   ; qtot -7.270
  1483        HA3    121      THR   HG21   1483     0.090000     1.0080   ; qtot -7.180
  1484        HA3    121      THR   HG22   1484     0.090000     1.0080   ; qtot -7.090
  1485        HA3    121      THR   HG23   1485     0.090000     1.0080   ; qtot -7.000
  1486          C    121      THR      C   1486     0.510000    12.0110   ; qtot -6.490
  1487          O    121      THR      O   1487    -0.510000    15.9994   ; qtot -7.000
  1488        NH1    122      PHE      N   1488    -0.470000    14.0070   ; qtot -7.470
  1489          H    122      PHE     HN   1489     0.310000     1.0080   ; qtot -7.160
  1490        CT1    122      PHE     CA   1490     0.070000    12.0110   ; qtot -7.090
  1491        HB1    122      PHE     HA   1491     0.090000     1.0080   ; qtot -7.000
  1492        CT2    122      PHE     CB   1492    -0.180000    12.0110   ; qtot -7.180
  1493        HA2    122      PHE    HB1   1493     0.090000     1.0080   ; qtot -7.090
  1494        HA2    122      PHE    HB2   1494     0.090000     1.0080   ; qtot -7.000
  1495         CA    122      PHE     CG   1495     0.000000    12.0110   ; qtot -7.000
  1496         CA    122      PHE    CD1   1496    -0.115000    12.0110   ; qtot -7.115
  1497         HP    122      PHE    HD1   1497     0.115000     1.0080   ; qtot -7.000
  1498         CA    122      PHE    CE1   1498    -0.115000    12.0110   ; qtot -7.115
  1499         HP    122      PHE    HE1   1499     0.115000     1.0080   ; qtot -7.000
  1500         CA    122      PHE     CZ   1500    -0.115000    12.0110   ; qtot -7.115
  1501         HP    122      PHE     HZ   1501     0.115000     1.0080   ; qtot -7.000
  1502         CA    122      PHE    CD2   1502    -0.115000    12.0110   ; qtot -7.115
  1503         HP    122      PHE    HD2   1503     0.115000     1.0080   ; qtot -7.000
  1504         CA    122      PHE    CE2   1504    -0.115000    12.0110   ; qtot -7.115
  1505         HP    122      PHE    HE2   1505     0.115000     1.0080   ; qtot -7.000
  1506          C    122      PHE      C   1506     0.510000    12.0110   ; qtot -6.490
  1507          O    122      PHE      O   1507    -0.510000    15.9994   ; qtot -7.000
  1508        NH1    123      TYR      N   1508    -0.470000    14.0070   ; qtot -7.470
  1509          H    123      TYR     HN   1509     0.310000     1.0080   ; qtot -7.160
  1510        CT1    123      TYR     CA   1510     0.070000    12.0110   ; qtot -7.090
  1511        HB1    123      TYR     HA   1511     0.090000     1.0080   ; qtot -7.000
  1512        CT2    123      TYR     CB   1512    -0.180000    12.0110   ; qtot -7.180
  1513        HA2    123      TYR    HB1   1513     0.090000     1.0080   ; qtot -7.090
  1514        HA2    123      TYR    HB2   1514     0.090000     1.0080   ; qtot -7.000
  1515         CA    123      TYR     CG   1515     0.000000    12.0110   ; qtot -7.000
  1516         CA    123      TYR    CD1   1516    -0.115000    12.0110   ; qtot -7.115
  1517         HP    123      TYR    HD1   1517     0.115000     1.0080   ; qtot -7.000
  1518         CA    123      TYR    CE1   1518    -0.115000    12.0110   ; qtot -7.115
  1519         HP    123      TYR    HE1   1519     0.115000     1.0080   ; qtot -7.000
  1520         CA    123      TYR     CZ   1520     0.110000    12.0110   ; qtot -6.890
  1521        OH1    123      TYR     OH   1521    -0.540000    15.9994   ; qtot -7.430
  1522          H    123      TYR     HH   1522     0.430000     1.0080   ; qtot -7.000
  1523         CA    123      TYR    CD2   1523    -0.115000    12.0110   ; qtot -7.115
  1524         HP    123      TYR    HD2   1524     0.115000     1.0080   ; qtot -7.000
  1525         CA    123      TYR    CE2   1525    -0.115000    12.0110   ; qtot -7.115
  1526         HP    123      TYR    HE2   1526     0.115000     1.0080   ; qtot -7.000
  1527          C    123      TYR      C   1527     0.510000    12.0110   ; qtot -6.490
  1528          O    123      TYR      O   1528    -0.510000    15.9994   ; qtot -7.000
  1529        NH1    124      ILE      N   1529    -0.470000    14.0070   ; qtot -7.470
  1530          H    124      ILE     HN   1530     0.310000     1.0080   ; qtot -7.160
  1531        CT1    124      ILE     CA   1531     0.070000    12.0110   ; qtot -7.090
  1532        HB1    124      ILE     HA   1532     0.090000     1.0080   ; qtot -7.000
  1533        CT1    124      ILE     CB   1533    -0.090000    12.0110   ; qtot -7.090
  1534        HA1    124      ILE     HB   1534     0.090000     1.0080   ; qtot -7.000
  1535        CT3    124      ILE    CG2   1535    -0.270000    12.0110   ; qtot -7.270
  1536        HA3    124      ILE   HG21   1536     0.090000     1.0080   ; qtot -7.180
  1537        HA3    124      ILE   HG22   1537     0.090000     1.0080   ; qtot -7.090
  1538        HA3    124      ILE   HG23   1538     0.090000     1.0080   ; qtot -7.000
  1539        CT2    124      ILE    CG1   1539    -0.180000    12.0110   ; qtot -7.180
  1540        HA2    124      ILE   HG11   1540     0.090000     1.0080   ; qtot -7.090
  1541        HA2    124      ILE   HG12   1541     0.090000     1.0080   ; qtot -7.000
  1542        CT3    124      ILE     CD   1542    -0.270000    12.0110   ; qtot -7.270
  1543        HA3    124      ILE    HD1   1543     0.090000     1.0080   ; qtot -7.180
  1544        HA3    124      ILE    HD2   1544     0.090000     1.0080   ; qtot -7.090
  1545        HA3    124      ILE    HD3   1545     0.090000     1.0080   ; qtot -7.000
  1546          C    124      ILE      C   1546     0.510000    12.0110   ; qtot -6.490
  1547          O    124      ILE      O   1547    -0.510000    15.9994   ; qtot -7.000
  1548        NH1    125      LEU      N   1548    -0.470000    14.0070   ; qtot -7.470
  1549          H    125      LEU     HN   1549     0.310000     1.0080   ; qtot -7.160
  1550        CT1    125      LEU     CA   1550     0.070000    12.0110   ; qtot -7.090
  1551        HB1    125      LEU     HA   1551     0.090000     1.0080   ; qtot -7.000
  1552        CT2    125      LEU     CB   1552    -0.180000    12.0110   ; qtot -7.180
  1553        HA2    125      LEU    HB1   1553     0.090000     1.0080   ; qtot -7.090
  1554        HA2    125      LEU    HB2   1554     0.090000     1.0080   ; qtot -7.000
  1555        CT1    125      LEU     CG   1555    -0.090000    12.0110   ; qtot -7.090
  1556        HA1    125      LEU     HG   1556     0.090000     1.0080   ; qtot -7.000
  1557        CT3    125      LEU    CD1   1557    -0.270000    12.0110   ; qtot -7.270
  1558        HA3    125      LEU   HD11   1558     0.090000     1.0080   ; qtot -7.180
  1559        HA3    125      LEU   HD12   1559     0.090000     1.0080   ; qtot -7.090
  1560        HA3    125      LEU   HD13   1560     0.090000     1.0080   ; qtot -7.000
  1561        CT3    125      LEU    CD2   1561    -0.270000    12.0110   ; qtot -7.270
  1562        HA3    125      LEU   HD21   1562     0.090000     1.0080   ; qtot -7.180
  1563        HA3    125      LEU   HD22   1563     0.090000     1.0080   ; qtot -7.090
  1564        HA3    125      LEU   HD23   1564     0.090000     1.0080   ; qtot -7.000
  1565          C    125      LEU      C   1565     0.510000    12.0110   ; qtot -6.490
  1566          O    125      LEU      O   1566    -0.510000    15.9994   ; qtot -7.000
  1567        NH1    126      VAL      N   1567    -0.470000    14.0070   ; qtot -7.470
  1568          H    126      VAL     HN   1568     0.310000     1.0080   ; qtot -7.160
  1569        CT1    126      VAL     CA   1569     0.070000    12.0110   ; qtot -7.090
  1570        HB1    126      VAL     HA   1570     0.090000     1.0080   ; qtot -7.000
  1571        CT1    126      VAL     CB   1571    -0.090000    12.0110   ; qtot -7.090
  1572        HA1    126      VAL     HB   1572     0.090000     1.0080   ; qtot -7.000
  1573        CT3    126      VAL    CG1   1573    -0.270000    12.0110   ; qtot -7.270
  1574        HA3    126      VAL   HG11   1574     0.090000     1.0080   ; qtot -7.180
  1575        HA3    126      VAL   HG12   1575     0.090000     1.0080   ; qtot -7.090
  1576        HA3    126      VAL   HG13   1576     0.090000     1.0080   ; qtot -7.000
  1577        CT3    126      VAL    CG2   1577    -0.270000    12.0110   ; qtot -7.270
  1578        HA3    126      VAL   HG21   1578     0.090000     1.0080   ; qtot -7.180
  1579        HA3    126      VAL   HG22   1579     0.090000     1.0080   ; qtot -7.090
  1580        HA3    126      VAL   HG23   1580     0.090000     1.0080   ; qtot -7.000
  1581          C    126      VAL      C   1581     0.510000    12.0110   ; qtot -6.490
  1582          O    126      VAL      O   1582    -0.510000    15.9994   ; qtot -7.000
  1583        NH1    127      LYS      N   1583    -0.470000    14.0070   ; qtot -7.470
  1584          H    127      LYS     HN   1584     0.310000     1.0080   ; qtot -7.160
  1585        CT1    127      LYS     CA   1585     0.070000    12.0110   ; qtot -7.090
  1586        HB1    127      LYS     HA   1586     0.090000     1.0080   ; qtot -7.000
  1587        CT2    127      LYS     CB   1587    -0.180000    12.0110   ; qtot -7.180
  1588        HA2    127      LYS    HB1   1588     0.090000     1.0080   ; qtot -7.090
  1589        HA2    127      LYS    HB2   1589     0.090000     1.0080   ; qtot -7.000
  1590        CT2    127      LYS     CG   1590    -0.180000    12.0110   ; qtot -7.180
  1591        HA2    127      LYS    HG1   1591     0.090000     1.0080   ; qtot -7.090
  1592        HA2    127      LYS    HG2   1592     0.090000     1.0080   ; qtot -7.000
  1593        CT2    127      LYS     CD   1593    -0.180000    12.0110   ; qtot -7.180
  1594        HA2    127      LYS    HD1   1594     0.090000     1.0080   ; qtot -7.090
  1595        HA2    127      LYS    HD2   1595     0.090000     1.0080   ; qtot -7.000
  1596        CT2    127      LYS     CE   1596     0.210000    12.0110   ; qtot -6.790
  1597        HA2    127      LYS    HE1   1597     0.050000     1.0080   ; qtot -6.740
  1598        HA2    127      LYS    HE2   1598     0.050000     1.0080   ; qtot -6.690
  1599        NH3    127      LYS     NZ   1599    -0.300000    14.0070   ; qtot -6.990
  1600         HC    127      LYS    HZ1   1600     0.330000     1.0080   ; qtot -6.660
  1601         HC    127      LYS    HZ2   1601     0.330000     1.0080   ; qtot -6.330
  1602         HC    127      LYS    HZ3   1602     0.330000     1.0080   ; qtot -6.000
  1603          C    127      LYS      C   1603     0.510000    12.0110   ; qtot -5.490
  1604          O    127      LYS      O   1604    -0.510000    15.9994   ; qtot -6.000
  1605        NH1    128      ALA      N   1605    -0.470000    14.0070   ; qtot -6.470
  1606          H    128      ALA     HN   1606     0.310000     1.0080   ; qtot -6.160
  1607        CT1    128      ALA     CA   1607     0.070000    12.0110   ; qtot -6.090
  1608        HB1    128      ALA     HA   1608     0.090000     1.0080   ; qtot -6.000
  1609        CT3    128      ALA     CB   1609    -0.270000    12.0110   ; qtot -6.270
  1610        HA3    128      ALA    HB1   1610     0.090000     1.0080   ; qtot -6.180
  1611        HA3    128      ALA    HB2   1611     0.090000     1.0080   ; qtot -6.090
  1612        HA3    128      ALA    HB3   1612     0.090000     1.0080   ; qtot -6.000
  1613          C    128      ALA      C   1613     0.510000    12.0110   ; qtot -5.490
  1614          O    128      ALA      O   1614    -0.510000    15.9994   ; qtot -6.000
  1615        NH1    129      ILE      N   1615    -0.470000    14.0070   ; qtot -6.470
  1616          H    129      ILE     HN   1616     0.310000     1.0080   ; qtot -6.160
  1617        CT1    129      ILE     CA   1617     0.070000    12.0110   ; qtot -6.090
  1618        HB1    129      ILE     HA   1618     0.090000     1.0080   ; qtot -6.000
  1619        CT1    129      ILE     CB   1619    -0.090000    12.0110   ; qtot -6.090
  1620        HA1    129      ILE     HB   1620     0.090000     1.0080   ; qtot -6.000
  1621        CT3    129      ILE    CG2   1621    -0.270000    12.0110   ; qtot -6.270
  1622        HA3    129      ILE   HG21   1622     0.090000     1.0080   ; qtot -6.180
  1623        HA3    129      ILE   HG22   1623     0.090000     1.0080   ; qtot -6.090
  1624        HA3    129      ILE   HG23   1624     0.090000     1.0080   ; qtot -6.000
  1625        CT2    129      ILE    CG1   1625    -0.180000    12.0110   ; qtot -6.180
  1626        HA2    129      ILE   HG11   1626     0.090000     1.0080   ; qtot -6.090
  1627        HA2    129      ILE   HG12   1627     0.090000     1.0080   ; qtot -6.000
  1628        CT3    129      ILE     CD   1628    -0.270000    12.0110   ; qtot -6.270
  1629        HA3    129      ILE    HD1   1629     0.090000     1.0080   ; qtot -6.180
  1630        HA3    129      ILE    HD2   1630     0.090000     1.0080   ; qtot -6.090
  1631        HA3    129      ILE    HD3   1631     0.090000     1.0080   ; qtot -6.000
  1632          C    129      ILE      C   1632     0.510000    12.0110   ; qtot -5.490
  1633          O    129      ILE      O   1633    -0.510000    15.9994   ; qtot -6.000
  1634        NH1    130      TYR      N   1634    -0.470000    14.0070   ; qtot -6.470
  1635          H    130      TYR     HN   1635     0.310000     1.0080   ; qtot -6.160
  1636        CT1    130      TYR     CA   1636     0.070000    12.0110   ; qtot -6.090
  1637        HB1    130      TYR     HA   1637     0.090000     1.0080   ; qtot -6.000
  1638        CT2    130      TYR     CB   1638    -0.180000    12.0110   ; qtot -6.180
  1639        HA2    130      TYR    HB1   1639     0.090000     1.0080   ; qtot -6.090
  1640        HA2    130      TYR    HB2   1640     0.090000     1.0080   ; qtot -6.000
  1641         CA    130      TYR     CG   1641     0.000000    12.0110   ; qtot -6.000
  1642         CA    130      TYR    CD1   1642    -0.115000    12.0110   ; qtot -6.115
  1643         HP    130      TYR    HD1   1643     0.115000     1.0080   ; qtot -6.000
  1644         CA    130      TYR    CE1   1644    -0.115000    12.0110   ; qtot -6.115
  1645         HP    130      TYR    HE1   1645     0.115000     1.0080   ; qtot -6.000
  1646         CA    130      TYR     CZ   1646     0.110000    12.0110   ; qtot -5.890
  1647        OH1    130      TYR     OH   1647    -0.540000    15.9994   ; qtot -6.430
  1648          H    130      TYR     HH   1648     0.430000     1.0080   ; qtot -6.000
  1649         CA    130      TYR    CD2   1649    -0.115000    12.0110   ; qtot -6.115
  1650         HP    130      TYR    HD2   1650     0.115000     1.0080   ; qtot -6.000
  1651         CA    130      TYR    CE2   1651    -0.115000    12.0110   ; qtot -6.115
  1652         HP    130      TYR    HE2   1652     0.115000     1.0080   ; qtot -6.000
  1653          C    130      TYR      C   1653     0.510000    12.0110   ; qtot -5.490
  1654          O    130      TYR      O   1654    -0.510000    15.9994   ; qtot -6.000
  1655        NH1    131      THR      N   1655    -0.470000    14.0070   ; qtot -6.470
  1656          H    131      THR     HN   1656     0.310000     1.0080   ; qtot -6.160
  1657        CT1    131      THR     CA   1657     0.070000    12.0110   ; qtot -6.090
  1658        HB1    131      THR     HA   1658     0.090000     1.0080   ; qtot -6.000
  1659        CT1    131      THR     CB   1659     0.140000    12.0110   ; qtot -5.860
  1660        HA1    131      THR     HB   1660     0.090000     1.0080   ; qtot -5.770
  1661        OH1    131      THR    OG1   1661    -0.660000    15.9994   ; qtot -6.430
  1662          H    131      THR    HG1   1662     0.430000     1.0080   ; qtot -6.000
  1663        CT3    131      THR    CG2   1663    -0.270000    12.0110   ; qtot -6.270
  1664        HA3    131      THR   HG21   1664     0.090000     1.0080   ; qtot -6.180
  1665        HA3    131      THR   HG22   1665     0.090000     1.0080   ; qtot -6.090
  1666        HA3    131      THR   HG23   1666     0.090000     1.0080   ; qtot -6.000
  1667          C    131      THR      C   1667     0.510000    12.0110   ; qtot -5.490
  1668          O    131      THR      O   1668    -0.510000    15.9994   ; qtot -6.000
  1669        NH1    132      LEU      N   1669    -0.470000    14.0070   ; qtot -6.470
  1670          H    132      LEU     HN   1670     0.310000     1.0080   ; qtot -6.160
  1671        CT1    132      LEU     CA   1671     0.070000    12.0110   ; qtot -6.090
  1672        HB1    132      LEU     HA   1672     0.090000     1.0080   ; qtot -6.000
  1673        CT2    132      LEU     CB   1673    -0.180000    12.0110   ; qtot -6.180
  1674        HA2    132      LEU    HB1   1674     0.090000     1.0080   ; qtot -6.090
  1675        HA2    132      LEU    HB2   1675     0.090000     1.0080   ; qtot -6.000
  1676        CT1    132      LEU     CG   1676    -0.090000    12.0110   ; qtot -6.090
  1677        HA1    132      LEU     HG   1677     0.090000     1.0080   ; qtot -6.000
  1678        CT3    132      LEU    CD1   1678    -0.270000    12.0110   ; qtot -6.270
  1679        HA3    132      LEU   HD11   1679     0.090000     1.0080   ; qtot -6.180
  1680        HA3    132      LEU   HD12   1680     0.090000     1.0080   ; qtot -6.090
  1681        HA3    132      LEU   HD13   1681     0.090000     1.0080   ; qtot -6.000
  1682        CT3    132      LEU    CD2   1682    -0.270000    12.0110   ; qtot -6.270
  1683        HA3    132      LEU   HD21   1683     0.090000     1.0080   ; qtot -6.180
  1684        HA3    132      LEU   HD22   1684     0.090000     1.0080   ; qtot -6.090
  1685        HA3    132      LEU   HD23   1685     0.090000     1.0080   ; qtot -6.000
  1686          C    132      LEU      C   1686     0.510000    12.0110   ; qtot -5.490
  1687          O    132      LEU      O   1687    -0.510000    15.9994   ; qtot -6.000
  1688        NH1    133      GLY      N   1688    -0.470000    14.0070   ; qtot -6.470
  1689          H    133      GLY     HN   1689     0.310000     1.0080   ; qtot -6.160
  1690        CT2    133      GLY     CA   1690    -0.020000    12.0110   ; qtot -6.180
  1691        HB2    133      GLY    HA1   1691     0.090000     1.0080   ; qtot -6.090
  1692        HB2    133      GLY    HA2   1692     0.090000     1.0080   ; qtot -6.000
  1693          C    133      GLY      C   1693     0.510000    12.0110   ; qtot -5.490
  1694          O    133      GLY      O   1694    -0.510000    15.9994   ; qtot -6.000
  1695        NH1    134      TYR      N   1695    -0.470000    14.0070   ; qtot -6.470
  1696          H    134      TYR     HN   1696     0.310000     1.0080   ; qtot -6.160
  1697        CT1    134      TYR     CA   1697     0.070000    12.0110   ; qtot -6.090
  1698        HB1    134      TYR     HA   1698     0.090000     1.0080   ; qtot -6.000
  1699        CT2    134      TYR     CB   1699    -0.180000    12.0110   ; qtot -6.180
  1700        HA2    134      TYR    HB1   1700     0.090000     1.0080   ; qtot -6.090
  1701        HA2    134      TYR    HB2   1701     0.090000     1.0080   ; qtot -6.000
  1702         CA    134      TYR     CG   1702     0.000000    12.0110   ; qtot -6.000
  1703         CA    134      TYR    CD1   1703    -0.115000    12.0110   ; qtot -6.115
  1704         HP    134      TYR    HD1   1704     0.115000     1.0080   ; qtot -6.000
  1705         CA    134      TYR    CE1   1705    -0.115000    12.0110   ; qtot -6.115
  1706         HP    134      TYR    HE1   1706     0.115000     1.0080   ; qtot -6.000
  1707         CA    134      TYR     CZ   1707     0.110000    12.0110   ; qtot -5.890
  1708        OH1    134      TYR     OH   1708    -0.540000    15.9994   ; qtot -6.430
  1709          H    134      TYR     HH   1709     0.430000     1.0080   ; qtot -6.000
  1710         CA    134      TYR    CD2   1710    -0.115000    12.0110   ; qtot -6.115
  1711         HP    134      TYR    HD2   1711     0.115000     1.0080   ; qtot -6.000
  1712         CA    134      TYR    CE2   1712    -0.115000    12.0110   ; qtot -6.115
  1713         HP    134      TYR    HE2   1713     0.115000     1.0080   ; qtot -6.000
  1714          C    134      TYR      C   1714     0.510000    12.0110   ; qtot -5.490
  1715          O    134      TYR      O   1715    -0.510000    15.9994   ; qtot -6.000
  1716        NH1    135      SER      N   1716    -0.470000    14.0070   ; qtot -6.470
  1717          H    135      SER     HN   1717     0.310000     1.0080   ; qtot -6.160
  1718        CT1    135      SER     CA   1718     0.070000    12.0110   ; qtot -6.090
  1719        HB1    135      SER     HA   1719     0.090000     1.0080   ; qtot -6.000
  1720        CT2    135      SER     CB   1720     0.050000    12.0110   ; qtot -5.950
  1721        HA2    135      SER    HB1   1721     0.090000     1.0080   ; qtot -5.860
  1722        HA2    135      SER    HB2   1722     0.090000     1.0080   ; qtot -5.770
  1723        OH1    135      SER     OG   1723    -0.660000    15.9994   ; qtot -6.430
  1724          H    135      SER    HG1   1724     0.430000     1.0080   ; qtot -6.000
  1725          C    135      SER      C   1725     0.510000    12.0110   ; qtot -5.490
  1726          O    135      SER      O   1726    -0.510000    15.9994   ; qtot -6.000
  1727        NH1    136      VAL      N   1727    -0.470000    14.0070   ; qtot -6.470
  1728          H    136      VAL     HN   1728     0.310000     1.0080   ; qtot -6.160
  1729        CT1    136      VAL     CA   1729     0.070000    12.0110   ; qtot -6.090
  1730        HB1    136      VAL     HA   1730     0.090000     1.0080   ; qtot -6.000
  1731        CT1    136      VAL     CB   1731    -0.090000    12.0110   ; qtot -6.090
  1732        HA1    136      VAL     HB   1732     0.090000     1.0080   ; qtot -6.000
  1733        CT3    136      VAL    CG1   1733    -0.270000    12.0110   ; qtot -6.270
  1734        HA3    136      VAL   HG11   1734     0.090000     1.0080   ; qtot -6.180
  1735        HA3    136      VAL   HG12   1735     0.090000     1.0080   ; qtot -6.090
  1736        HA3    136      VAL   HG13   1736     0.090000     1.0080   ; qtot -6.000
  1737        CT3    136      VAL    CG2   1737    -0.270000    12.0110   ; qtot -6.270
  1738        HA3    136      VAL   HG21   1738     0.090000     1.0080   ; qtot -6.180
  1739        HA3    136      VAL   HG22   1739     0.090000     1.0080   ; qtot -6.090
  1740        HA3    136      VAL   HG23   1740     0.090000     1.0080   ; qtot -6.000
  1741          C    136      VAL      C   1741     0.510000    12.0110   ; qtot -5.490
  1742          O    136      VAL      O   1742    -0.510000    15.9994   ; qtot -6.000
  1743        NH1    137      SER      N   1743    -0.470000    14.0070   ; qtot -6.470
  1744          H    137      SER     HN   1744     0.310000     1.0080   ; qtot -6.160
  1745        CT1    137      SER     CA   1745     0.070000    12.0110   ; qtot -6.090
  1746        HB1    137      SER     HA   1746     0.090000     1.0080   ; qtot -6.000
  1747        CT2    137      SER     CB   1747     0.050000    12.0110   ; qtot -5.950
  1748        HA2    137      SER    HB1   1748     0.090000     1.0080   ; qtot -5.860
  1749        HA2    137      SER    HB2   1749     0.090000     1.0080   ; qtot -5.770
  1750        OH1    137      SER     OG   1750    -0.660000    15.9994   ; qtot -6.430
  1751          H    137      SER    HG1   1751     0.430000     1.0080   ; qtot -6.000
  1752          C    137      SER      C   1752     0.510000    12.0110   ; qtot -5.490
  1753          O    137      SER      O   1753    -0.510000    15.9994   ; qtot -6.000
  1754        NH1    138      LEU      N   1754    -0.470000    14.0070   ; qtot -6.470
  1755          H    138      LEU     HN   1755     0.310000     1.0080   ; qtot -6.160
  1756        CT1    138      LEU     CA   1756     0.070000    12.0110   ; qtot -6.090
  1757        HB1    138      LEU     HA   1757     0.090000     1.0080   ; qtot -6.000
  1758        CT2    138      LEU     CB   1758    -0.180000    12.0110   ; qtot -6.180
  1759        HA2    138      LEU    HB1   1759     0.090000     1.0080   ; qtot -6.090
  1760        HA2    138      LEU    HB2   1760     0.090000     1.0080   ; qtot -6.000
  1761        CT1    138      LEU     CG   1761    -0.090000    12.0110   ; qtot -6.090
  1762        HA1    138      LEU     HG   1762     0.090000     1.0080   ; qtot -6.000
  1763        CT3    138      LEU    CD1   1763    -0.270000    12.0110   ; qtot -6.270
  1764        HA3    138      LEU   HD11   1764     0.090000     1.0080   ; qtot -6.180
  1765        HA3    138      LEU   HD12   1765     0.090000     1.0080   ; qtot -6.090
  1766        HA3    138      LEU   HD13   1766     0.090000     1.0080   ; qtot -6.000
  1767        CT3    138      LEU    CD2   1767    -0.270000    12.0110   ; qtot -6.270
  1768        HA3    138      LEU   HD21   1768     0.090000     1.0080   ; qtot -6.180
  1769        HA3    138      LEU   HD22   1769     0.090000     1.0080   ; qtot -6.090
  1770        HA3    138      LEU   HD23   1770     0.090000     1.0080   ; qtot -6.000
  1771          C    138      LEU      C   1771     0.510000    12.0110   ; qtot -5.490
  1772          O    138      LEU      O   1772    -0.510000    15.9994   ; qtot -6.000
  1773        NH1    139      MET      N   1773    -0.470000    14.0070   ; qtot -6.470
  1774          H    139      MET     HN   1774     0.310000     1.0080   ; qtot -6.160
  1775        CT1    139      MET     CA   1775     0.070000    12.0110   ; qtot -6.090
  1776        HB1    139      MET     HA   1776     0.090000     1.0080   ; qtot -6.000
  1777        CT2    139      MET     CB   1777    -0.180000    12.0110   ; qtot -6.180
  1778        HA2    139      MET    HB1   1778     0.090000     1.0080   ; qtot -6.090
  1779        HA2    139      MET    HB2   1779     0.090000     1.0080   ; qtot -6.000
  1780        CT2    139      MET     CG   1780    -0.140000    12.0110   ; qtot -6.140
  1781        HA2    139      MET    HG1   1781     0.090000     1.0080   ; qtot -6.050
  1782        HA2    139      MET    HG2   1782     0.090000     1.0080   ; qtot -5.960
  1783          S    139      MET     SD   1783    -0.090000    32.0600   ; qtot -6.050
  1784        CT3    139      MET     CE   1784    -0.220000    12.0110   ; qtot -6.270
  1785        HA3    139      MET    HE1   1785     0.090000     1.0080   ; qtot -6.180
  1786        HA3    139      MET    HE2   1786     0.090000     1.0080   ; qtot -6.090
  1787        HA3    139      MET    HE3   1787     0.090000     1.0080   ; qtot -6.000
  1788          C    139      MET      C   1788     0.510000    12.0110   ; qtot -5.490
  1789          O    139      MET      O   1789    -0.510000    15.9994   ; qtot -6.000
  1790        NH1    140      SER      N   1790    -0.470000    14.0070   ; qtot -6.470
  1791          H    140      SER     HN   1791     0.310000     1.0080   ; qtot -6.160
  1792        CT1    140      SER     CA   1792     0.070000    12.0110   ; qtot -6.090
  1793        HB1    140      SER     HA   1793     0.090000     1.0080   ; qtot -6.000
  1794        CT2    140      SER     CB   1794     0.050000    12.0110   ; qtot -5.950
  1795        HA2    140      SER    HB1   1795     0.090000     1.0080   ; qtot -5.860
  1796        HA2    140      SER    HB2   1796     0.090000     1.0080   ; qtot -5.770
  1797        OH1    140      SER     OG   1797    -0.660000    15.9994   ; qtot -6.430
  1798          H    140      SER    HG1   1798     0.430000     1.0080   ; qtot -6.000
  1799          C    140      SER      C   1799     0.510000    12.0110   ; qtot -5.490
  1800          O    140      SER      O   1800    -0.510000    15.9994   ; qtot -6.000
  1801        NH1    141      LEU      N   1801    -0.470000    14.0070   ; qtot -6.470
  1802          H    141      LEU     HN   1802     0.310000     1.0080   ; qtot -6.160
  1803        CT1    141      LEU     CA   1803     0.070000    12.0110   ; qtot -6.090
  1804        HB1    141      LEU     HA   1804     0.090000     1.0080   ; qtot -6.000
  1805        CT2    141      LEU     CB   1805    -0.180000    12.0110   ; qtot -6.180
  1806        HA2    141      LEU    HB1   1806     0.090000     1.0080   ; qtot -6.090
  1807        HA2    141      LEU    HB2   1807     0.090000     1.0080   ; qtot -6.000
  1808        CT1    141      LEU     CG   1808    -0.090000    12.0110   ; qtot -6.090
  1809        HA1    141      LEU     HG   1809     0.090000     1.0080   ; qtot -6.000
  1810        CT3    141      LEU    CD1   1810    -0.270000    12.0110   ; qtot -6.270
  1811        HA3    141      LEU   HD11   1811     0.090000     1.0080   ; qtot -6.180
  1812        HA3    141      LEU   HD12   1812     0.090000     1.0080   ; qtot -6.090
  1813        HA3    141      LEU   HD13   1813     0.090000     1.0080   ; qtot -6.000
  1814        CT3    141      LEU    CD2   1814    -0.270000    12.0110   ; qtot -6.270
  1815        HA3    141      LEU   HD21   1815     0.090000     1.0080   ; qtot -6.180
  1816        HA3    141      LEU   HD22   1816     0.090000     1.0080   ; qtot -6.090
  1817        HA3    141      LEU   HD23   1817     0.090000     1.0080   ; qtot -6.000
  1818          C    141      LEU      C   1818     0.510000    12.0110   ; qtot -5.490
  1819          O    141      LEU      O   1819    -0.510000    15.9994   ; qtot -6.000
  1820        NH1    142      ALA      N   1820    -0.470000    14.0070   ; qtot -6.470
  1821          H    142      ALA     HN   1821     0.310000     1.0080   ; qtot -6.160
  1822        CT1    142      ALA     CA   1822     0.070000    12.0110   ; qtot -6.090
  1823        HB1    142      ALA     HA   1823     0.090000     1.0080   ; qtot -6.000
  1824        CT3    142      ALA     CB   1824    -0.270000    12.0110   ; qtot -6.270
  1825        HA3    142      ALA    HB1   1825     0.090000     1.0080   ; qtot -6.180
  1826        HA3    142      ALA    HB2   1826     0.090000     1.0080   ; qtot -6.090
  1827        HA3    142      ALA    HB3   1827     0.090000     1.0080   ; qtot -6.000
  1828          C    142      ALA      C   1828     0.510000    12.0110   ; qtot -5.490
  1829          O    142      ALA      O   1829    -0.510000    15.9994   ; qtot -6.000
  1830        NH1    143      THR      N   1830    -0.470000    14.0070   ; qtot -6.470
  1831          H    143      THR     HN   1831     0.310000     1.0080   ; qtot -6.160
  1832        CT1    143      THR     CA   1832     0.070000    12.0110   ; qtot -6.090
  1833        HB1    143      THR     HA   1833     0.090000     1.0080   ; qtot -6.000
  1834        CT1    143      THR     CB   1834     0.140000    12.0110   ; qtot -5.860
  1835        HA1    143      THR     HB   1835     0.090000     1.0080   ; qtot -5.770
  1836        OH1    143      THR    OG1   1836    -0.660000    15.9994   ; qtot -6.430
  1837          H    143      THR    HG1   1837     0.430000     1.0080   ; qtot -6.000
  1838        CT3    143      THR    CG2   1838    -0.270000    12.0110   ; qtot -6.270
  1839        HA3    143      THR   HG21   1839     0.090000     1.0080   ; qtot -6.180
  1840        HA3    143      THR   HG22   1840     0.090000     1.0080   ; qtot -6.090
  1841        HA3    143      THR   HG23   1841     0.090000     1.0080   ; qtot -6.000
  1842          C    143      THR      C   1842     0.510000    12.0110   ; qtot -5.490
  1843          O    143      THR      O   1843    -0.510000    15.9994   ; qtot -6.000
  1844        NH1    144      GLY      N   1844    -0.470000    14.0070   ; qtot -6.470
  1845          H    144      GLY     HN   1845     0.310000     1.0080   ; qtot -6.160
  1846        CT2    144      GLY     CA   1846    -0.020000    12.0110   ; qtot -6.180
  1847        HB2    144      GLY    HA1   1847     0.090000     1.0080   ; qtot -6.090
  1848        HB2    144      GLY    HA2   1848     0.090000     1.0080   ; qtot -6.000
  1849          C    144      GLY      C   1849     0.510000    12.0110   ; qtot -5.490
  1850          O    144      GLY      O   1850    -0.510000    15.9994   ; qtot -6.000
  1851        NH1    145      SER      N   1851    -0.470000    14.0070   ; qtot -6.470
  1852          H    145      SER     HN   1852     0.310000     1.0080   ; qtot -6.160
  1853        CT1    145      SER     CA   1853     0.070000    12.0110   ; qtot -6.090
  1854        HB1    145      SER     HA   1854     0.090000     1.0080   ; qtot -6.000
  1855        CT2    145      SER     CB   1855     0.050000    12.0110   ; qtot -5.950
  1856        HA2    145      SER    HB1   1856     0.090000     1.0080   ; qtot -5.860
  1857        HA2    145      SER    HB2   1857     0.090000     1.0080   ; qtot -5.770
  1858        OH1    145      SER     OG   1858    -0.660000    15.9994   ; qtot -6.430
  1859          H    145      SER    HG1   1859     0.430000     1.0080   ; qtot -6.000
  1860          C    145      SER      C   1860     0.510000    12.0110   ; qtot -5.490
  1861          O    145      SER      O   1861    -0.510000    15.9994   ; qtot -6.000
  1862        NH1    146      ILE      N   1862    -0.470000    14.0070   ; qtot -6.470
  1863          H    146      ILE     HN   1863     0.310000     1.0080   ; qtot -6.160
  1864        CT1    146      ILE     CA   1864     0.070000    12.0110   ; qtot -6.090
  1865        HB1    146      ILE     HA   1865     0.090000     1.0080   ; qtot -6.000
  1866        CT1    146      ILE     CB   1866    -0.090000    12.0110   ; qtot -6.090
  1867        HA1    146      ILE     HB   1867     0.090000     1.0080   ; qtot -6.000
  1868        CT3    146      ILE    CG2   1868    -0.270000    12.0110   ; qtot -6.270
  1869        HA3    146      ILE   HG21   1869     0.090000     1.0080   ; qtot -6.180
  1870        HA3    146      ILE   HG22   1870     0.090000     1.0080   ; qtot -6.090
  1871        HA3    146      ILE   HG23   1871     0.090000     1.0080   ; qtot -6.000
  1872        CT2    146      ILE    CG1   1872    -0.180000    12.0110   ; qtot -6.180
  1873        HA2    146      ILE   HG11   1873     0.090000     1.0080   ; qtot -6.090
  1874        HA2    146      ILE   HG12   1874     0.090000     1.0080   ; qtot -6.000
  1875        CT3    146      ILE     CD   1875    -0.270000    12.0110   ; qtot -6.270
  1876        HA3    146      ILE    HD1   1876     0.090000     1.0080   ; qtot -6.180
  1877        HA3    146      ILE    HD2   1877     0.090000     1.0080   ; qtot -6.090
  1878        HA3    146      ILE    HD3   1878     0.090000     1.0080   ; qtot -6.000
  1879          C    146      ILE      C   1879     0.510000    12.0110   ; qtot -5.490
  1880          O    146      ILE      O   1880    -0.510000    15.9994   ; qtot -6.000
  1881        NH1    147      ILE      N   1881    -0.470000    14.0070   ; qtot -6.470
  1882          H    147      ILE     HN   1882     0.310000     1.0080   ; qtot -6.160
  1883        CT1    147      ILE     CA   1883     0.070000    12.0110   ; qtot -6.090
  1884        HB1    147      ILE     HA   1884     0.090000     1.0080   ; qtot -6.000
  1885        CT1    147      ILE     CB   1885    -0.090000    12.0110   ; qtot -6.090
  1886        HA1    147      ILE     HB   1886     0.090000     1.0080   ; qtot -6.000
  1887        CT3    147      ILE    CG2   1887    -0.270000    12.0110   ; qtot -6.270
  1888        HA3    147      ILE   HG21   1888     0.090000     1.0080   ; qtot -6.180
  1889        HA3    147      ILE   HG22   1889     0.090000     1.0080   ; qtot -6.090
  1890        HA3    147      ILE   HG23   1890     0.090000     1.0080   ; qtot -6.000
  1891        CT2    147      ILE    CG1   1891    -0.180000    12.0110   ; qtot -6.180
  1892        HA2    147      ILE   HG11   1892     0.090000     1.0080   ; qtot -6.090
  1893        HA2    147      ILE   HG12   1893     0.090000     1.0080   ; qtot -6.000
  1894        CT3    147      ILE     CD   1894    -0.270000    12.0110   ; qtot -6.270
  1895        HA3    147      ILE    HD1   1895     0.090000     1.0080   ; qtot -6.180
  1896        HA3    147      ILE    HD2   1896     0.090000     1.0080   ; qtot -6.090
  1897        HA3    147      ILE    HD3   1897     0.090000     1.0080   ; qtot -6.000
  1898          C    147      ILE      C   1898     0.510000    12.0110   ; qtot -5.490
  1899          O    147      ILE      O   1899    -0.510000    15.9994   ; qtot -6.000
  1900        NH1    148      LEU      N   1900    -0.470000    14.0070   ; qtot -6.470
  1901          H    148      LEU     HN   1901     0.310000     1.0080   ; qtot -6.160
  1902        CT1    148      LEU     CA   1902     0.070000    12.0110   ; qtot -6.090
  1903        HB1    148      LEU     HA   1903     0.090000     1.0080   ; qtot -6.000
  1904        CT2    148      LEU     CB   1904    -0.180000    12.0110   ; qtot -6.180
  1905        HA2    148      LEU    HB1   1905     0.090000     1.0080   ; qtot -6.090
  1906        HA2    148      LEU    HB2   1906     0.090000     1.0080   ; qtot -6.000
  1907        CT1    148      LEU     CG   1907    -0.090000    12.0110   ; qtot -6.090
  1908        HA1    148      LEU     HG   1908     0.090000     1.0080   ; qtot -6.000
  1909        CT3    148      LEU    CD1   1909    -0.270000    12.0110   ; qtot -6.270
  1910        HA3    148      LEU   HD11   1910     0.090000     1.0080   ; qtot -6.180
  1911        HA3    148      LEU   HD12   1911     0.090000     1.0080   ; qtot -6.090
  1912        HA3    148      LEU   HD13   1912     0.090000     1.0080   ; qtot -6.000
  1913        CT3    148      LEU    CD2   1913    -0.270000    12.0110   ; qtot -6.270
  1914        HA3    148      LEU   HD21   1914     0.090000     1.0080   ; qtot -6.180
  1915        HA3    148      LEU   HD22   1915     0.090000     1.0080   ; qtot -6.090
  1916        HA3    148      LEU   HD23   1916     0.090000     1.0080   ; qtot -6.000
  1917          C    148      LEU      C   1917     0.510000    12.0110   ; qtot -5.490
  1918          O    148      LEU      O   1918    -0.510000    15.9994   ; qtot -6.000
  1919        NH1    149      CYS      N   1919    -0.470000    14.0070   ; qtot -6.470
  1920          H    149      CYS     HN   1920     0.310000     1.0080   ; qtot -6.160
  1921        CT1    149      CYS     CA   1921     0.070000    12.0110   ; qtot -6.090
  1922        HB1    149      CYS     HA   1922     0.090000     1.0080   ; qtot -6.000
  1923        CT2    149      CYS     CB   1923    -0.110000    12.0110   ; qtot -6.110
  1924        HA2    149      CYS    HB1   1924     0.090000     1.0080   ; qtot -6.020
  1925        HA2    149      CYS    HB2   1925     0.090000     1.0080   ; qtot -5.930
  1926          S    149      CYS     SG   1926    -0.230000    32.0600   ; qtot -6.160
  1927         HS    149      CYS    HG1   1927     0.160000     1.0080   ; qtot -6.000
  1928          C    149      CYS      C   1928     0.510000    12.0110   ; qtot -5.490
  1929          O    149      CYS      O   1929    -0.510000    15.9994   ; qtot -6.000
  1930        NH1    150      LEU      N   1930    -0.470000    14.0070   ; qtot -6.470
  1931          H    150      LEU     HN   1931     0.310000     1.0080   ; qtot -6.160
  1932        CT1    150      LEU     CA   1932     0.070000    12.0110   ; qtot -6.090
  1933        HB1    150      LEU     HA   1933     0.090000     1.0080   ; qtot -6.000
  1934        CT2    150      LEU     CB   1934    -0.180000    12.0110   ; qtot -6.180
  1935        HA2    150      LEU    HB1   1935     0.090000     1.0080   ; qtot -6.090
  1936        HA2    150      LEU    HB2   1936     0.090000     1.0080   ; qtot -6.000
  1937        CT1    150      LEU     CG   1937    -0.090000    12.0110   ; qtot -6.090
  1938        HA1    150      LEU     HG   1938     0.090000     1.0080   ; qtot -6.000
  1939        CT3    150      LEU    CD1   1939    -0.270000    12.0110   ; qtot -6.270
  1940        HA3    150      LEU   HD11   1940     0.090000     1.0080   ; qtot -6.180
  1941        HA3    150      LEU   HD12   1941     0.090000     1.0080   ; qtot -6.090
  1942        HA3    150      LEU   HD13   1942     0.090000     1.0080   ; qtot -6.000
  1943        CT3    150      LEU    CD2   1943    -0.270000    12.0110   ; qtot -6.270
  1944        HA3    150      LEU   HD21   1944     0.090000     1.0080   ; qtot -6.180
  1945        HA3    150      LEU   HD22   1945     0.090000     1.0080   ; qtot -6.090
  1946        HA3    150      LEU   HD23   1946     0.090000     1.0080   ; qtot -6.000
  1947          C    150      LEU      C   1947     0.510000    12.0110   ; qtot -5.490
  1948          O    150      LEU      O   1948    -0.510000    15.9994   ; qtot -6.000
  1949        NH1    151      PHE      N   1949    -0.470000    14.0070   ; qtot -6.470
  1950          H    151      PHE     HN   1950     0.310000     1.0080   ; qtot -6.160
  1951        CT1    151      PHE     CA   1951     0.070000    12.0110   ; qtot -6.090
  1952        HB1    151      PHE     HA   1952     0.090000     1.0080   ; qtot -6.000
  1953        CT2    151      PHE     CB   1953    -0.180000    12.0110   ; qtot -6.180
  1954        HA2    151      PHE    HB1   1954     0.090000     1.0080   ; qtot -6.090
  1955        HA2    151      PHE    HB2   1955     0.090000     1.0080   ; qtot -6.000
  1956         CA    151      PHE     CG   1956     0.000000    12.0110   ; qtot -6.000
  1957         CA    151      PHE    CD1   1957    -0.115000    12.0110   ; qtot -6.115
  1958         HP    151      PHE    HD1   1958     0.115000     1.0080   ; qtot -6.000
  1959         CA    151      PHE    CE1   1959    -0.115000    12.0110   ; qtot -6.115
  1960         HP    151      PHE    HE1   1960     0.115000     1.0080   ; qtot -6.000
  1961         CA    151      PHE     CZ   1961    -0.115000    12.0110   ; qtot -6.115
  1962         HP    151      PHE     HZ   1962     0.115000     1.0080   ; qtot -6.000
  1963         CA    151      PHE    CD2   1963    -0.115000    12.0110   ; qtot -6.115
  1964         HP    151      PHE    HD2   1964     0.115000     1.0080   ; qtot -6.000
  1965         CA    151      PHE    CE2   1965    -0.115000    12.0110   ; qtot -6.115
  1966         HP    151      PHE    HE2   1966     0.115000     1.0080   ; qtot -6.000
  1967          C    151      PHE      C   1967     0.510000    12.0110   ; qtot -5.490
  1968          O    151      PHE      O   1968    -0.510000    15.9994   ; qtot -6.000
  1969        NH1    152      ARG      N   1969    -0.470000    14.0070   ; qtot -6.470
  1970          H    152      ARG     HN   1970     0.310000     1.0080   ; qtot -6.160
  1971        CT1    152      ARG     CA   1971     0.070000    12.0110   ; qtot -6.090
  1972        HB1    152      ARG     HA   1972     0.090000     1.0080   ; qtot -6.000
  1973        CT2    152      ARG     CB   1973    -0.180000    12.0110   ; qtot -6.180
  1974        HA2    152      ARG    HB1   1974     0.090000     1.0080   ; qtot -6.090
  1975        HA2    152      ARG    HB2   1975     0.090000     1.0080   ; qtot -6.000
  1976        CT2    152      ARG     CG   1976    -0.180000    12.0110   ; qtot -6.180
  1977        HA2    152      ARG    HG1   1977     0.090000     1.0080   ; qtot -6.090
  1978        HA2    152      ARG    HG2   1978     0.090000     1.0080   ; qtot -6.000
  1979        CT2    152      ARG     CD   1979     0.200000    12.0110   ; qtot -5.800
  1980        HA2    152      ARG    HD1   1980     0.090000     1.0080   ; qtot -5.710
  1981        HA2    152      ARG    HD2   1981     0.090000     1.0080   ; qtot -5.620
  1982        NC2    152      ARG     NE   1982    -0.700000    14.0070   ; qtot -6.320
  1983         HC    152      ARG     HE   1983     0.440000     1.0080   ; qtot -5.880
  1984          C    152      ARG     CZ   1984     0.640000    12.0110   ; qtot -5.240
  1985        NC2    152      ARG    NH1   1985    -0.800000    14.0070   ; qtot -6.040
  1986         HC    152      ARG   HH11   1986     0.460000     1.0080   ; qtot -5.580
  1987         HC    152      ARG   HH12   1987     0.460000     1.0080   ; qtot -5.120
  1988        NC2    152      ARG    NH2   1988    -0.800000    14.0070   ; qtot -5.920
  1989         HC    152      ARG   HH21   1989     0.460000     1.0080   ; qtot -5.460
  1990         HC    152      ARG   HH22   1990     0.460000     1.0080   ; qtot -5.000
  1991          C    152      ARG      C   1991     0.510000    12.0110   ; qtot -4.490
  1992          O    152      ARG      O   1992    -0.510000    15.9994   ; qtot -5.000
  1993        NH1    153      LYS      N   1993    -0.470000    14.0070   ; qtot -5.470
  1994          H    153      LYS     HN   1994     0.310000     1.0080   ; qtot -5.160
  1995        CT1    153      LYS     CA   1995     0.070000    12.0110   ; qtot -5.090
  1996        HB1    153      LYS     HA   1996     0.090000     1.0080   ; qtot -5.000
  1997        CT2    153      LYS     CB   1997    -0.180000    12.0110   ; qtot -5.180
  1998        HA2    153      LYS    HB1   1998     0.090000     1.0080   ; qtot -5.090
  1999        HA2    153      LYS    HB2   1999     0.090000     1.0080   ; qtot -5.000
  2000        CT2    153      LYS     CG   2000    -0.180000    12.0110   ; qtot -5.180
  2001        HA2    153      LYS    HG1   2001     0.090000     1.0080   ; qtot -5.090
  2002        HA2    153      LYS    HG2   2002     0.090000     1.0080   ; qtot -5.000
  2003        CT2    153      LYS     CD   2003    -0.180000    12.0110   ; qtot -5.180
  2004        HA2    153      LYS    HD1   2004     0.090000     1.0080   ; qtot -5.090
  2005        HA2    153      LYS    HD2   2005     0.090000     1.0080   ; qtot -5.000
  2006        CT2    153      LYS     CE   2006     0.210000    12.0110   ; qtot -4.790
  2007        HA2    153      LYS    HE1   2007     0.050000     1.0080   ; qtot -4.740
  2008        HA2    153      LYS    HE2   2008     0.050000     1.0080   ; qtot -4.690
  2009        NH3    153      LYS     NZ   2009    -0.300000    14.0070   ; qtot -4.990
  2010         HC    153      LYS    HZ1   2010     0.330000     1.0080   ; qtot -4.660
  2011         HC    153      LYS    HZ2   2011     0.330000     1.0080   ; qtot -4.330
  2012         HC    153      LYS    HZ3   2012     0.330000     1.0080   ; qtot -4.000
  2013          C    153      LYS      C   2013     0.510000    12.0110   ; qtot -3.490
  2014          O    153      LYS      O   2014    -0.510000    15.9994   ; qtot -4.000
  2015        NH1    154      LEU      N   2015    -0.470000    14.0070   ; qtot -4.470
  2016          H    154      LEU     HN   2016     0.310000     1.0080   ; qtot -4.160
  2017        CT1    154      LEU     CA   2017     0.070000    12.0110   ; qtot -4.090
  2018        HB1    154      LEU     HA   2018     0.090000     1.0080   ; qtot -4.000
  2019        CT2    154      LEU     CB   2019    -0.180000    12.0110   ; qtot -4.180
  2020        HA2    154      LEU    HB1   2020     0.090000     1.0080   ; qtot -4.090
  2021        HA2    154      LEU    HB2   2021     0.090000     1.0080   ; qtot -4.000
  2022        CT1    154      LEU     CG   2022    -0.090000    12.0110   ; qtot -4.090
  2023        HA1    154      LEU     HG   2023     0.090000     1.0080   ; qtot -4.000
  2024        CT3    154      LEU    CD1   2024    -0.270000    12.0110   ; qtot -4.270
  2025        HA3    154      LEU   HD11   2025     0.090000     1.0080   ; qtot -4.180
  2026        HA3    154      LEU   HD12   2026     0.090000     1.0080   ; qtot -4.090
  2027        HA3    154      LEU   HD13   2027     0.090000     1.0080   ; qtot -4.000
  2028        CT3    154      LEU    CD2   2028    -0.270000    12.0110   ; qtot -4.270
  2029        HA3    154      LEU   HD21   2029     0.090000     1.0080   ; qtot -4.180
  2030        HA3    154      LEU   HD22   2030     0.090000     1.0080   ; qtot -4.090
  2031        HA3    154      LEU   HD23   2031     0.090000     1.0080   ; qtot -4.000
  2032          C    154      LEU      C   2032     0.510000    12.0110   ; qtot -3.490
  2033          O    154      LEU      O   2033    -0.510000    15.9994   ; qtot -4.000
  2034        NH1    155      HSE      N   2034    -0.470000    14.0070   ; qtot -4.470
  2035          H    155      HSE     HN   2035     0.310000     1.0080   ; qtot -4.160
  2036        CT1    155      HSE     CA   2036     0.070000    12.0110   ; qtot -4.090
  2037        HB1    155      HSE     HA   2037     0.090000     1.0080   ; qtot -4.000
  2038        CT2    155      HSE     CB   2038    -0.080000    12.0110   ; qtot -4.080
  2039        HA2    155      HSE    HB1   2039     0.090000     1.0080   ; qtot -3.990
  2040        HA2    155      HSE    HB2   2040     0.090000     1.0080   ; qtot -3.900
  2041        NR2    155      HSE    ND1   2041    -0.700000    14.0070   ; qtot -4.600
  2042       CPH1    155      HSE     CG   2042     0.220000    12.0110   ; qtot -4.380
  2043       CPH2    155      HSE    CE1   2043     0.250000    12.0110   ; qtot -4.130
  2044        HR1    155      HSE    HE1   2044     0.130000     1.0080   ; qtot -4.000
  2045        NR1    155      HSE    NE2   2045    -0.360000    14.0070   ; qtot -4.360
  2046          H    155      HSE    HE2   2046     0.320000     1.0080   ; qtot -4.040
  2047       CPH1    155      HSE    CD2   2047    -0.050000    12.0110   ; qtot -4.090
  2048        HR3    155      HSE    HD2   2048     0.090000     1.0080   ; qtot -4.000
  2049          C    155      HSE      C   2049     0.510000    12.0110   ; qtot -3.490
  2050          O    155      HSE      O   2050    -0.510000    15.9994   ; qtot -4.000
  2051        NH1    156      CYS      N   2051    -0.470000    14.0070   ; qtot -4.470
  2052          H    156      CYS     HN   2052     0.310000     1.0080   ; qtot -4.160
  2053        CT1    156      CYS     CA   2053     0.070000    12.0110   ; qtot -4.090
  2054        HB1    156      CYS     HA   2054     0.090000     1.0080   ; qtot -4.000
  2055        CT2    156      CYS     CB   2055    -0.110000    12.0110   ; qtot -4.110
  2056        HA2    156      CYS    HB1   2056     0.090000     1.0080   ; qtot -4.020
  2057        HA2    156      CYS    HB2   2057     0.090000     1.0080   ; qtot -3.930
  2058          S    156      CYS     SG   2058    -0.230000    32.0600   ; qtot -4.160
  2059         HS    156      CYS    HG1   2059     0.160000     1.0080   ; qtot -4.000
  2060          C    156      CYS      C   2060     0.510000    12.0110   ; qtot -3.490
  2061          O    156      CYS      O   2061    -0.510000    15.9994   ; qtot -4.000
  2062        NH1    157      THR      N   2062    -0.470000    14.0070   ; qtot -4.470
  2063          H    157      THR     HN   2063     0.310000     1.0080   ; qtot -4.160
  2064        CT1    157      THR     CA   2064     0.070000    12.0110   ; qtot -4.090
  2065        HB1    157      THR     HA   2065     0.090000     1.0080   ; qtot -4.000
  2066        CT1    157      THR     CB   2066     0.140000    12.0110   ; qtot -3.860
  2067        HA1    157      THR     HB   2067     0.090000     1.0080   ; qtot -3.770
  2068        OH1    157      THR    OG1   2068    -0.660000    15.9994   ; qtot -4.430
  2069          H    157      THR    HG1   2069     0.430000     1.0080   ; qtot -4.000
  2070        CT3    157      THR    CG2   2070    -0.270000    12.0110   ; qtot -4.270
  2071        HA3    157      THR   HG21   2071     0.090000     1.0080   ; qtot -4.180
  2072        HA3    157      THR   HG22   2072     0.090000     1.0080   ; qtot -4.090
  2073        HA3    157      THR   HG23   2073     0.090000     1.0080   ; qtot -4.000
  2074          C    157      THR      C   2074     0.510000    12.0110   ; qtot -3.490
  2075          O    157      THR      O   2075    -0.510000    15.9994   ; qtot -4.000
  2076        NH1    158      ARG      N   2076    -0.470000    14.0070   ; qtot -4.470
  2077          H    158      ARG     HN   2077     0.310000     1.0080   ; qtot -4.160
  2078        CT1    158      ARG     CA   2078     0.070000    12.0110   ; qtot -4.090
  2079        HB1    158      ARG     HA   2079     0.090000     1.0080   ; qtot -4.000
  2080        CT2    158      ARG     CB   2080    -0.180000    12.0110   ; qtot -4.180
  2081        HA2    158      ARG    HB1   2081     0.090000     1.0080   ; qtot -4.090
  2082        HA2    158      ARG    HB2   2082     0.090000     1.0080   ; qtot -4.000
  2083        CT2    158      ARG     CG   2083    -0.180000    12.0110   ; qtot -4.180
  2084        HA2    158      ARG    HG1   2084     0.090000     1.0080   ; qtot -4.090
  2085        HA2    158      ARG    HG2   2085     0.090000     1.0080   ; qtot -4.000
  2086        CT2    158      ARG     CD   2086     0.200000    12.0110   ; qtot -3.800
  2087        HA2    158      ARG    HD1   2087     0.090000     1.0080   ; qtot -3.710
  2088        HA2    158      ARG    HD2   2088     0.090000     1.0080   ; qtot -3.620
  2089        NC2    158      ARG     NE   2089    -0.700000    14.0070   ; qtot -4.320
  2090         HC    158      ARG     HE   2090     0.440000     1.0080   ; qtot -3.880
  2091          C    158      ARG     CZ   2091     0.640000    12.0110   ; qtot -3.240
  2092        NC2    158      ARG    NH1   2092    -0.800000    14.0070   ; qtot -4.040
  2093         HC    158      ARG   HH11   2093     0.460000     1.0080   ; qtot -3.580
  2094         HC    158      ARG   HH12   2094     0.460000     1.0080   ; qtot -3.120
  2095        NC2    158      ARG    NH2   2095    -0.800000    14.0070   ; qtot -3.920
  2096         HC    158      ARG   HH21   2096     0.460000     1.0080   ; qtot -3.460
  2097         HC    158      ARG   HH22   2097     0.460000     1.0080   ; qtot -3.000
  2098          C    158      ARG      C   2098     0.510000    12.0110   ; qtot -2.490
  2099          O    158      ARG      O   2099    -0.510000    15.9994   ; qtot -3.000
  2100        NH1    159      ASN      N   2100    -0.470000    14.0070   ; qtot -3.470
  2101          H    159      ASN     HN   2101     0.310000     1.0080   ; qtot -3.160
  2102        CT1    159      ASN     CA   2102     0.070000    12.0110   ; qtot -3.090
  2103        HB1    159      ASN     HA   2103     0.090000     1.0080   ; qtot -3.000
  2104        CT2    159      ASN     CB   2104    -0.180000    12.0110   ; qtot -3.180
  2105        HA2    159      ASN    HB1   2105     0.090000     1.0080   ; qtot -3.090
  2106        HA2    159      ASN    HB2   2106     0.090000     1.0080   ; qtot -3.000
  2107         CC    159      ASN     CG   2107     0.550000    12.0110   ; qtot -2.450
  2108          O    159      ASN    OD1   2108    -0.550000    15.9994   ; qtot -3.000
  2109        NH2    159      ASN    ND2   2109    -0.620000    14.0070   ; qtot -3.620
  2110          H    159      ASN   HD21   2110     0.320000     1.0080   ; qtot -3.300
  2111          H    159      ASN   HD22   2111     0.300000     1.0080   ; qtot -3.000
  2112          C    159      ASN      C   2112     0.510000    12.0110   ; qtot -2.490
  2113          O    159      ASN      O   2113    -0.510000    15.9994   ; qtot -3.000
  2114        NH1    160      TYR      N   2114    -0.470000    14.0070   ; qtot -3.470
  2115          H    160      TYR     HN   2115     0.310000     1.0080   ; qtot -3.160
  2116        CT1    160      TYR     CA   2116     0.070000    12.0110   ; qtot -3.090
  2117        HB1    160      TYR     HA   2117     0.090000     1.0080   ; qtot -3.000
  2118        CT2    160      TYR     CB   2118    -0.180000    12.0110   ; qtot -3.180
  2119        HA2    160      TYR    HB1   2119     0.090000     1.0080   ; qtot -3.090
  2120        HA2    160      TYR    HB2   2120     0.090000     1.0080   ; qtot -3.000
  2121         CA    160      TYR     CG   2121     0.000000    12.0110   ; qtot -3.000
  2122         CA    160      TYR    CD1   2122    -0.115000    12.0110   ; qtot -3.115
  2123         HP    160      TYR    HD1   2123     0.115000     1.0080   ; qtot -3.000
  2124         CA    160      TYR    CE1   2124    -0.115000    12.0110   ; qtot -3.115
  2125         HP    160      TYR    HE1   2125     0.115000     1.0080   ; qtot -3.000
  2126         CA    160      TYR     CZ   2126     0.110000    12.0110   ; qtot -2.890
  2127        OH1    160      TYR     OH   2127    -0.540000    15.9994   ; qtot -3.430
  2128          H    160      TYR     HH   2128     0.430000     1.0080   ; qtot -3.000
  2129         CA    160      TYR    CD2   2129    -0.115000    12.0110   ; qtot -3.115
  2130         HP    160      TYR    HD2   2130     0.115000     1.0080   ; qtot -3.000
  2131         CA    160      TYR    CE2   2131    -0.115000    12.0110   ; qtot -3.115
  2132         HP    160      TYR    HE2   2132     0.115000     1.0080   ; qtot -3.000
  2133          C    160      TYR      C   2133     0.510000    12.0110   ; qtot -2.490
  2134          O    160      TYR      O   2134    -0.510000    15.9994   ; qtot -3.000
  2135        NH1    161      ILE      N   2135    -0.470000    14.0070   ; qtot -3.470
  2136          H    161      ILE     HN   2136     0.310000     1.0080   ; qtot -3.160
  2137        CT1    161      ILE     CA   2137     0.070000    12.0110   ; qtot -3.090
  2138        HB1    161      ILE     HA   2138     0.090000     1.0080   ; qtot -3.000
  2139        CT1    161      ILE     CB   2139    -0.090000    12.0110   ; qtot -3.090
  2140        HA1    161      ILE     HB   2140     0.090000     1.0080   ; qtot -3.000
  2141        CT3    161      ILE    CG2   2141    -0.270000    12.0110   ; qtot -3.270
  2142        HA3    161      ILE   HG21   2142     0.090000     1.0080   ; qtot -3.180
  2143        HA3    161      ILE   HG22   2143     0.090000     1.0080   ; qtot -3.090
  2144        HA3    161      ILE   HG23   2144     0.090000     1.0080   ; qtot -3.000
  2145        CT2    161      ILE    CG1   2145    -0.180000    12.0110   ; qtot -3.180
  2146        HA2    161      ILE   HG11   2146     0.090000     1.0080   ; qtot -3.090
  2147        HA2    161      ILE   HG12   2147     0.090000     1.0080   ; qtot -3.000
  2148        CT3    161      ILE     CD   2148    -0.270000    12.0110   ; qtot -3.270
  2149        HA3    161      ILE    HD1   2149     0.090000     1.0080   ; qtot -3.180
  2150        HA3    161      ILE    HD2   2150     0.090000     1.0080   ; qtot -3.090
  2151        HA3    161      ILE    HD3   2151     0.090000     1.0080   ; qtot -3.000
  2152          C    161      ILE      C   2152     0.510000    12.0110   ; qtot -2.490
  2153          O    161      ILE      O   2153    -0.510000    15.9994   ; qtot -3.000
  2154        NH1    162      HSP      N   2154    -0.470000    14.0070   ; qtot -3.470
  2155          H    162      HSP     HN   2155     0.310000     1.0080   ; qtot -3.160
  2156        CT1    162      HSP     CA   2156     0.070000    12.0110   ; qtot -3.090
  2157        HB1    162      HSP     HA   2157     0.090000     1.0080   ; qtot -3.000
  2158       CT2A    162      HSP     CB   2158    -0.050000    12.0110   ; qtot -3.050
  2159        HA2    162      HSP    HB1   2159     0.090000     1.0080   ; qtot -2.960
  2160        HA2    162      HSP    HB2   2160     0.090000     1.0080   ; qtot -2.870
  2161       CPH1    162      HSP    CD2   2161     0.190000    12.0110   ; qtot -2.680
  2162        HR1    162      HSP    HD2   2162     0.130000     1.0080   ; qtot -2.550
  2163       CPH1    162      HSP     CG   2163     0.190000    12.0110   ; qtot -2.360
  2164        NR3    162      HSP    NE2   2164    -0.510000    14.0070   ; qtot -2.870
  2165          H    162      HSP    HE2   2165     0.440000     1.0080   ; qtot -2.430
  2166        NR3    162      HSP    ND1   2166    -0.510000    14.0070   ; qtot -2.940
  2167          H    162      HSP    HD1   2167     0.440000     1.0080   ; qtot -2.500
  2168       CPH2    162      HSP    CE1   2168     0.320000    12.0110   ; qtot -2.180
  2169        HR2    162      HSP    HE1   2169     0.180000     1.0080   ; qtot -2.000
  2170          C    162      HSP      C   2170     0.510000    12.0110   ; qtot -1.490
  2171          O    162      HSP      O   2171    -0.510000    15.9994   ; qtot -2.000
  2172        NH1    163      LEU      N   2172    -0.470000    14.0070   ; qtot -2.470
  2173          H    163      LEU     HN   2173     0.310000     1.0080   ; qtot -2.160
  2174        CT1    163      LEU     CA   2174     0.070000    12.0110   ; qtot -2.090
  2175        HB1    163      LEU     HA   2175     0.090000     1.0080   ; qtot -2.000
  2176        CT2    163      LEU     CB   2176    -0.180000    12.0110   ; qtot -2.180
  2177        HA2    163      LEU    HB1   2177     0.090000     1.0080   ; qtot -2.090
  2178        HA2    163      LEU    HB2   2178     0.090000     1.0080   ; qtot -2.000
  2179        CT1    163      LEU     CG   2179    -0.090000    12.0110   ; qtot -2.090
  2180        HA1    163      LEU     HG   2180     0.090000     1.0080   ; qtot -2.000
  2181        CT3    163      LEU    CD1   2181    -0.270000    12.0110   ; qtot -2.270
  2182        HA3    163      LEU   HD11   2182     0.090000     1.0080   ; qtot -2.180
  2183        HA3    163      LEU   HD12   2183     0.090000     1.0080   ; qtot -2.090
  2184        HA3    163      LEU   HD13   2184     0.090000     1.0080   ; qtot -2.000
  2185        CT3    163      LEU    CD2   2185    -0.270000    12.0110   ; qtot -2.270
  2186        HA3    163      LEU   HD21   2186     0.090000     1.0080   ; qtot -2.180
  2187        HA3    163      LEU   HD22   2187     0.090000     1.0080   ; qtot -2.090
  2188        HA3    163      LEU   HD23   2188     0.090000     1.0080   ; qtot -2.000
  2189          C    163      LEU      C   2189     0.510000    12.0110   ; qtot -1.490
  2190          O    163      LEU      O   2190    -0.510000    15.9994   ; qtot -2.000
  2191        NH1    164      ASN      N   2191    -0.470000    14.0070   ; qtot -2.470
  2192          H    164      ASN     HN   2192     0.310000     1.0080   ; qtot -2.160
  2193        CT1    164      ASN     CA   2193     0.070000    12.0110   ; qtot -2.090
  2194        HB1    164      ASN     HA   2194     0.090000     1.0080   ; qtot -2.000
  2195        CT2    164      ASN     CB   2195    -0.180000    12.0110   ; qtot -2.180
  2196        HA2    164      ASN    HB1   2196     0.090000     1.0080   ; qtot -2.090
  2197        HA2    164      ASN    HB2   2197     0.090000     1.0080   ; qtot -2.000
  2198         CC    164      ASN     CG   2198     0.550000    12.0110   ; qtot -1.450
  2199          O    164      ASN    OD1   2199    -0.550000    15.9994   ; qtot -2.000
  2200        NH2    164      ASN    ND2   2200    -0.620000    14.0070   ; qtot -2.620
  2201          H    164      ASN   HD21   2201     0.320000     1.0080   ; qtot -2.300
  2202          H    164      ASN   HD22   2202     0.300000     1.0080   ; qtot -2.000
  2203          C    164      ASN      C   2203     0.510000    12.0110   ; qtot -1.490
  2204          O    164      ASN      O   2204    -0.510000    15.9994   ; qtot -2.000
  2205        NH1    165      LEU      N   2205    -0.470000    14.0070   ; qtot -2.470
  2206          H    165      LEU     HN   2206     0.310000     1.0080   ; qtot -2.160
  2207        CT1    165      LEU     CA   2207     0.070000    12.0110   ; qtot -2.090
  2208        HB1    165      LEU     HA   2208     0.090000     1.0080   ; qtot -2.000
  2209        CT2    165      LEU     CB   2209    -0.180000    12.0110   ; qtot -2.180
  2210        HA2    165      LEU    HB1   2210     0.090000     1.0080   ; qtot -2.090
  2211        HA2    165      LEU    HB2   2211     0.090000     1.0080   ; qtot -2.000
  2212        CT1    165      LEU     CG   2212    -0.090000    12.0110   ; qtot -2.090
  2213        HA1    165      LEU     HG   2213     0.090000     1.0080   ; qtot -2.000
  2214        CT3    165      LEU    CD1   2214    -0.270000    12.0110   ; qtot -2.270
  2215        HA3    165      LEU   HD11   2215     0.090000     1.0080   ; qtot -2.180
  2216        HA3    165      LEU   HD12   2216     0.090000     1.0080   ; qtot -2.090
  2217        HA3    165      LEU   HD13   2217     0.090000     1.0080   ; qtot -2.000
  2218        CT3    165      LEU    CD2   2218    -0.270000    12.0110   ; qtot -2.270
  2219        HA3    165      LEU   HD21   2219     0.090000     1.0080   ; qtot -2.180
  2220        HA3    165      LEU   HD22   2220     0.090000     1.0080   ; qtot -2.090
  2221        HA3    165      LEU   HD23   2221     0.090000     1.0080   ; qtot -2.000
  2222          C    165      LEU      C   2222     0.510000    12.0110   ; qtot -1.490
  2223          O    165      LEU      O   2223    -0.510000    15.9994   ; qtot -2.000
  2224        NH1    166      PHE      N   2224    -0.470000    14.0070   ; qtot -2.470
  2225          H    166      PHE     HN   2225     0.310000     1.0080   ; qtot -2.160
  2226        CT1    166      PHE     CA   2226     0.070000    12.0110   ; qtot -2.090
  2227        HB1    166      PHE     HA   2227     0.090000     1.0080   ; qtot -2.000
  2228        CT2    166      PHE     CB   2228    -0.180000    12.0110   ; qtot -2.180
  2229        HA2    166      PHE    HB1   2229     0.090000     1.0080   ; qtot -2.090
  2230        HA2    166      PHE    HB2   2230     0.090000     1.0080   ; qtot -2.000
  2231         CA    166      PHE     CG   2231     0.000000    12.0110   ; qtot -2.000
  2232         CA    166      PHE    CD1   2232    -0.115000    12.0110   ; qtot -2.115
  2233         HP    166      PHE    HD1   2233     0.115000     1.0080   ; qtot -2.000
  2234         CA    166      PHE    CE1   2234    -0.115000    12.0110   ; qtot -2.115
  2235         HP    166      PHE    HE1   2235     0.115000     1.0080   ; qtot -2.000
  2236         CA    166      PHE     CZ   2236    -0.115000    12.0110   ; qtot -2.115
  2237         HP    166      PHE     HZ   2237     0.115000     1.0080   ; qtot -2.000
  2238         CA    166      PHE    CD2   2238    -0.115000    12.0110   ; qtot -2.115
  2239         HP    166      PHE    HD2   2239     0.115000     1.0080   ; qtot -2.000
  2240         CA    166      PHE    CE2   2240    -0.115000    12.0110   ; qtot -2.115
  2241         HP    166      PHE    HE2   2241     0.115000     1.0080   ; qtot -2.000
  2242          C    166      PHE      C   2242     0.510000    12.0110   ; qtot -1.490
  2243          O    166      PHE      O   2243    -0.510000    15.9994   ; qtot -2.000
  2244        NH1    167      LEU      N   2244    -0.470000    14.0070   ; qtot -2.470
  2245          H    167      LEU     HN   2245     0.310000     1.0080   ; qtot -2.160
  2246        CT1    167      LEU     CA   2246     0.070000    12.0110   ; qtot -2.090
  2247        HB1    167      LEU     HA   2247     0.090000     1.0080   ; qtot -2.000
  2248        CT2    167      LEU     CB   2248    -0.180000    12.0110   ; qtot -2.180
  2249        HA2    167      LEU    HB1   2249     0.090000     1.0080   ; qtot -2.090
  2250        HA2    167      LEU    HB2   2250     0.090000     1.0080   ; qtot -2.000
  2251        CT1    167      LEU     CG   2251    -0.090000    12.0110   ; qtot -2.090
  2252        HA1    167      LEU     HG   2252     0.090000     1.0080   ; qtot -2.000
  2253        CT3    167      LEU    CD1   2253    -0.270000    12.0110   ; qtot -2.270
  2254        HA3    167      LEU   HD11   2254     0.090000     1.0080   ; qtot -2.180
  2255        HA3    167      LEU   HD12   2255     0.090000     1.0080   ; qtot -2.090
  2256        HA3    167      LEU   HD13   2256     0.090000     1.0080   ; qtot -2.000
  2257        CT3    167      LEU    CD2   2257    -0.270000    12.0110   ; qtot -2.270
  2258        HA3    167      LEU   HD21   2258     0.090000     1.0080   ; qtot -2.180
  2259        HA3    167      LEU   HD22   2259     0.090000     1.0080   ; qtot -2.090
  2260        HA3    167      LEU   HD23   2260     0.090000     1.0080   ; qtot -2.000
  2261          C    167      LEU      C   2261     0.510000    12.0110   ; qtot -1.490
  2262          O    167      LEU      O   2262    -0.510000    15.9994   ; qtot -2.000
  2263        NH1    168      SER      N   2263    -0.470000    14.0070   ; qtot -2.470
  2264          H    168      SER     HN   2264     0.310000     1.0080   ; qtot -2.160
  2265        CT1    168      SER     CA   2265     0.070000    12.0110   ; qtot -2.090
  2266        HB1    168      SER     HA   2266     0.090000     1.0080   ; qtot -2.000
  2267        CT2    168      SER     CB   2267     0.050000    12.0110   ; qtot -1.950
  2268        HA2    168      SER    HB1   2268     0.090000     1.0080   ; qtot -1.860
  2269        HA2    168      SER    HB2   2269     0.090000     1.0080   ; qtot -1.770
  2270        OH1    168      SER     OG   2270    -0.660000    15.9994   ; qtot -2.430
  2271          H    168      SER    HG1   2271     0.430000     1.0080   ; qtot -2.000
  2272          C    168      SER      C   2272     0.510000    12.0110   ; qtot -1.490
  2273          O    168      SER      O   2273    -0.510000    15.9994   ; qtot -2.000
  2274        NH1    169      PHE      N   2274    -0.470000    14.0070   ; qtot -2.470
  2275          H    169      PHE     HN   2275     0.310000     1.0080   ; qtot -2.160
  2276        CT1    169      PHE     CA   2276     0.070000    12.0110   ; qtot -2.090
  2277        HB1    169      PHE     HA   2277     0.090000     1.0080   ; qtot -2.000
  2278        CT2    169      PHE     CB   2278    -0.180000    12.0110   ; qtot -2.180
  2279        HA2    169      PHE    HB1   2279     0.090000     1.0080   ; qtot -2.090
  2280        HA2    169      PHE    HB2   2280     0.090000     1.0080   ; qtot -2.000
  2281         CA    169      PHE     CG   2281     0.000000    12.0110   ; qtot -2.000
  2282         CA    169      PHE    CD1   2282    -0.115000    12.0110   ; qtot -2.115
  2283         HP    169      PHE    HD1   2283     0.115000     1.0080   ; qtot -2.000
  2284         CA    169      PHE    CE1   2284    -0.115000    12.0110   ; qtot -2.115
  2285         HP    169      PHE    HE1   2285     0.115000     1.0080   ; qtot -2.000
  2286         CA    169      PHE     CZ   2286    -0.115000    12.0110   ; qtot -2.115
  2287         HP    169      PHE     HZ   2287     0.115000     1.0080   ; qtot -2.000
  2288         CA    169      PHE    CD2   2288    -0.115000    12.0110   ; qtot -2.115
  2289         HP    169      PHE    HD2   2289     0.115000     1.0080   ; qtot -2.000
  2290         CA    169      PHE    CE2   2290    -0.115000    12.0110   ; qtot -2.115
  2291         HP    169      PHE    HE2   2291     0.115000     1.0080   ; qtot -2.000
  2292          C    169      PHE      C   2292     0.510000    12.0110   ; qtot -1.490
  2293          O    169      PHE      O   2293    -0.510000    15.9994   ; qtot -2.000
  2294        NH1    170      ILE      N   2294    -0.470000    14.0070   ; qtot -2.470
  2295          H    170      ILE     HN   2295     0.310000     1.0080   ; qtot -2.160
  2296        CT1    170      ILE     CA   2296     0.070000    12.0110   ; qtot -2.090
  2297        HB1    170      ILE     HA   2297     0.090000     1.0080   ; qtot -2.000
  2298        CT1    170      ILE     CB   2298    -0.090000    12.0110   ; qtot -2.090
  2299        HA1    170      ILE     HB   2299     0.090000     1.0080   ; qtot -2.000
  2300        CT3    170      ILE    CG2   2300    -0.270000    12.0110   ; qtot -2.270
  2301        HA3    170      ILE   HG21   2301     0.090000     1.0080   ; qtot -2.180
  2302        HA3    170      ILE   HG22   2302     0.090000     1.0080   ; qtot -2.090
  2303        HA3    170      ILE   HG23   2303     0.090000     1.0080   ; qtot -2.000
  2304        CT2    170      ILE    CG1   2304    -0.180000    12.0110   ; qtot -2.180
  2305        HA2    170      ILE   HG11   2305     0.090000     1.0080   ; qtot -2.090
  2306        HA2    170      ILE   HG12   2306     0.090000     1.0080   ; qtot -2.000
  2307        CT3    170      ILE     CD   2307    -0.270000    12.0110   ; qtot -2.270
  2308        HA3    170      ILE    HD1   2308     0.090000     1.0080   ; qtot -2.180
  2309        HA3    170      ILE    HD2   2309     0.090000     1.0080   ; qtot -2.090
  2310        HA3    170      ILE    HD3   2310     0.090000     1.0080   ; qtot -2.000
  2311          C    170      ILE      C   2311     0.510000    12.0110   ; qtot -1.490
  2312          O    170      ILE      O   2312    -0.510000    15.9994   ; qtot -2.000
  2313        NH1    171      LEU      N   2313    -0.470000    14.0070   ; qtot -2.470
  2314          H    171      LEU     HN   2314     0.310000     1.0080   ; qtot -2.160
  2315        CT1    171      LEU     CA   2315     0.070000    12.0110   ; qtot -2.090
  2316        HB1    171      LEU     HA   2316     0.090000     1.0080   ; qtot -2.000
  2317        CT2    171      LEU     CB   2317    -0.180000    12.0110   ; qtot -2.180
  2318        HA2    171      LEU    HB1   2318     0.090000     1.0080   ; qtot -2.090
  2319        HA2    171      LEU    HB2   2319     0.090000     1.0080   ; qtot -2.000
  2320        CT1    171      LEU     CG   2320    -0.090000    12.0110   ; qtot -2.090
  2321        HA1    171      LEU     HG   2321     0.090000     1.0080   ; qtot -2.000
  2322        CT3    171      LEU    CD1   2322    -0.270000    12.0110   ; qtot -2.270
  2323        HA3    171      LEU   HD11   2323     0.090000     1.0080   ; qtot -2.180
  2324        HA3    171      LEU   HD12   2324     0.090000     1.0080   ; qtot -2.090
  2325        HA3    171      LEU   HD13   2325     0.090000     1.0080   ; qtot -2.000
  2326        CT3    171      LEU    CD2   2326    -0.270000    12.0110   ; qtot -2.270
  2327        HA3    171      LEU   HD21   2327     0.090000     1.0080   ; qtot -2.180
  2328        HA3    171      LEU   HD22   2328     0.090000     1.0080   ; qtot -2.090
  2329        HA3    171      LEU   HD23   2329     0.090000     1.0080   ; qtot -2.000
  2330          C    171      LEU      C   2330     0.510000    12.0110   ; qtot -1.490
  2331          O    171      LEU      O   2331    -0.510000    15.9994   ; qtot -2.000
  2332        NH1    172      ARG      N   2332    -0.470000    14.0070   ; qtot -2.470
  2333          H    172      ARG     HN   2333     0.310000     1.0080   ; qtot -2.160
  2334        CT1    172      ARG     CA   2334     0.070000    12.0110   ; qtot -2.090
  2335        HB1    172      ARG     HA   2335     0.090000     1.0080   ; qtot -2.000
  2336        CT2    172      ARG     CB   2336    -0.180000    12.0110   ; qtot -2.180
  2337        HA2    172      ARG    HB1   2337     0.090000     1.0080   ; qtot -2.090
  2338        HA2    172      ARG    HB2   2338     0.090000     1.0080   ; qtot -2.000
  2339        CT2    172      ARG     CG   2339    -0.180000    12.0110   ; qtot -2.180
  2340        HA2    172      ARG    HG1   2340     0.090000     1.0080   ; qtot -2.090
  2341        HA2    172      ARG    HG2   2341     0.090000     1.0080   ; qtot -2.000
  2342        CT2    172      ARG     CD   2342     0.200000    12.0110   ; qtot -1.800
  2343        HA2    172      ARG    HD1   2343     0.090000     1.0080   ; qtot -1.710
  2344        HA2    172      ARG    HD2   2344     0.090000     1.0080   ; qtot -1.620
  2345        NC2    172      ARG     NE   2345    -0.700000    14.0070   ; qtot -2.320
  2346         HC    172      ARG     HE   2346     0.440000     1.0080   ; qtot -1.880
  2347          C    172      ARG     CZ   2347     0.640000    12.0110   ; qtot -1.240
  2348        NC2    172      ARG    NH1   2348    -0.800000    14.0070   ; qtot -2.040
  2349         HC    172      ARG   HH11   2349     0.460000     1.0080   ; qtot -1.580
  2350         HC    172      ARG   HH12   2350     0.460000     1.0080   ; qtot -1.120
  2351        NC2    172      ARG    NH2   2351    -0.800000    14.0070   ; qtot -1.920
  2352         HC    172      ARG   HH21   2352     0.460000     1.0080   ; qtot -1.460
  2353         HC    172      ARG   HH22   2353     0.460000     1.0080   ; qtot -1.000
  2354          C    172      ARG      C   2354     0.510000    12.0110   ; qtot -0.490
  2355          O    172      ARG      O   2355    -0.510000    15.9994   ; qtot -1.000
  2356        NH1    173      ALA      N   2356    -0.470000    14.0070   ; qtot -1.470
  2357          H    173      ALA     HN   2357     0.310000     1.0080   ; qtot -1.160
  2358        CT1    173      ALA     CA   2358     0.070000    12.0110   ; qtot -1.090
  2359        HB1    173      ALA     HA   2359     0.090000     1.0080   ; qtot -1.000
  2360        CT3    173      ALA     CB   2360    -0.270000    12.0110   ; qtot -1.270
  2361        HA3    173      ALA    HB1   2361     0.090000     1.0080   ; qtot -1.180
  2362        HA3    173      ALA    HB2   2362     0.090000     1.0080   ; qtot -1.090
  2363        HA3    173      ALA    HB3   2363     0.090000     1.0080   ; qtot -1.000
  2364          C    173      ALA      C   2364     0.510000    12.0110   ; qtot -0.490
  2365          O    173      ALA      O   2365    -0.510000    15.9994   ; qtot -1.000
  2366        NH1    174      ILE      N   2366    -0.470000    14.0070   ; qtot -1.470
  2367          H    174      ILE     HN   2367     0.310000     1.0080   ; qtot -1.160
  2368        CT1    174      ILE     CA   2368     0.070000    12.0110   ; qtot -1.090
  2369        HB1    174      ILE     HA   2369     0.090000     1.0080   ; qtot -1.000
  2370        CT1    174      ILE     CB   2370    -0.090000    12.0110   ; qtot -1.090
  2371        HA1    174      ILE     HB   2371     0.090000     1.0080   ; qtot -1.000
  2372        CT3    174      ILE    CG2   2372    -0.270000    12.0110   ; qtot -1.270
  2373        HA3    174      ILE   HG21   2373     0.090000     1.0080   ; qtot -1.180
  2374        HA3    174      ILE   HG22   2374     0.090000     1.0080   ; qtot -1.090
  2375        HA3    174      ILE   HG23   2375     0.090000     1.0080   ; qtot -1.000
  2376        CT2    174      ILE    CG1   2376    -0.180000    12.0110   ; qtot -1.180
  2377        HA2    174      ILE   HG11   2377     0.090000     1.0080   ; qtot -1.090
  2378        HA2    174      ILE   HG12   2378     0.090000     1.0080   ; qtot -1.000
  2379        CT3    174      ILE     CD   2379    -0.270000    12.0110   ; qtot -1.270
  2380        HA3    174      ILE    HD1   2380     0.090000     1.0080   ; qtot -1.180
  2381        HA3    174      ILE    HD2   2381     0.090000     1.0080   ; qtot -1.090
  2382        HA3    174      ILE    HD3   2382     0.090000     1.0080   ; qtot -1.000
  2383          C    174      ILE      C   2383     0.510000    12.0110   ; qtot -0.490
  2384          O    174      ILE      O   2384    -0.510000    15.9994   ; qtot -1.000
  2385        NH1    175      SER      N   2385    -0.470000    14.0070   ; qtot -1.470
  2386          H    175      SER     HN   2386     0.310000     1.0080   ; qtot -1.160
  2387        CT1    175      SER     CA   2387     0.070000    12.0110   ; qtot -1.090
  2388        HB1    175      SER     HA   2388     0.090000     1.0080   ; qtot -1.000
  2389        CT2    175      SER     CB   2389     0.050000    12.0110   ; qtot -0.950
  2390        HA2    175      SER    HB1   2390     0.090000     1.0080   ; qtot -0.860
  2391        HA2    175      SER    HB2   2391     0.090000     1.0080   ; qtot -0.770
  2392        OH1    175      SER     OG   2392    -0.660000    15.9994   ; qtot -1.430
  2393          H    175      SER    HG1   2393     0.430000     1.0080   ; qtot -1.000
  2394          C    175      SER      C   2394     0.510000    12.0110   ; qtot -0.490
  2395          O    175      SER      O   2395    -0.510000    15.9994   ; qtot -1.000
  2396        NH1    176      VAL      N   2396    -0.470000    14.0070   ; qtot -1.470
  2397          H    176      VAL     HN   2397     0.310000     1.0080   ; qtot -1.160
  2398        CT1    176      VAL     CA   2398     0.070000    12.0110   ; qtot -1.090
  2399        HB1    176      VAL     HA   2399     0.090000     1.0080   ; qtot -1.000
  2400        CT1    176      VAL     CB   2400    -0.090000    12.0110   ; qtot -1.090
  2401        HA1    176      VAL     HB   2401     0.090000     1.0080   ; qtot -1.000
  2402        CT3    176      VAL    CG1   2402    -0.270000    12.0110   ; qtot -1.270
  2403        HA3    176      VAL   HG11   2403     0.090000     1.0080   ; qtot -1.180
  2404        HA3    176      VAL   HG12   2404     0.090000     1.0080   ; qtot -1.090
  2405        HA3    176      VAL   HG13   2405     0.090000     1.0080   ; qtot -1.000
  2406        CT3    176      VAL    CG2   2406    -0.270000    12.0110   ; qtot -1.270
  2407        HA3    176      VAL   HG21   2407     0.090000     1.0080   ; qtot -1.180
  2408        HA3    176      VAL   HG22   2408     0.090000     1.0080   ; qtot -1.090
  2409        HA3    176      VAL   HG23   2409     0.090000     1.0080   ; qtot -1.000
  2410          C    176      VAL      C   2410     0.510000    12.0110   ; qtot -0.490
  2411          O    176      VAL      O   2411    -0.510000    15.9994   ; qtot -1.000
  2412        NH1    177      LEU      N   2412    -0.470000    14.0070   ; qtot -1.470
  2413          H    177      LEU     HN   2413     0.310000     1.0080   ; qtot -1.160
  2414        CT1    177      LEU     CA   2414     0.070000    12.0110   ; qtot -1.090
  2415        HB1    177      LEU     HA   2415     0.090000     1.0080   ; qtot -1.000
  2416        CT2    177      LEU     CB   2416    -0.180000    12.0110   ; qtot -1.180
  2417        HA2    177      LEU    HB1   2417     0.090000     1.0080   ; qtot -1.090
  2418        HA2    177      LEU    HB2   2418     0.090000     1.0080   ; qtot -1.000
  2419        CT1    177      LEU     CG   2419    -0.090000    12.0110   ; qtot -1.090
  2420        HA1    177      LEU     HG   2420     0.090000     1.0080   ; qtot -1.000
  2421        CT3    177      LEU    CD1   2421    -0.270000    12.0110   ; qtot -1.270
  2422        HA3    177      LEU   HD11   2422     0.090000     1.0080   ; qtot -1.180
  2423        HA3    177      LEU   HD12   2423     0.090000     1.0080   ; qtot -1.090
  2424        HA3    177      LEU   HD13   2424     0.090000     1.0080   ; qtot -1.000
  2425        CT3    177      LEU    CD2   2425    -0.270000    12.0110   ; qtot -1.270
  2426        HA3    177      LEU   HD21   2426     0.090000     1.0080   ; qtot -1.180
  2427        HA3    177      LEU   HD22   2427     0.090000     1.0080   ; qtot -1.090
  2428        HA3    177      LEU   HD23   2428     0.090000     1.0080   ; qtot -1.000
  2429          C    177      LEU      C   2429     0.510000    12.0110   ; qtot -0.490
  2430          O    177      LEU      O   2430    -0.510000    15.9994   ; qtot -1.000
  2431        NH1    178      VAL      N   2431    -0.470000    14.0070   ; qtot -1.470
  2432          H    178      VAL     HN   2432     0.310000     1.0080   ; qtot -1.160
  2433        CT1    178      VAL     CA   2433     0.070000    12.0110   ; qtot -1.090
  2434        HB1    178      VAL     HA   2434     0.090000     1.0080   ; qtot -1.000
  2435        CT1    178      VAL     CB   2435    -0.090000    12.0110   ; qtot -1.090
  2436        HA1    178      VAL     HB   2436     0.090000     1.0080   ; qtot -1.000
  2437        CT3    178      VAL    CG1   2437    -0.270000    12.0110   ; qtot -1.270
  2438        HA3    178      VAL   HG11   2438     0.090000     1.0080   ; qtot -1.180
  2439        HA3    178      VAL   HG12   2439     0.090000     1.0080   ; qtot -1.090
  2440        HA3    178      VAL   HG13   2440     0.090000     1.0080   ; qtot -1.000
  2441        CT3    178      VAL    CG2   2441    -0.270000    12.0110   ; qtot -1.270
  2442        HA3    178      VAL   HG21   2442     0.090000     1.0080   ; qtot -1.180
  2443        HA3    178      VAL   HG22   2443     0.090000     1.0080   ; qtot -1.090
  2444        HA3    178      VAL   HG23   2444     0.090000     1.0080   ; qtot -1.000
  2445          C    178      VAL      C   2445     0.510000    12.0110   ; qtot -0.490
  2446          O    178      VAL      O   2446    -0.510000    15.9994   ; qtot -1.000
  2447        NH1    179      LYS      N   2447    -0.470000    14.0070   ; qtot -1.470
  2448          H    179      LYS     HN   2448     0.310000     1.0080   ; qtot -1.160
  2449        CT1    179      LYS     CA   2449     0.070000    12.0110   ; qtot -1.090
  2450        HB1    179      LYS     HA   2450     0.090000     1.0080   ; qtot -1.000
  2451        CT2    179      LYS     CB   2451    -0.180000    12.0110   ; qtot -1.180
  2452        HA2    179      LYS    HB1   2452     0.090000     1.0080   ; qtot -1.090
  2453        HA2    179      LYS    HB2   2453     0.090000     1.0080   ; qtot -1.000
  2454        CT2    179      LYS     CG   2454    -0.180000    12.0110   ; qtot -1.180
  2455        HA2    179      LYS    HG1   2455     0.090000     1.0080   ; qtot -1.090
  2456        HA2    179      LYS    HG2   2456     0.090000     1.0080   ; qtot -1.000
  2457        CT2    179      LYS     CD   2457    -0.180000    12.0110   ; qtot -1.180
  2458        HA2    179      LYS    HD1   2458     0.090000     1.0080   ; qtot -1.090
  2459        HA2    179      LYS    HD2   2459     0.090000     1.0080   ; qtot -1.000
  2460        CT2    179      LYS     CE   2460     0.210000    12.0110   ; qtot -0.790
  2461        HA2    179      LYS    HE1   2461     0.050000     1.0080   ; qtot -0.740
  2462        HA2    179      LYS    HE2   2462     0.050000     1.0080   ; qtot -0.690
  2463        NH3    179      LYS     NZ   2463    -0.300000    14.0070   ; qtot -0.990
  2464         HC    179      LYS    HZ1   2464     0.330000     1.0080   ; qtot -0.660
  2465         HC    179      LYS    HZ2   2465     0.330000     1.0080   ; qtot -0.330
  2466         HC    179      LYS    HZ3   2466     0.330000     1.0080   ; qtot -0.000
  2467          C    179      LYS      C   2467     0.510000    12.0110   ; qtot  0.510
  2468          O    179      LYS      O   2468    -0.510000    15.9994   ; qtot -0.000
  2469        NH1    180      ASP      N   2469    -0.470000    14.0070   ; qtot -0.470
  2470          H    180      ASP     HN   2470     0.310000     1.0080   ; qtot -0.160
  2471        CT1    180      ASP     CA   2471     0.070000    12.0110   ; qtot -0.090
  2472        HB1    180      ASP     HA   2472     0.090000     1.0080   ; qtot -0.000
  2473       CT2A    180      ASP     CB   2473    -0.280000    12.0110   ; qtot -0.280
  2474        HA2    180      ASP    HB1   2474     0.090000     1.0080   ; qtot -0.190
  2475        HA2    180      ASP    HB2   2475     0.090000     1.0080   ; qtot -0.100
  2476         CC    180      ASP     CG   2476     0.620000    12.0110   ; qtot  0.520
  2477         OC    180      ASP    OD1   2477    -0.760000    15.9994   ; qtot -0.240
  2478         OC    180      ASP    OD2   2478    -0.760000    15.9994   ; qtot -1.000
  2479          C    180      ASP      C   2479     0.510000    12.0110   ; qtot -0.490
  2480          O    180      ASP      O   2480    -0.510000    15.9994   ; qtot -1.000
  2481        NH1    181      ASP      N   2481    -0.470000    14.0070   ; qtot -1.470
  2482          H    181      ASP     HN   2482     0.310000     1.0080   ; qtot -1.160
  2483        CT1    181      ASP     CA   2483     0.070000    12.0110   ; qtot -1.090
  2484        HB1    181      ASP     HA   2484     0.090000     1.0080   ; qtot -1.000
  2485       CT2A    181      ASP     CB   2485    -0.280000    12.0110   ; qtot -1.280
  2486        HA2    181      ASP    HB1   2486     0.090000     1.0080   ; qtot -1.190
  2487        HA2    181      ASP    HB2   2487     0.090000     1.0080   ; qtot -1.100
  2488         CC    181      ASP     CG   2488     0.620000    12.0110   ; qtot -0.480
  2489         OC    181      ASP    OD1   2489    -0.760000    15.9994   ; qtot -1.240
  2490         OC    181      ASP    OD2   2490    -0.760000    15.9994   ; qtot -2.000
  2491          C    181      ASP      C   2491     0.510000    12.0110   ; qtot -1.490
  2492          O    181      ASP      O   2492    -0.510000    15.9994   ; qtot -2.000
  2493        NH1    182      VAL      N   2493    -0.470000    14.0070   ; qtot -2.470
  2494          H    182      VAL     HN   2494     0.310000     1.0080   ; qtot -2.160
  2495        CT1    182      VAL     CA   2495     0.070000    12.0110   ; qtot -2.090
  2496        HB1    182      VAL     HA   2496     0.090000     1.0080   ; qtot -2.000
  2497        CT1    182      VAL     CB   2497    -0.090000    12.0110   ; qtot -2.090
  2498        HA1    182      VAL     HB   2498     0.090000     1.0080   ; qtot -2.000
  2499        CT3    182      VAL    CG1   2499    -0.270000    12.0110   ; qtot -2.270
  2500        HA3    182      VAL   HG11   2500     0.090000     1.0080   ; qtot -2.180
  2501        HA3    182      VAL   HG12   2501     0.090000     1.0080   ; qtot -2.090
  2502        HA3    182      VAL   HG13   2502     0.090000     1.0080   ; qtot -2.000
  2503        CT3    182      VAL    CG2   2503    -0.270000    12.0110   ; qtot -2.270
  2504        HA3    182      VAL   HG21   2504     0.090000     1.0080   ; qtot -2.180
  2505        HA3    182      VAL   HG22   2505     0.090000     1.0080   ; qtot -2.090
  2506        HA3    182      VAL   HG23   2506     0.090000     1.0080   ; qtot -2.000
  2507          C    182      VAL      C   2507     0.510000    12.0110   ; qtot -1.490
  2508          O    182      VAL      O   2508    -0.510000    15.9994   ; qtot -2.000
  2509        NH1    183      LEU      N   2509    -0.470000    14.0070   ; qtot -2.470
  2510          H    183      LEU     HN   2510     0.310000     1.0080   ; qtot -2.160
  2511        CT1    183      LEU     CA   2511     0.070000    12.0110   ; qtot -2.090
  2512        HB1    183      LEU     HA   2512     0.090000     1.0080   ; qtot -2.000
  2513        CT2    183      LEU     CB   2513    -0.180000    12.0110   ; qtot -2.180
  2514        HA2    183      LEU    HB1   2514     0.090000     1.0080   ; qtot -2.090
  2515        HA2    183      LEU    HB2   2515     0.090000     1.0080   ; qtot -2.000
  2516        CT1    183      LEU     CG   2516    -0.090000    12.0110   ; qtot -2.090
  2517        HA1    183      LEU     HG   2517     0.090000     1.0080   ; qtot -2.000
  2518        CT3    183      LEU    CD1   2518    -0.270000    12.0110   ; qtot -2.270
  2519        HA3    183      LEU   HD11   2519     0.090000     1.0080   ; qtot -2.180
  2520        HA3    183      LEU   HD12   2520     0.090000     1.0080   ; qtot -2.090
  2521        HA3    183      LEU   HD13   2521     0.090000     1.0080   ; qtot -2.000
  2522        CT3    183      LEU    CD2   2522    -0.270000    12.0110   ; qtot -2.270
  2523        HA3    183      LEU   HD21   2523     0.090000     1.0080   ; qtot -2.180
  2524        HA3    183      LEU   HD22   2524     0.090000     1.0080   ; qtot -2.090
  2525        HA3    183      LEU   HD23   2525     0.090000     1.0080   ; qtot -2.000
  2526          C    183      LEU      C   2526     0.510000    12.0110   ; qtot -1.490
  2527          O    183      LEU      O   2527    -0.510000    15.9994   ; qtot -2.000
  2528        NH1    184      TYR      N   2528    -0.470000    14.0070   ; qtot -2.470
  2529          H    184      TYR     HN   2529     0.310000     1.0080   ; qtot -2.160
  2530        CT1    184      TYR     CA   2530     0.070000    12.0110   ; qtot -2.090
  2531        HB1    184      TYR     HA   2531     0.090000     1.0080   ; qtot -2.000
  2532        CT2    184      TYR     CB   2532    -0.180000    12.0110   ; qtot -2.180
  2533        HA2    184      TYR    HB1   2533     0.090000     1.0080   ; qtot -2.090
  2534        HA2    184      TYR    HB2   2534     0.090000     1.0080   ; qtot -2.000
  2535         CA    184      TYR     CG   2535     0.000000    12.0110   ; qtot -2.000
  2536         CA    184      TYR    CD1   2536    -0.115000    12.0110   ; qtot -2.115
  2537         HP    184      TYR    HD1   2537     0.115000     1.0080   ; qtot -2.000
  2538         CA    184      TYR    CE1   2538    -0.115000    12.0110   ; qtot -2.115
  2539         HP    184      TYR    HE1   2539     0.115000     1.0080   ; qtot -2.000
  2540         CA    184      TYR     CZ   2540     0.110000    12.0110   ; qtot -1.890
  2541        OH1    184      TYR     OH   2541    -0.540000    15.9994   ; qtot -2.430
  2542          H    184      TYR     HH   2542     0.430000     1.0080   ; qtot -2.000
  2543         CA    184      TYR    CD2   2543    -0.115000    12.0110   ; qtot -2.115
  2544         HP    184      TYR    HD2   2544     0.115000     1.0080   ; qtot -2.000
  2545         CA    184      TYR    CE2   2545    -0.115000    12.0110   ; qtot -2.115
  2546         HP    184      TYR    HE2   2546     0.115000     1.0080   ; qtot -2.000
  2547          C    184      TYR      C   2547     0.510000    12.0110   ; qtot -1.490
  2548          O    184      TYR      O   2548    -0.510000    15.9994   ; qtot -2.000
  2549        NH1    185      SER      N   2549    -0.470000    14.0070   ; qtot -2.470
  2550          H    185      SER     HN   2550     0.310000     1.0080   ; qtot -2.160
  2551        CT1    185      SER     CA   2551     0.070000    12.0110   ; qtot -2.090
  2552        HB1    185      SER     HA   2552     0.090000     1.0080   ; qtot -2.000
  2553        CT2    185      SER     CB   2553     0.050000    12.0110   ; qtot -1.950
  2554        HA2    185      SER    HB1   2554     0.090000     1.0080   ; qtot -1.860
  2555        HA2    185      SER    HB2   2555     0.090000     1.0080   ; qtot -1.770
  2556        OH1    185      SER     OG   2556    -0.660000    15.9994   ; qtot -2.430
  2557          H    185      SER    HG1   2557     0.430000     1.0080   ; qtot -2.000
  2558          C    185      SER      C   2558     0.510000    12.0110   ; qtot -1.490
  2559          O    185      SER      O   2559    -0.510000    15.9994   ; qtot -2.000
  2560        NH1    186      SER      N   2560    -0.470000    14.0070   ; qtot -2.470
  2561          H    186      SER     HN   2561     0.310000     1.0080   ; qtot -2.160
  2562        CT1    186      SER     CA   2562     0.070000    12.0110   ; qtot -2.090
  2563        HB1    186      SER     HA   2563     0.090000     1.0080   ; qtot -2.000
  2564        CT2    186      SER     CB   2564     0.050000    12.0110   ; qtot -1.950
  2565        HA2    186      SER    HB1   2565     0.090000     1.0080   ; qtot -1.860
  2566        HA2    186      SER    HB2   2566     0.090000     1.0080   ; qtot -1.770
  2567        OH1    186      SER     OG   2567    -0.660000    15.9994   ; qtot -2.430
  2568          H    186      SER    HG1   2568     0.430000     1.0080   ; qtot -2.000
  2569          C    186      SER      C   2569     0.510000    12.0110   ; qtot -1.490
  2570          O    186      SER      O   2570    -0.510000    15.9994   ; qtot -2.000
  2571        NH1    187      SER      N   2571    -0.470000    14.0070   ; qtot -2.470
  2572          H    187      SER     HN   2572     0.310000     1.0080   ; qtot -2.160
  2573        CT1    187      SER     CA   2573     0.070000    12.0110   ; qtot -2.090
  2574        HB1    187      SER     HA   2574     0.090000     1.0080   ; qtot -2.000
  2575        CT2    187      SER     CB   2575     0.050000    12.0110   ; qtot -1.950
  2576        HA2    187      SER    HB1   2576     0.090000     1.0080   ; qtot -1.860
  2577        HA2    187      SER    HB2   2577     0.090000     1.0080   ; qtot -1.770
  2578        OH1    187      SER     OG   2578    -0.660000    15.9994   ; qtot -2.430
  2579          H    187      SER    HG1   2579     0.430000     1.0080   ; qtot -2.000
  2580          C    187      SER      C   2580     0.510000    12.0110   ; qtot -1.490
  2581          O    187      SER      O   2581    -0.510000    15.9994   ; qtot -2.000
  2582        NH1    188      GLY      N   2582    -0.470000    14.0070   ; qtot -2.470
  2583          H    188      GLY     HN   2583     0.310000     1.0080   ; qtot -2.160
  2584        CT2    188      GLY     CA   2584    -0.020000    12.0110   ; qtot -2.180
  2585        HB2    188      GLY    HA1   2585     0.090000     1.0080   ; qtot -2.090
  2586        HB2    188      GLY    HA2   2586     0.090000     1.0080   ; qtot -2.000
  2587          C    188      GLY      C   2587     0.510000    12.0110   ; qtot -1.490
  2588          O    188      GLY      O   2588    -0.510000    15.9994   ; qtot -2.000
  2589        NH1    189      THR      N   2589    -0.470000    14.0070   ; qtot -2.470
  2590          H    189      THR     HN   2590     0.310000     1.0080   ; qtot -2.160
  2591        CT1    189      THR     CA   2591     0.070000    12.0110   ; qtot -2.090
  2592        HB1    189      THR     HA   2592     0.090000     1.0080   ; qtot -2.000
  2593        CT1    189      THR     CB   2593     0.140000    12.0110   ; qtot -1.860
  2594        HA1    189      THR     HB   2594     0.090000     1.0080   ; qtot -1.770
  2595        OH1    189      THR    OG1   2595    -0.660000    15.9994   ; qtot -2.430
  2596          H    189      THR    HG1   2596     0.430000     1.0080   ; qtot -2.000
  2597        CT3    189      THR    CG2   2597    -0.270000    12.0110   ; qtot -2.270
  2598        HA3    189      THR   HG21   2598     0.090000     1.0080   ; qtot -2.180
  2599        HA3    189      THR   HG22   2599     0.090000     1.0080   ; qtot -2.090
  2600        HA3    189      THR   HG23   2600     0.090000     1.0080   ; qtot -2.000
  2601          C    189      THR      C   2601     0.510000    12.0110   ; qtot -1.490
  2602          O    189      THR      O   2602    -0.510000    15.9994   ; qtot -2.000
  2603        NH1    190      LEU      N   2603    -0.470000    14.0070   ; qtot -2.470
  2604          H    190      LEU     HN   2604     0.310000     1.0080   ; qtot -2.160
  2605        CT1    190      LEU     CA   2605     0.070000    12.0110   ; qtot -2.090
  2606        HB1    190      LEU     HA   2606     0.090000     1.0080   ; qtot -2.000
  2607        CT2    190      LEU     CB   2607    -0.180000    12.0110   ; qtot -2.180
  2608        HA2    190      LEU    HB1   2608     0.090000     1.0080   ; qtot -2.090
  2609        HA2    190      LEU    HB2   2609     0.090000     1.0080   ; qtot -2.000
  2610        CT1    190      LEU     CG   2610    -0.090000    12.0110   ; qtot -2.090
  2611        HA1    190      LEU     HG   2611     0.090000     1.0080   ; qtot -2.000
  2612        CT3    190      LEU    CD1   2612    -0.270000    12.0110   ; qtot -2.270
  2613        HA3    190      LEU   HD11   2613     0.090000     1.0080   ; qtot -2.180
  2614        HA3    190      LEU   HD12   2614     0.090000     1.0080   ; qtot -2.090
  2615        HA3    190      LEU   HD13   2615     0.090000     1.0080   ; qtot -2.000
  2616        CT3    190      LEU    CD2   2616    -0.270000    12.0110   ; qtot -2.270
  2617        HA3    190      LEU   HD21   2617     0.090000     1.0080   ; qtot -2.180
  2618        HA3    190      LEU   HD22   2618     0.090000     1.0080   ; qtot -2.090
  2619        HA3    190      LEU   HD23   2619     0.090000     1.0080   ; qtot -2.000
  2620          C    190      LEU      C   2620     0.510000    12.0110   ; qtot -1.490
  2621          O    190      LEU      O   2621    -0.510000    15.9994   ; qtot -2.000
  2622        NH1    191      HSE      N   2622    -0.470000    14.0070   ; qtot -2.470
  2623          H    191      HSE     HN   2623     0.310000     1.0080   ; qtot -2.160
  2624        CT1    191      HSE     CA   2624     0.070000    12.0110   ; qtot -2.090
  2625        HB1    191      HSE     HA   2625     0.090000     1.0080   ; qtot -2.000
  2626        CT2    191      HSE     CB   2626    -0.080000    12.0110   ; qtot -2.080
  2627        HA2    191      HSE    HB1   2627     0.090000     1.0080   ; qtot -1.990
  2628        HA2    191      HSE    HB2   2628     0.090000     1.0080   ; qtot -1.900
  2629        NR2    191      HSE    ND1   2629    -0.700000    14.0070   ; qtot -2.600
  2630       CPH1    191      HSE     CG   2630     0.220000    12.0110   ; qtot -2.380
  2631       CPH2    191      HSE    CE1   2631     0.250000    12.0110   ; qtot -2.130
  2632        HR1    191      HSE    HE1   2632     0.130000     1.0080   ; qtot -2.000
  2633        NR1    191      HSE    NE2   2633    -0.360000    14.0070   ; qtot -2.360
  2634          H    191      HSE    HE2   2634     0.320000     1.0080   ; qtot -2.040
  2635       CPH1    191      HSE    CD2   2635    -0.050000    12.0110   ; qtot -2.090
  2636        HR3    191      HSE    HD2   2636     0.090000     1.0080   ; qtot -2.000
  2637          C    191      HSE      C   2637     0.510000    12.0110   ; qtot -1.490
  2638          O    191      HSE      O   2638    -0.510000    15.9994   ; qtot -2.000
  2639        NH1    192      CYS      N   2639    -0.470000    14.0070   ; qtot -2.470
  2640          H    192      CYS     HN   2640     0.310000     1.0080   ; qtot -2.160
  2641        CT1    192      CYS     CA   2641     0.070000    12.0110   ; qtot -2.090
  2642        HB1    192      CYS     HA   2642     0.090000     1.0080   ; qtot -2.000
  2643        CT2    192      CYS     CB   2643    -0.110000    12.0110   ; qtot -2.110
  2644        HA2    192      CYS    HB1   2644     0.090000     1.0080   ; qtot -2.020
  2645        HA2    192      CYS    HB2   2645     0.090000     1.0080   ; qtot -1.930
  2646          S    192      CYS     SG   2646    -0.230000    32.0600   ; qtot -2.160
  2647         HS    192      CYS    HG1   2647     0.160000     1.0080   ; qtot -2.000
  2648          C    192      CYS      C   2648     0.510000    12.0110   ; qtot -1.490
  2649          O    192      CYS      O   2649    -0.510000    15.9994   ; qtot -2.000
  2650          N    193      PRO      N   2650    -0.290000    14.0070   ; qtot -2.290
  2651        CP3    193      PRO     CD   2651     0.000000    12.0110   ; qtot -2.290
  2652        HA2    193      PRO    HD1   2652     0.090000     1.0080   ; qtot -2.200
  2653        HA2    193      PRO    HD2   2653     0.090000     1.0080   ; qtot -2.110
  2654        CP1    193      PRO     CA   2654     0.020000    12.0110   ; qtot -2.090
  2655        HB1    193      PRO     HA   2655     0.090000     1.0080   ; qtot -2.000
  2656        CP2    193      PRO     CB   2656    -0.180000    12.0110   ; qtot -2.180
  2657        HA2    193      PRO    HB1   2657     0.090000     1.0080   ; qtot -2.090
  2658        HA2    193      PRO    HB2   2658     0.090000     1.0080   ; qtot -2.000
  2659        CP2    193      PRO     CG   2659    -0.180000    12.0110   ; qtot -2.180
  2660        HA2    193      PRO    HG1   2660     0.090000     1.0080   ; qtot -2.090
  2661        HA2    193      PRO    HG2   2661     0.090000     1.0080   ; qtot -2.000
  2662          C    193      PRO      C   2662     0.510000    12.0110   ; qtot -1.490
  2663          O    193      PRO      O   2663    -0.510000    15.9994   ; qtot -2.000
  2664        NH1    194      ASP      N   2664    -0.470000    14.0070   ; qtot -2.470
  2665          H    194      ASP     HN   2665     0.310000     1.0080   ; qtot -2.160
  2666        CT1    194      ASP     CA   2666     0.070000    12.0110   ; qtot -2.090
  2667        HB1    194      ASP     HA   2667     0.090000     1.0080   ; qtot -2.000
  2668       CT2A    194      ASP     CB   2668    -0.280000    12.0110   ; qtot -2.280
  2669        HA2    194      ASP    HB1   2669     0.090000     1.0080   ; qtot -2.190
  2670        HA2    194      ASP    HB2   2670     0.090000     1.0080   ; qtot -2.100
  2671         CC    194      ASP     CG   2671     0.620000    12.0110   ; qtot -1.480
  2672         OC    194      ASP    OD1   2672    -0.760000    15.9994   ; qtot -2.240
  2673         OC    194      ASP    OD2   2673    -0.760000    15.9994   ; qtot -3.000
  2674          C    194      ASP      C   2674     0.510000    12.0110   ; qtot -2.490
  2675          O    194      ASP      O   2675    -0.510000    15.9994   ; qtot -3.000
  2676        NH1    195      GLN      N   2676    -0.470000    14.0070   ; qtot -3.470
  2677          H    195      GLN     HN   2677     0.310000     1.0080   ; qtot -3.160
  2678        CT1    195      GLN     CA   2678     0.070000    12.0110   ; qtot -3.090
  2679        HB1    195      GLN     HA   2679     0.090000     1.0080   ; qtot -3.000
  2680        CT2    195      GLN     CB   2680    -0.180000    12.0110   ; qtot -3.180
  2681        HA2    195      GLN    HB1   2681     0.090000     1.0080   ; qtot -3.090
  2682        HA2    195      GLN    HB2   2682     0.090000     1.0080   ; qtot -3.000
  2683        CT2    195      GLN     CG   2683    -0.180000    12.0110   ; qtot -3.180
  2684        HA2    195      GLN    HG1   2684     0.090000     1.0080   ; qtot -3.090
  2685        HA2    195      GLN    HG2   2685     0.090000     1.0080   ; qtot -3.000
  2686         CC    195      GLN     CD   2686     0.550000    12.0110   ; qtot -2.450
  2687          O    195      GLN    OE1   2687    -0.550000    15.9994   ; qtot -3.000
  2688        NH2    195      GLN    NE2   2688    -0.620000    14.0070   ; qtot -3.620
  2689          H    195      GLN   HE21   2689     0.320000     1.0080   ; qtot -3.300
  2690          H    195      GLN   HE22   2690     0.300000     1.0080   ; qtot -3.000
  2691          C    195      GLN      C   2691     0.510000    12.0110   ; qtot -2.490
  2692          O    195      GLN      O   2692    -0.510000    15.9994   ; qtot -3.000
  2693          N    196      PRO      N   2693    -0.290000    14.0070   ; qtot -3.290
  2694        CP3    196      PRO     CD   2694     0.000000    12.0110   ; qtot -3.290
  2695        HA2    196      PRO    HD1   2695     0.090000     1.0080   ; qtot -3.200
  2696        HA2    196      PRO    HD2   2696     0.090000     1.0080   ; qtot -3.110
  2697        CP1    196      PRO     CA   2697     0.020000    12.0110   ; qtot -3.090
  2698        HB1    196      PRO     HA   2698     0.090000     1.0080   ; qtot -3.000
  2699        CP2    196      PRO     CB   2699    -0.180000    12.0110   ; qtot -3.180
  2700        HA2    196      PRO    HB1   2700     0.090000     1.0080   ; qtot -3.090
  2701        HA2    196      PRO    HB2   2701     0.090000     1.0080   ; qtot -3.000
  2702        CP2    196      PRO     CG   2702    -0.180000    12.0110   ; qtot -3.180
  2703        HA2    196      PRO    HG1   2703     0.090000     1.0080   ; qtot -3.090
  2704        HA2    196      PRO    HG2   2704     0.090000     1.0080   ; qtot -3.000
  2705          C    196      PRO      C   2705     0.510000    12.0110   ; qtot -2.490
  2706          O    196      PRO      O   2706    -0.510000    15.9994   ; qtot -3.000
  2707        NH1    197      SER      N   2707    -0.470000    14.0070   ; qtot -3.470
  2708          H    197      SER     HN   2708     0.310000     1.0080   ; qtot -3.160
  2709        CT1    197      SER     CA   2709     0.070000    12.0110   ; qtot -3.090
  2710        HB1    197      SER     HA   2710     0.090000     1.0080   ; qtot -3.000
  2711        CT2    197      SER     CB   2711     0.050000    12.0110   ; qtot -2.950
  2712        HA2    197      SER    HB1   2712     0.090000     1.0080   ; qtot -2.860
  2713        HA2    197      SER    HB2   2713     0.090000     1.0080   ; qtot -2.770
  2714        OH1    197      SER     OG   2714    -0.660000    15.9994   ; qtot -3.430
  2715          H    197      SER    HG1   2715     0.430000     1.0080   ; qtot -3.000
  2716          C    197      SER      C   2716     0.510000    12.0110   ; qtot -2.490
  2717          O    197      SER      O   2717    -0.510000    15.9994   ; qtot -3.000
  2718        NH1    198      SER      N   2718    -0.470000    14.0070   ; qtot -3.470
  2719          H    198      SER     HN   2719     0.310000     1.0080   ; qtot -3.160
  2720        CT1    198      SER     CA   2720     0.070000    12.0110   ; qtot -3.090
  2721        HB1    198      SER     HA   2721     0.090000     1.0080   ; qtot -3.000
  2722        CT2    198      SER     CB   2722     0.050000    12.0110   ; qtot -2.950
  2723        HA2    198      SER    HB1   2723     0.090000     1.0080   ; qtot -2.860
  2724        HA2    198      SER    HB2   2724     0.090000     1.0080   ; qtot -2.770
  2725        OH1    198      SER     OG   2725    -0.660000    15.9994   ; qtot -3.430
  2726          H    198      SER    HG1   2726     0.430000     1.0080   ; qtot -3.000
  2727          C    198      SER      C   2727     0.510000    12.0110   ; qtot -2.490
  2728          O    198      SER      O   2728    -0.510000    15.9994   ; qtot -3.000
  2729        NH1    199      TRP      N   2729    -0.470000    14.0070   ; qtot -3.470
  2730          H    199      TRP     HN   2730     0.310000     1.0080   ; qtot -3.160
  2731        CT1    199      TRP     CA   2731     0.070000    12.0110   ; qtot -3.090
  2732        HB1    199      TRP     HA   2732     0.090000     1.0080   ; qtot -3.000
  2733        CT2    199      TRP     CB   2733    -0.180000    12.0110   ; qtot -3.180
  2734        HA2    199      TRP    HB1   2734     0.090000     1.0080   ; qtot -3.090
  2735        HA2    199      TRP    HB2   2735     0.090000     1.0080   ; qtot -3.000
  2736         CY    199      TRP     CG   2736    -0.030000    12.0110   ; qtot -3.030
  2737         CA    199      TRP    CD1   2737    -0.150000    12.0110   ; qtot -3.180
  2738         HP    199      TRP    HD1   2738     0.220000     1.0080   ; qtot -2.960
  2739         NY    199      TRP    NE1   2739    -0.510000    14.0070   ; qtot -3.470
  2740          H    199      TRP    HE1   2740     0.370000     1.0080   ; qtot -3.100
  2741        CPT    199      TRP    CE2   2741     0.240000    12.0110   ; qtot -2.860
  2742        CPT    199      TRP    CD2   2742     0.110000    12.0110   ; qtot -2.750
  2743        CAI    199      TRP    CE3   2743    -0.250000    12.0110   ; qtot -3.000
  2744         HP    199      TRP    HE3   2744     0.170000     1.0080   ; qtot -2.830
  2745         CA    199      TRP    CZ3   2745    -0.200000    12.0110   ; qtot -3.030
  2746         HP    199      TRP    HZ3   2746     0.140000     1.0080   ; qtot -2.890
  2747        CAI    199      TRP    CZ2   2747    -0.270000    12.0110   ; qtot -3.160
  2748         HP    199      TRP    HZ2   2748     0.160000     1.0080   ; qtot -3.000
  2749         CA    199      TRP    CH2   2749    -0.140000    12.0110   ; qtot -3.140
  2750         HP    199      TRP    HH2   2750     0.140000     1.0080   ; qtot -3.000
  2751          C    199      TRP      C   2751     0.510000    12.0110   ; qtot -2.490
  2752          O    199      TRP      O   2752    -0.510000    15.9994   ; qtot -3.000
  2753        NH1    200      VAL      N   2753    -0.470000    14.0070   ; qtot -3.470
  2754          H    200      VAL     HN   2754     0.310000     1.0080   ; qtot -3.160
  2755        CT1    200      VAL     CA   2755     0.070000    12.0110   ; qtot -3.090
  2756        HB1    200      VAL     HA   2756     0.090000     1.0080   ; qtot -3.000
  2757        CT1    200      VAL     CB   2757    -0.090000    12.0110   ; qtot -3.090
  2758        HA1    200      VAL     HB   2758     0.090000     1.0080   ; qtot -3.000
  2759        CT3    200      VAL    CG1   2759    -0.270000    12.0110   ; qtot -3.270
  2760        HA3    200      VAL   HG11   2760     0.090000     1.0080   ; qtot -3.180
  2761        HA3    200      VAL   HG12   2761     0.090000     1.0080   ; qtot -3.090
  2762        HA3    200      VAL   HG13   2762     0.090000     1.0080   ; qtot -3.000
  2763        CT3    200      VAL    CG2   2763    -0.270000    12.0110   ; qtot -3.270
  2764        HA3    200      VAL   HG21   2764     0.090000     1.0080   ; qtot -3.180
  2765        HA3    200      VAL   HG22   2765     0.090000     1.0080   ; qtot -3.090
  2766        HA3    200      VAL   HG23   2766     0.090000     1.0080   ; qtot -3.000
  2767          C    200      VAL      C   2767     0.510000    12.0110   ; qtot -2.490
  2768          O    200      VAL      O   2768    -0.510000    15.9994   ; qtot -3.000
  2769        NH1    201      GLY      N   2769    -0.470000    14.0070   ; qtot -3.470
  2770          H    201      GLY     HN   2770     0.310000     1.0080   ; qtot -3.160
  2771        CT2    201      GLY     CA   2771    -0.020000    12.0110   ; qtot -3.180
  2772        HB2    201      GLY    HA1   2772     0.090000     1.0080   ; qtot -3.090
  2773        HB2    201      GLY    HA2   2773     0.090000     1.0080   ; qtot -3.000
  2774          C    201      GLY      C   2774     0.510000    12.0110   ; qtot -2.490
  2775          O    201      GLY      O   2775    -0.510000    15.9994   ; qtot -3.000
  2776        NH1    202      CYS      N   2776    -0.470000    14.0070   ; qtot -3.470
  2777          H    202      CYS     HN   2777     0.310000     1.0080   ; qtot -3.160
  2778        CT1    202      CYS     CA   2778     0.070000    12.0110   ; qtot -3.090
  2779        HB1    202      CYS     HA   2779     0.090000     1.0080   ; qtot -3.000
  2780        CT2    202      CYS     CB   2780    -0.100000    12.0110   ; qtot -3.100
  2781        HA2    202      CYS    HB1   2781     0.090000     1.0080   ; qtot -3.010
  2782        HA2    202      CYS    HB2   2782     0.090000     1.0080   ; qtot -2.920
  2783         SM    202      CYS     SG   2783    -0.080000    32.0600   ; qtot -3.000
  2784          C    202      CYS      C   2784     0.510000    12.0110   ; qtot -2.490
  2785          O    202      CYS      O   2785    -0.510000    15.9994   ; qtot -3.000
  2786        NH1    203      LYS      N   2786    -0.470000    14.0070   ; qtot -3.470
  2787          H    203      LYS     HN   2787     0.310000     1.0080   ; qtot -3.160
  2788        CT1    203      LYS     CA   2788     0.070000    12.0110   ; qtot -3.090
  2789        HB1    203      LYS     HA   2789     0.090000     1.0080   ; qtot -3.000
  2790        CT2    203      LYS     CB   2790    -0.180000    12.0110   ; qtot -3.180
  2791        HA2    203      LYS    HB1   2791     0.090000     1.0080   ; qtot -3.090
  2792        HA2    203      LYS    HB2   2792     0.090000     1.0080   ; qtot -3.000
  2793        CT2    203      LYS     CG   2793    -0.180000    12.0110   ; qtot -3.180
  2794        HA2    203      LYS    HG1   2794     0.090000     1.0080   ; qtot -3.090
  2795        HA2    203      LYS    HG2   2795     0.090000     1.0080   ; qtot -3.000
  2796        CT2    203      LYS     CD   2796    -0.180000    12.0110   ; qtot -3.180
  2797        HA2    203      LYS    HD1   2797     0.090000     1.0080   ; qtot -3.090
  2798        HA2    203      LYS    HD2   2798     0.090000     1.0080   ; qtot -3.000
  2799        CT2    203      LYS     CE   2799     0.210000    12.0110   ; qtot -2.790
  2800        HA2    203      LYS    HE1   2800     0.050000     1.0080   ; qtot -2.740
  2801        HA2    203      LYS    HE2   2801     0.050000     1.0080   ; qtot -2.690
  2802        NH3    203      LYS     NZ   2802    -0.300000    14.0070   ; qtot -2.990
  2803         HC    203      LYS    HZ1   2803     0.330000     1.0080   ; qtot -2.660
  2804         HC    203      LYS    HZ2   2804     0.330000     1.0080   ; qtot -2.330
  2805         HC    203      LYS    HZ3   2805     0.330000     1.0080   ; qtot -2.000
  2806          C    203      LYS      C   2806     0.510000    12.0110   ; qtot -1.490
  2807          O    203      LYS      O   2807    -0.510000    15.9994   ; qtot -2.000
  2808        NH1    204      LEU      N   2808    -0.470000    14.0070   ; qtot -2.470
  2809          H    204      LEU     HN   2809     0.310000     1.0080   ; qtot -2.160
  2810        CT1    204      LEU     CA   2810     0.070000    12.0110   ; qtot -2.090
  2811        HB1    204      LEU     HA   2811     0.090000     1.0080   ; qtot -2.000
  2812        CT2    204      LEU     CB   2812    -0.180000    12.0110   ; qtot -2.180
  2813        HA2    204      LEU    HB1   2813     0.090000     1.0080   ; qtot -2.090
  2814        HA2    204      LEU    HB2   2814     0.090000     1.0080   ; qtot -2.000
  2815        CT1    204      LEU     CG   2815    -0.090000    12.0110   ; qtot -2.090
  2816        HA1    204      LEU     HG   2816     0.090000     1.0080   ; qtot -2.000
  2817        CT3    204      LEU    CD1   2817    -0.270000    12.0110   ; qtot -2.270
  2818        HA3    204      LEU   HD11   2818     0.090000     1.0080   ; qtot -2.180
  2819        HA3    204      LEU   HD12   2819     0.090000     1.0080   ; qtot -2.090
  2820        HA3    204      LEU   HD13   2820     0.090000     1.0080   ; qtot -2.000
  2821        CT3    204      LEU    CD2   2821    -0.270000    12.0110   ; qtot -2.270
  2822        HA3    204      LEU   HD21   2822     0.090000     1.0080   ; qtot -2.180
  2823        HA3    204      LEU   HD22   2823     0.090000     1.0080   ; qtot -2.090
  2824        HA3    204      LEU   HD23   2824     0.090000     1.0080   ; qtot -2.000
  2825          C    204      LEU      C   2825     0.510000    12.0110   ; qtot -1.490
  2826          O    204      LEU      O   2826    -0.510000    15.9994   ; qtot -2.000
  2827        NH1    205      SER      N   2827    -0.470000    14.0070   ; qtot -2.470
  2828          H    205      SER     HN   2828     0.310000     1.0080   ; qtot -2.160
  2829        CT1    205      SER     CA   2829     0.070000    12.0110   ; qtot -2.090
  2830        HB1    205      SER     HA   2830     0.090000     1.0080   ; qtot -2.000
  2831        CT2    205      SER     CB   2831     0.050000    12.0110   ; qtot -1.950
  2832        HA2    205      SER    HB1   2832     0.090000     1.0080   ; qtot -1.860
  2833        HA2    205      SER    HB2   2833     0.090000     1.0080   ; qtot -1.770
  2834        OH1    205      SER     OG   2834    -0.660000    15.9994   ; qtot -2.430
  2835          H    205      SER    HG1   2835     0.430000     1.0080   ; qtot -2.000
  2836          C    205      SER      C   2836     0.510000    12.0110   ; qtot -1.490
  2837          O    205      SER      O   2837    -0.510000    15.9994   ; qtot -2.000
  2838        NH1    206      LEU      N   2838    -0.470000    14.0070   ; qtot -2.470
  2839          H    206      LEU     HN   2839     0.310000     1.0080   ; qtot -2.160
  2840        CT1    206      LEU     CA   2840     0.070000    12.0110   ; qtot -2.090
  2841        HB1    206      LEU     HA   2841     0.090000     1.0080   ; qtot -2.000
  2842        CT2    206      LEU     CB   2842    -0.180000    12.0110   ; qtot -2.180
  2843        HA2    206      LEU    HB1   2843     0.090000     1.0080   ; qtot -2.090
  2844        HA2    206      LEU    HB2   2844     0.090000     1.0080   ; qtot -2.000
  2845        CT1    206      LEU     CG   2845    -0.090000    12.0110   ; qtot -2.090
  2846        HA1    206      LEU     HG   2846     0.090000     1.0080   ; qtot -2.000
  2847        CT3    206      LEU    CD1   2847    -0.270000    12.0110   ; qtot -2.270
  2848        HA3    206      LEU   HD11   2848     0.090000     1.0080   ; qtot -2.180
  2849        HA3    206      LEU   HD12   2849     0.090000     1.0080   ; qtot -2.090
  2850        HA3    206      LEU   HD13   2850     0.090000     1.0080   ; qtot -2.000
  2851        CT3    206      LEU    CD2   2851    -0.270000    12.0110   ; qtot -2.270
  2852        HA3    206      LEU   HD21   2852     0.090000     1.0080   ; qtot -2.180
  2853        HA3    206      LEU   HD22   2853     0.090000     1.0080   ; qtot -2.090
  2854        HA3    206      LEU   HD23   2854     0.090000     1.0080   ; qtot -2.000
  2855          C    206      LEU      C   2855     0.510000    12.0110   ; qtot -1.490
  2856          O    206      LEU      O   2856    -0.510000    15.9994   ; qtot -2.000
  2857        NH1    207      VAL      N   2857    -0.470000    14.0070   ; qtot -2.470
  2858          H    207      VAL     HN   2858     0.310000     1.0080   ; qtot -2.160
  2859        CT1    207      VAL     CA   2859     0.070000    12.0110   ; qtot -2.090
  2860        HB1    207      VAL     HA   2860     0.090000     1.0080   ; qtot -2.000
  2861        CT1    207      VAL     CB   2861    -0.090000    12.0110   ; qtot -2.090
  2862        HA1    207      VAL     HB   2862     0.090000     1.0080   ; qtot -2.000
  2863        CT3    207      VAL    CG1   2863    -0.270000    12.0110   ; qtot -2.270
  2864        HA3    207      VAL   HG11   2864     0.090000     1.0080   ; qtot -2.180
  2865        HA3    207      VAL   HG12   2865     0.090000     1.0080   ; qtot -2.090
  2866        HA3    207      VAL   HG13   2866     0.090000     1.0080   ; qtot -2.000
  2867        CT3    207      VAL    CG2   2867    -0.270000    12.0110   ; qtot -2.270
  2868        HA3    207      VAL   HG21   2868     0.090000     1.0080   ; qtot -2.180
  2869        HA3    207      VAL   HG22   2869     0.090000     1.0080   ; qtot -2.090
  2870        HA3    207      VAL   HG23   2870     0.090000     1.0080   ; qtot -2.000
  2871          C    207      VAL      C   2871     0.510000    12.0110   ; qtot -1.490
  2872          O    207      VAL      O   2872    -0.510000    15.9994   ; qtot -2.000
  2873        NH1    208      PHE      N   2873    -0.470000    14.0070   ; qtot -2.470
  2874          H    208      PHE     HN   2874     0.310000     1.0080   ; qtot -2.160
  2875        CT1    208      PHE     CA   2875     0.070000    12.0110   ; qtot -2.090
  2876        HB1    208      PHE     HA   2876     0.090000     1.0080   ; qtot -2.000
  2877        CT2    208      PHE     CB   2877    -0.180000    12.0110   ; qtot -2.180
  2878        HA2    208      PHE    HB1   2878     0.090000     1.0080   ; qtot -2.090
  2879        HA2    208      PHE    HB2   2879     0.090000     1.0080   ; qtot -2.000
  2880         CA    208      PHE     CG   2880     0.000000    12.0110   ; qtot -2.000
  2881         CA    208      PHE    CD1   2881    -0.115000    12.0110   ; qtot -2.115
  2882         HP    208      PHE    HD1   2882     0.115000     1.0080   ; qtot -2.000
  2883         CA    208      PHE    CE1   2883    -0.115000    12.0110   ; qtot -2.115
  2884         HP    208      PHE    HE1   2884     0.115000     1.0080   ; qtot -2.000
  2885         CA    208      PHE     CZ   2885    -0.115000    12.0110   ; qtot -2.115
  2886         HP    208      PHE     HZ   2886     0.115000     1.0080   ; qtot -2.000
  2887         CA    208      PHE    CD2   2887    -0.115000    12.0110   ; qtot -2.115
  2888         HP    208      PHE    HD2   2888     0.115000     1.0080   ; qtot -2.000
  2889         CA    208      PHE    CE2   2889    -0.115000    12.0110   ; qtot -2.115
  2890         HP    208      PHE    HE2   2890     0.115000     1.0080   ; qtot -2.000
  2891          C    208      PHE      C   2891     0.510000    12.0110   ; qtot -1.490
  2892          O    208      PHE      O   2892    -0.510000    15.9994   ; qtot -2.000
  2893        NH1    209      LEU      N   2893    -0.470000    14.0070   ; qtot -2.470
  2894          H    209      LEU     HN   2894     0.310000     1.0080   ; qtot -2.160
  2895        CT1    209      LEU     CA   2895     0.070000    12.0110   ; qtot -2.090
  2896        HB1    209      LEU     HA   2896     0.090000     1.0080   ; qtot -2.000
  2897        CT2    209      LEU     CB   2897    -0.180000    12.0110   ; qtot -2.180
  2898        HA2    209      LEU    HB1   2898     0.090000     1.0080   ; qtot -2.090
  2899        HA2    209      LEU    HB2   2899     0.090000     1.0080   ; qtot -2.000
  2900        CT1    209      LEU     CG   2900    -0.090000    12.0110   ; qtot -2.090
  2901        HA1    209      LEU     HG   2901     0.090000     1.0080   ; qtot -2.000
  2902        CT3    209      LEU    CD1   2902    -0.270000    12.0110   ; qtot -2.270
  2903        HA3    209      LEU   HD11   2903     0.090000     1.0080   ; qtot -2.180
  2904        HA3    209      LEU   HD12   2904     0.090000     1.0080   ; qtot -2.090
  2905        HA3    209      LEU   HD13   2905     0.090000     1.0080   ; qtot -2.000
  2906        CT3    209      LEU    CD2   2906    -0.270000    12.0110   ; qtot -2.270
  2907        HA3    209      LEU   HD21   2907     0.090000     1.0080   ; qtot -2.180
  2908        HA3    209      LEU   HD22   2908     0.090000     1.0080   ; qtot -2.090
  2909        HA3    209      LEU   HD23   2909     0.090000     1.0080   ; qtot -2.000
  2910          C    209      LEU      C   2910     0.510000    12.0110   ; qtot -1.490
  2911          O    209      LEU      O   2911    -0.510000    15.9994   ; qtot -2.000
  2912        NH1    210      GLN      N   2912    -0.470000    14.0070   ; qtot -2.470
  2913          H    210      GLN     HN   2913     0.310000     1.0080   ; qtot -2.160
  2914        CT1    210      GLN     CA   2914     0.070000    12.0110   ; qtot -2.090
  2915        HB1    210      GLN     HA   2915     0.090000     1.0080   ; qtot -2.000
  2916        CT2    210      GLN     CB   2916    -0.180000    12.0110   ; qtot -2.180
  2917        HA2    210      GLN    HB1   2917     0.090000     1.0080   ; qtot -2.090
  2918        HA2    210      GLN    HB2   2918     0.090000     1.0080   ; qtot -2.000
  2919        CT2    210      GLN     CG   2919    -0.180000    12.0110   ; qtot -2.180
  2920        HA2    210      GLN    HG1   2920     0.090000     1.0080   ; qtot -2.090
  2921        HA2    210      GLN    HG2   2921     0.090000     1.0080   ; qtot -2.000
  2922         CC    210      GLN     CD   2922     0.550000    12.0110   ; qtot -1.450
  2923          O    210      GLN    OE1   2923    -0.550000    15.9994   ; qtot -2.000
  2924        NH2    210      GLN    NE2   2924    -0.620000    14.0070   ; qtot -2.620
  2925          H    210      GLN   HE21   2925     0.320000     1.0080   ; qtot -2.300
  2926          H    210      GLN   HE22   2926     0.300000     1.0080   ; qtot -2.000
  2927          C    210      GLN      C   2927     0.510000    12.0110   ; qtot -1.490
  2928          O    210      GLN      O   2928    -0.510000    15.9994   ; qtot -2.000
  2929        NH1    211      TYR      N   2929    -0.470000    14.0070   ; qtot -2.470
  2930          H    211      TYR     HN   2930     0.310000     1.0080   ; qtot -2.160
  2931        CT1    211      TYR     CA   2931     0.070000    12.0110   ; qtot -2.090
  2932        HB1    211      TYR     HA   2932     0.090000     1.0080   ; qtot -2.000
  2933        CT2    211      TYR     CB   2933    -0.180000    12.0110   ; qtot -2.180
  2934        HA2    211      TYR    HB1   2934     0.090000     1.0080   ; qtot -2.090
  2935        HA2    211      TYR    HB2   2935     0.090000     1.0080   ; qtot -2.000
  2936         CA    211      TYR     CG   2936     0.000000    12.0110   ; qtot -2.000
  2937         CA    211      TYR    CD1   2937    -0.115000    12.0110   ; qtot -2.115
  2938         HP    211      TYR    HD1   2938     0.115000     1.0080   ; qtot -2.000
  2939         CA    211      TYR    CE1   2939    -0.115000    12.0110   ; qtot -2.115
  2940         HP    211      TYR    HE1   2940     0.115000     1.0080   ; qtot -2.000
  2941         CA    211      TYR     CZ   2941     0.110000    12.0110   ; qtot -1.890
  2942        OH1    211      TYR     OH   2942    -0.540000    15.9994   ; qtot -2.430
  2943          H    211      TYR     HH   2943     0.430000     1.0080   ; qtot -2.000
  2944         CA    211      TYR    CD2   2944    -0.115000    12.0110   ; qtot -2.115
  2945         HP    211      TYR    HD2   2945     0.115000     1.0080   ; qtot -2.000
  2946         CA    211      TYR    CE2   2946    -0.115000    12.0110   ; qtot -2.115
  2947         HP    211      TYR    HE2   2947     0.115000     1.0080   ; qtot -2.000
  2948          C    211      TYR      C   2948     0.510000    12.0110   ; qtot -1.490
  2949          O    211      TYR      O   2949    -0.510000    15.9994   ; qtot -2.000
  2950        NH1    212      CYS      N   2950    -0.470000    14.0070   ; qtot -2.470
  2951          H    212      CYS     HN   2951     0.310000     1.0080   ; qtot -2.160
  2952        CT1    212      CYS     CA   2952     0.070000    12.0110   ; qtot -2.090
  2953        HB1    212      CYS     HA   2953     0.090000     1.0080   ; qtot -2.000
  2954        CT2    212      CYS     CB   2954    -0.110000    12.0110   ; qtot -2.110
  2955        HA2    212      CYS    HB1   2955     0.090000     1.0080   ; qtot -2.020
  2956        HA2    212      CYS    HB2   2956     0.090000     1.0080   ; qtot -1.930
  2957          S    212      CYS     SG   2957    -0.230000    32.0600   ; qtot -2.160
  2958         HS    212      CYS    HG1   2958     0.160000     1.0080   ; qtot -2.000
  2959          C    212      CYS      C   2959     0.510000    12.0110   ; qtot -1.490
  2960          O    212      CYS      O   2960    -0.510000    15.9994   ; qtot -2.000
  2961        NH1    213      ILE      N   2961    -0.470000    14.0070   ; qtot -2.470
  2962          H    213      ILE     HN   2962     0.310000     1.0080   ; qtot -2.160
  2963        CT1    213      ILE     CA   2963     0.070000    12.0110   ; qtot -2.090
  2964        HB1    213      ILE     HA   2964     0.090000     1.0080   ; qtot -2.000
  2965        CT1    213      ILE     CB   2965    -0.090000    12.0110   ; qtot -2.090
  2966        HA1    213      ILE     HB   2966     0.090000     1.0080   ; qtot -2.000
  2967        CT3    213      ILE    CG2   2967    -0.270000    12.0110   ; qtot -2.270
  2968        HA3    213      ILE   HG21   2968     0.090000     1.0080   ; qtot -2.180
  2969        HA3    213      ILE   HG22   2969     0.090000     1.0080   ; qtot -2.090
  2970        HA3    213      ILE   HG23   2970     0.090000     1.0080   ; qtot -2.000
  2971        CT2    213      ILE    CG1   2971    -0.180000    12.0110   ; qtot -2.180
  2972        HA2    213      ILE   HG11   2972     0.090000     1.0080   ; qtot -2.090
  2973        HA2    213      ILE   HG12   2973     0.090000     1.0080   ; qtot -2.000
  2974        CT3    213      ILE     CD   2974    -0.270000    12.0110   ; qtot -2.270
  2975        HA3    213      ILE    HD1   2975     0.090000     1.0080   ; qtot -2.180
  2976        HA3    213      ILE    HD2   2976     0.090000     1.0080   ; qtot -2.090
  2977        HA3    213      ILE    HD3   2977     0.090000     1.0080   ; qtot -2.000
  2978          C    213      ILE      C   2978     0.510000    12.0110   ; qtot -1.490
  2979          O    213      ILE      O   2979    -0.510000    15.9994   ; qtot -2.000
  2980        NH1    214      MET      N   2980    -0.470000    14.0070   ; qtot -2.470
  2981          H    214      MET     HN   2981     0.310000     1.0080   ; qtot -2.160
  2982        CT1    214      MET     CA   2982     0.070000    12.0110   ; qtot -2.090
  2983        HB1    214      MET     HA   2983     0.090000     1.0080   ; qtot -2.000
  2984        CT2    214      MET     CB   2984    -0.180000    12.0110   ; qtot -2.180
  2985        HA2    214      MET    HB1   2985     0.090000     1.0080   ; qtot -2.090
  2986        HA2    214      MET    HB2   2986     0.090000     1.0080   ; qtot -2.000
  2987        CT2    214      MET     CG   2987    -0.140000    12.0110   ; qtot -2.140
  2988        HA2    214      MET    HG1   2988     0.090000     1.0080   ; qtot -2.050
  2989        HA2    214      MET    HG2   2989     0.090000     1.0080   ; qtot -1.960
  2990          S    214      MET     SD   2990    -0.090000    32.0600   ; qtot -2.050
  2991        CT3    214      MET     CE   2991    -0.220000    12.0110   ; qtot -2.270
  2992        HA3    214      MET    HE1   2992     0.090000     1.0080   ; qtot -2.180
  2993        HA3    214      MET    HE2   2993     0.090000     1.0080   ; qtot -2.090
  2994        HA3    214      MET    HE3   2994     0.090000     1.0080   ; qtot -2.000
  2995          C    214      MET      C   2995     0.510000    12.0110   ; qtot -1.490
  2996          O    214      MET      O   2996    -0.510000    15.9994   ; qtot -2.000
  2997        NH1    215      ALA      N   2997    -0.470000    14.0070   ; qtot -2.470
  2998          H    215      ALA     HN   2998     0.310000     1.0080   ; qtot -2.160
  2999        CT1    215      ALA     CA   2999     0.070000    12.0110   ; qtot -2.090
  3000        HB1    215      ALA     HA   3000     0.090000     1.0080   ; qtot -2.000
  3001        CT3    215      ALA     CB   3001    -0.270000    12.0110   ; qtot -2.270
  3002        HA3    215      ALA    HB1   3002     0.090000     1.0080   ; qtot -2.180
  3003        HA3    215      ALA    HB2   3003     0.090000     1.0080   ; qtot -2.090
  3004        HA3    215      ALA    HB3   3004     0.090000     1.0080   ; qtot -2.000
  3005          C    215      ALA      C   3005     0.510000    12.0110   ; qtot -1.490
  3006          O    215      ALA      O   3006    -0.510000    15.9994   ; qtot -2.000
  3007        NH1    216      ASN      N   3007    -0.470000    14.0070   ; qtot -2.470
  3008          H    216      ASN     HN   3008     0.310000     1.0080   ; qtot -2.160
  3009        CT1    216      ASN     CA   3009     0.070000    12.0110   ; qtot -2.090
  3010        HB1    216      ASN     HA   3010     0.090000     1.0080   ; qtot -2.000
  3011        CT2    216      ASN     CB   3011    -0.180000    12.0110   ; qtot -2.180
  3012        HA2    216      ASN    HB1   3012     0.090000     1.0080   ; qtot -2.090
  3013        HA2    216      ASN    HB2   3013     0.090000     1.0080   ; qtot -2.000
  3014         CC    216      ASN     CG   3014     0.550000    12.0110   ; qtot -1.450
  3015          O    216      ASN    OD1   3015    -0.550000    15.9994   ; qtot -2.000
  3016        NH2    216      ASN    ND2   3016    -0.620000    14.0070   ; qtot -2.620
  3017          H    216      ASN   HD21   3017     0.320000     1.0080   ; qtot -2.300
  3018          H    216      ASN   HD22   3018     0.300000     1.0080   ; qtot -2.000
  3019          C    216      ASN      C   3019     0.510000    12.0110   ; qtot -1.490
  3020          O    216      ASN      O   3020    -0.510000    15.9994   ; qtot -2.000
  3021        NH1    217      PHE      N   3021    -0.470000    14.0070   ; qtot -2.470
  3022          H    217      PHE     HN   3022     0.310000     1.0080   ; qtot -2.160
  3023        CT1    217      PHE     CA   3023     0.070000    12.0110   ; qtot -2.090
  3024        HB1    217      PHE     HA   3024     0.090000     1.0080   ; qtot -2.000
  3025        CT2    217      PHE     CB   3025    -0.180000    12.0110   ; qtot -2.180
  3026        HA2    217      PHE    HB1   3026     0.090000     1.0080   ; qtot -2.090
  3027        HA2    217      PHE    HB2   3027     0.090000     1.0080   ; qtot -2.000
  3028         CA    217      PHE     CG   3028     0.000000    12.0110   ; qtot -2.000
  3029         CA    217      PHE    CD1   3029    -0.115000    12.0110   ; qtot -2.115
  3030         HP    217      PHE    HD1   3030     0.115000     1.0080   ; qtot -2.000
  3031         CA    217      PHE    CE1   3031    -0.115000    12.0110   ; qtot -2.115
  3032         HP    217      PHE    HE1   3032     0.115000     1.0080   ; qtot -2.000
  3033         CA    217      PHE     CZ   3033    -0.115000    12.0110   ; qtot -2.115
  3034         HP    217      PHE     HZ   3034     0.115000     1.0080   ; qtot -2.000
  3035         CA    217      PHE    CD2   3035    -0.115000    12.0110   ; qtot -2.115
  3036         HP    217      PHE    HD2   3036     0.115000     1.0080   ; qtot -2.000
  3037         CA    217      PHE    CE2   3037    -0.115000    12.0110   ; qtot -2.115
  3038         HP    217      PHE    HE2   3038     0.115000     1.0080   ; qtot -2.000
  3039          C    217      PHE      C   3039     0.510000    12.0110   ; qtot -1.490
  3040          O    217      PHE      O   3040    -0.510000    15.9994   ; qtot -2.000
  3041        NH1    218      PHE      N   3041    -0.470000    14.0070   ; qtot -2.470
  3042          H    218      PHE     HN   3042     0.310000     1.0080   ; qtot -2.160
  3043        CT1    218      PHE     CA   3043     0.070000    12.0110   ; qtot -2.090
  3044        HB1    218      PHE     HA   3044     0.090000     1.0080   ; qtot -2.000
  3045        CT2    218      PHE     CB   3045    -0.180000    12.0110   ; qtot -2.180
  3046        HA2    218      PHE    HB1   3046     0.090000     1.0080   ; qtot -2.090
  3047        HA2    218      PHE    HB2   3047     0.090000     1.0080   ; qtot -2.000
  3048         CA    218      PHE     CG   3048     0.000000    12.0110   ; qtot -2.000
  3049         CA    218      PHE    CD1   3049    -0.115000    12.0110   ; qtot -2.115
  3050         HP    218      PHE    HD1   3050     0.115000     1.0080   ; qtot -2.000
  3051         CA    218      PHE    CE1   3051    -0.115000    12.0110   ; qtot -2.115
  3052         HP    218      PHE    HE1   3052     0.115000     1.0080   ; qtot -2.000
  3053         CA    218      PHE     CZ   3053    -0.115000    12.0110   ; qtot -2.115
  3054         HP    218      PHE     HZ   3054     0.115000     1.0080   ; qtot -2.000
  3055         CA    218      PHE    CD2   3055    -0.115000    12.0110   ; qtot -2.115
  3056         HP    218      PHE    HD2   3056     0.115000     1.0080   ; qtot -2.000
  3057         CA    218      PHE    CE2   3057    -0.115000    12.0110   ; qtot -2.115
  3058         HP    218      PHE    HE2   3058     0.115000     1.0080   ; qtot -2.000
  3059          C    218      PHE      C   3059     0.510000    12.0110   ; qtot -1.490
  3060          O    218      PHE      O   3060    -0.510000    15.9994   ; qtot -2.000
  3061        NH1    219      TRP      N   3061    -0.470000    14.0070   ; qtot -2.470
  3062          H    219      TRP     HN   3062     0.310000     1.0080   ; qtot -2.160
  3063        CT1    219      TRP     CA   3063     0.070000    12.0110   ; qtot -2.090
  3064        HB1    219      TRP     HA   3064     0.090000     1.0080   ; qtot -2.000
  3065        CT2    219      TRP     CB   3065    -0.180000    12.0110   ; qtot -2.180
  3066        HA2    219      TRP    HB1   3066     0.090000     1.0080   ; qtot -2.090
  3067        HA2    219      TRP    HB2   3067     0.090000     1.0080   ; qtot -2.000
  3068         CY    219      TRP     CG   3068    -0.030000    12.0110   ; qtot -2.030
  3069         CA    219      TRP    CD1   3069    -0.150000    12.0110   ; qtot -2.180
  3070         HP    219      TRP    HD1   3070     0.220000     1.0080   ; qtot -1.960
  3071         NY    219      TRP    NE1   3071    -0.510000    14.0070   ; qtot -2.470
  3072          H    219      TRP    HE1   3072     0.370000     1.0080   ; qtot -2.100
  3073        CPT    219      TRP    CE2   3073     0.240000    12.0110   ; qtot -1.860
  3074        CPT    219      TRP    CD2   3074     0.110000    12.0110   ; qtot -1.750
  3075        CAI    219      TRP    CE3   3075    -0.250000    12.0110   ; qtot -2.000
  3076         HP    219      TRP    HE3   3076     0.170000     1.0080   ; qtot -1.830
  3077         CA    219      TRP    CZ3   3077    -0.200000    12.0110   ; qtot -2.030
  3078         HP    219      TRP    HZ3   3078     0.140000     1.0080   ; qtot -1.890
  3079        CAI    219      TRP    CZ2   3079    -0.270000    12.0110   ; qtot -2.160
  3080         HP    219      TRP    HZ2   3080     0.160000     1.0080   ; qtot -2.000
  3081         CA    219      TRP    CH2   3081    -0.140000    12.0110   ; qtot -2.140
  3082         HP    219      TRP    HH2   3082     0.140000     1.0080   ; qtot -2.000
  3083          C    219      TRP      C   3083     0.510000    12.0110   ; qtot -1.490
  3084          O    219      TRP      O   3084    -0.510000    15.9994   ; qtot -2.000
  3085        NH1    220      LEU      N   3085    -0.470000    14.0070   ; qtot -2.470
  3086          H    220      LEU     HN   3086     0.310000     1.0080   ; qtot -2.160
  3087        CT1    220      LEU     CA   3087     0.070000    12.0110   ; qtot -2.090
  3088        HB1    220      LEU     HA   3088     0.090000     1.0080   ; qtot -2.000
  3089        CT2    220      LEU     CB   3089    -0.180000    12.0110   ; qtot -2.180
  3090        HA2    220      LEU    HB1   3090     0.090000     1.0080   ; qtot -2.090
  3091        HA2    220      LEU    HB2   3091     0.090000     1.0080   ; qtot -2.000
  3092        CT1    220      LEU     CG   3092    -0.090000    12.0110   ; qtot -2.090
  3093        HA1    220      LEU     HG   3093     0.090000     1.0080   ; qtot -2.000
  3094        CT3    220      LEU    CD1   3094    -0.270000    12.0110   ; qtot -2.270
  3095        HA3    220      LEU   HD11   3095     0.090000     1.0080   ; qtot -2.180
  3096        HA3    220      LEU   HD12   3096     0.090000     1.0080   ; qtot -2.090
  3097        HA3    220      LEU   HD13   3097     0.090000     1.0080   ; qtot -2.000
  3098        CT3    220      LEU    CD2   3098    -0.270000    12.0110   ; qtot -2.270
  3099        HA3    220      LEU   HD21   3099     0.090000     1.0080   ; qtot -2.180
  3100        HA3    220      LEU   HD22   3100     0.090000     1.0080   ; qtot -2.090
  3101        HA3    220      LEU   HD23   3101     0.090000     1.0080   ; qtot -2.000
  3102          C    220      LEU      C   3102     0.510000    12.0110   ; qtot -1.490
  3103          O    220      LEU      O   3103    -0.510000    15.9994   ; qtot -2.000
  3104        NH1    221      LEU      N   3104    -0.470000    14.0070   ; qtot -2.470
  3105          H    221      LEU     HN   3105     0.310000     1.0080   ; qtot -2.160
  3106        CT1    221      LEU     CA   3106     0.070000    12.0110   ; qtot -2.090
  3107        HB1    221      LEU     HA   3107     0.090000     1.0080   ; qtot -2.000
  3108        CT2    221      LEU     CB   3108    -0.180000    12.0110   ; qtot -2.180
  3109        HA2    221      LEU    HB1   3109     0.090000     1.0080   ; qtot -2.090
  3110        HA2    221      LEU    HB2   3110     0.090000     1.0080   ; qtot -2.000
  3111        CT1    221      LEU     CG   3111    -0.090000    12.0110   ; qtot -2.090
  3112        HA1    221      LEU     HG   3112     0.090000     1.0080   ; qtot -2.000
  3113        CT3    221      LEU    CD1   3113    -0.270000    12.0110   ; qtot -2.270
  3114        HA3    221      LEU   HD11   3114     0.090000     1.0080   ; qtot -2.180
  3115        HA3    221      LEU   HD12   3115     0.090000     1.0080   ; qtot -2.090
  3116        HA3    221      LEU   HD13   3116     0.090000     1.0080   ; qtot -2.000
  3117        CT3    221      LEU    CD2   3117    -0.270000    12.0110   ; qtot -2.270
  3118        HA3    221      LEU   HD21   3118     0.090000     1.0080   ; qtot -2.180
  3119        HA3    221      LEU   HD22   3119     0.090000     1.0080   ; qtot -2.090
  3120        HA3    221      LEU   HD23   3120     0.090000     1.0080   ; qtot -2.000
  3121          C    221      LEU      C   3121     0.510000    12.0110   ; qtot -1.490
  3122          O    221      LEU      O   3122    -0.510000    15.9994   ; qtot -2.000
  3123        NH1    222      VAL      N   3123    -0.470000    14.0070   ; qtot -2.470
  3124          H    222      VAL     HN   3124     0.310000     1.0080   ; qtot -2.160
  3125        CT1    222      VAL     CA   3125     0.070000    12.0110   ; qtot -2.090
  3126        HB1    222      VAL     HA   3126     0.090000     1.0080   ; qtot -2.000
  3127        CT1    222      VAL     CB   3127    -0.090000    12.0110   ; qtot -2.090
  3128        HA1    222      VAL     HB   3128     0.090000     1.0080   ; qtot -2.000
  3129        CT3    222      VAL    CG1   3129    -0.270000    12.0110   ; qtot -2.270
  3130        HA3    222      VAL   HG11   3130     0.090000     1.0080   ; qtot -2.180
  3131        HA3    222      VAL   HG12   3131     0.090000     1.0080   ; qtot -2.090
  3132        HA3    222      VAL   HG13   3132     0.090000     1.0080   ; qtot -2.000
  3133        CT3    222      VAL    CG2   3133    -0.270000    12.0110   ; qtot -2.270
  3134        HA3    222      VAL   HG21   3134     0.090000     1.0080   ; qtot -2.180
  3135        HA3    222      VAL   HG22   3135     0.090000     1.0080   ; qtot -2.090
  3136        HA3    222      VAL   HG23   3136     0.090000     1.0080   ; qtot -2.000
  3137          C    222      VAL      C   3137     0.510000    12.0110   ; qtot -1.490
  3138          O    222      VAL      O   3138    -0.510000    15.9994   ; qtot -2.000
  3139        NH1    223      GLU      N   3139    -0.470000    14.0070   ; qtot -2.470
  3140          H    223      GLU     HN   3140     0.310000     1.0080   ; qtot -2.160
  3141        CT1    223      GLU     CA   3141     0.070000    12.0110   ; qtot -2.090
  3142        HB1    223      GLU     HA   3142     0.090000     1.0080   ; qtot -2.000
  3143       CT2A    223      GLU     CB   3143    -0.180000    12.0110   ; qtot -2.180
  3144        HA2    223      GLU    HB1   3144     0.090000     1.0080   ; qtot -2.090
  3145        HA2    223      GLU    HB2   3145     0.090000     1.0080   ; qtot -2.000
  3146        CT2    223      GLU     CG   3146    -0.280000    12.0110   ; qtot -2.280
  3147        HA2    223      GLU    HG1   3147     0.090000     1.0080   ; qtot -2.190
  3148        HA2    223      GLU    HG2   3148     0.090000     1.0080   ; qtot -2.100
  3149         CC    223      GLU     CD   3149     0.620000    12.0110   ; qtot -1.480
  3150         OC    223      GLU    OE1   3150    -0.760000    15.9994   ; qtot -2.240
  3151         OC    223      GLU    OE2   3151    -0.760000    15.9994   ; qtot -3.000
  3152          C    223      GLU      C   3152     0.510000    12.0110   ; qtot -2.490
  3153          O    223      GLU      O   3153    -0.510000    15.9994   ; qtot -3.000
  3154        NH1    224      GLY      N   3154    -0.470000    14.0070   ; qtot -3.470
  3155          H    224      GLY     HN   3155     0.310000     1.0080   ; qtot -3.160
  3156        CT2    224      GLY     CA   3156    -0.020000    12.0110   ; qtot -3.180
  3157        HB2    224      GLY    HA1   3157     0.090000     1.0080   ; qtot -3.090
  3158        HB2    224      GLY    HA2   3158     0.090000     1.0080   ; qtot -3.000
  3159          C    224      GLY      C   3159     0.510000    12.0110   ; qtot -2.490
  3160          O    224      GLY      O   3160    -0.510000    15.9994   ; qtot -3.000
  3161        NH1    225      LEU      N   3161    -0.470000    14.0070   ; qtot -3.470
  3162          H    225      LEU     HN   3162     0.310000     1.0080   ; qtot -3.160
  3163        CT1    225      LEU     CA   3163     0.070000    12.0110   ; qtot -3.090
  3164        HB1    225      LEU     HA   3164     0.090000     1.0080   ; qtot -3.000
  3165        CT2    225      LEU     CB   3165    -0.180000    12.0110   ; qtot -3.180
  3166        HA2    225      LEU    HB1   3166     0.090000     1.0080   ; qtot -3.090
  3167        HA2    225      LEU    HB2   3167     0.090000     1.0080   ; qtot -3.000
  3168        CT1    225      LEU     CG   3168    -0.090000    12.0110   ; qtot -3.090
  3169        HA1    225      LEU     HG   3169     0.090000     1.0080   ; qtot -3.000
  3170        CT3    225      LEU    CD1   3170    -0.270000    12.0110   ; qtot -3.270
  3171        HA3    225      LEU   HD11   3171     0.090000     1.0080   ; qtot -3.180
  3172        HA3    225      LEU   HD12   3172     0.090000     1.0080   ; qtot -3.090
  3173        HA3    225      LEU   HD13   3173     0.090000     1.0080   ; qtot -3.000
  3174        CT3    225      LEU    CD2   3174    -0.270000    12.0110   ; qtot -3.270
  3175        HA3    225      LEU   HD21   3175     0.090000     1.0080   ; qtot -3.180
  3176        HA3    225      LEU   HD22   3176     0.090000     1.0080   ; qtot -3.090
  3177        HA3    225      LEU   HD23   3177     0.090000     1.0080   ; qtot -3.000
  3178          C    225      LEU      C   3178     0.510000    12.0110   ; qtot -2.490
  3179          O    225      LEU      O   3179    -0.510000    15.9994   ; qtot -3.000
  3180        NH1    226      TYR      N   3180    -0.470000    14.0070   ; qtot -3.470
  3181          H    226      TYR     HN   3181     0.310000     1.0080   ; qtot -3.160
  3182        CT1    226      TYR     CA   3182     0.070000    12.0110   ; qtot -3.090
  3183        HB1    226      TYR     HA   3183     0.090000     1.0080   ; qtot -3.000
  3184        CT2    226      TYR     CB   3184    -0.180000    12.0110   ; qtot -3.180
  3185        HA2    226      TYR    HB1   3185     0.090000     1.0080   ; qtot -3.090
  3186        HA2    226      TYR    HB2   3186     0.090000     1.0080   ; qtot -3.000
  3187         CA    226      TYR     CG   3187     0.000000    12.0110   ; qtot -3.000
  3188         CA    226      TYR    CD1   3188    -0.115000    12.0110   ; qtot -3.115
  3189         HP    226      TYR    HD1   3189     0.115000     1.0080   ; qtot -3.000
  3190         CA    226      TYR    CE1   3190    -0.115000    12.0110   ; qtot -3.115
  3191         HP    226      TYR    HE1   3191     0.115000     1.0080   ; qtot -3.000
  3192         CA    226      TYR     CZ   3192     0.110000    12.0110   ; qtot -2.890
  3193        OH1    226      TYR     OH   3193    -0.540000    15.9994   ; qtot -3.430
  3194          H    226      TYR     HH   3194     0.430000     1.0080   ; qtot -3.000
  3195         CA    226      TYR    CD2   3195    -0.115000    12.0110   ; qtot -3.115
  3196         HP    226      TYR    HD2   3196     0.115000     1.0080   ; qtot -3.000
  3197         CA    226      TYR    CE2   3197    -0.115000    12.0110   ; qtot -3.115
  3198         HP    226      TYR    HE2   3198     0.115000     1.0080   ; qtot -3.000
  3199          C    226      TYR      C   3199     0.510000    12.0110   ; qtot -2.490
  3200          O    226      TYR      O   3200    -0.510000    15.9994   ; qtot -3.000
  3201        NH1    227      LEU      N   3201    -0.470000    14.0070   ; qtot -3.470
  3202          H    227      LEU     HN   3202     0.310000     1.0080   ; qtot -3.160
  3203        CT1    227      LEU     CA   3203     0.070000    12.0110   ; qtot -3.090
  3204        HB1    227      LEU     HA   3204     0.090000     1.0080   ; qtot -3.000
  3205        CT2    227      LEU     CB   3205    -0.180000    12.0110   ; qtot -3.180
  3206        HA2    227      LEU    HB1   3206     0.090000     1.0080   ; qtot -3.090
  3207        HA2    227      LEU    HB2   3207     0.090000     1.0080   ; qtot -3.000
  3208        CT1    227      LEU     CG   3208    -0.090000    12.0110   ; qtot -3.090
  3209        HA1    227      LEU     HG   3209     0.090000     1.0080   ; qtot -3.000
  3210        CT3    227      LEU    CD1   3210    -0.270000    12.0110   ; qtot -3.270
  3211        HA3    227      LEU   HD11   3211     0.090000     1.0080   ; qtot -3.180
  3212        HA3    227      LEU   HD12   3212     0.090000     1.0080   ; qtot -3.090
  3213        HA3    227      LEU   HD13   3213     0.090000     1.0080   ; qtot -3.000
  3214        CT3    227      LEU    CD2   3214    -0.270000    12.0110   ; qtot -3.270
  3215        HA3    227      LEU   HD21   3215     0.090000     1.0080   ; qtot -3.180
  3216        HA3    227      LEU   HD22   3216     0.090000     1.0080   ; qtot -3.090
  3217        HA3    227      LEU   HD23   3217     0.090000     1.0080   ; qtot -3.000
  3218          C    227      LEU      C   3218     0.510000    12.0110   ; qtot -2.490
  3219          O    227      LEU      O   3219    -0.510000    15.9994   ; qtot -3.000
  3220        NH1    228      HSD      N   3220    -0.470000    14.0070   ; qtot -3.470
  3221          H    228      HSD     HN   3221     0.310000     1.0080   ; qtot -3.160
  3222        CT1    228      HSD     CA   3222     0.070000    12.0110   ; qtot -3.090
  3223        HB1    228      HSD     HA   3223     0.090000     1.0080   ; qtot -3.000
  3224        CT2    228      HSD     CB   3224    -0.090000    12.0110   ; qtot -3.090
  3225        HA2    228      HSD    HB1   3225     0.090000     1.0080   ; qtot -3.000
  3226        HA2    228      HSD    HB2   3226     0.090000     1.0080   ; qtot -2.910
  3227        NR1    228      HSD    ND1   3227    -0.360000    14.0070   ; qtot -3.270
  3228          H    228      HSD    HD1   3228     0.320000     1.0080   ; qtot -2.950
  3229       CPH1    228      HSD     CG   3229    -0.050000    12.0110   ; qtot -3.000
  3230       CPH2    228      HSD    CE1   3230     0.250000    12.0110   ; qtot -2.750
  3231        HR1    228      HSD    HE1   3231     0.130000     1.0080   ; qtot -2.620
  3232        NR2    228      HSD    NE2   3232    -0.700000    14.0070   ; qtot -3.320
  3233       CPH1    228      HSD    CD2   3233     0.220000    12.0110   ; qtot -3.100
  3234        HR3    228      HSD    HD2   3234     0.100000     1.0080   ; qtot -3.000
  3235          C    228      HSD      C   3235     0.510000    12.0110   ; qtot -2.490
  3236          O    228      HSD      O   3236    -0.510000    15.9994   ; qtot -3.000
  3237        NH1    229      THR      N   3237    -0.470000    14.0070   ; qtot -3.470
  3238          H    229      THR     HN   3238     0.310000     1.0080   ; qtot -3.160
  3239        CT1    229      THR     CA   3239     0.070000    12.0110   ; qtot -3.090
  3240        HB1    229      THR     HA   3240     0.090000     1.0080   ; qtot -3.000
  3241        CT1    229      THR     CB   3241     0.140000    12.0110   ; qtot -2.860
  3242        HA1    229      THR     HB   3242     0.090000     1.0080   ; qtot -2.770
  3243        OH1    229      THR    OG1   3243    -0.660000    15.9994   ; qtot -3.430
  3244          H    229      THR    HG1   3244     0.430000     1.0080   ; qtot -3.000
  3245        CT3    229      THR    CG2   3245    -0.270000    12.0110   ; qtot -3.270
  3246        HA3    229      THR   HG21   3246     0.090000     1.0080   ; qtot -3.180
  3247        HA3    229      THR   HG22   3247     0.090000     1.0080   ; qtot -3.090
  3248        HA3    229      THR   HG23   3248     0.090000     1.0080   ; qtot -3.000
  3249          C    229      THR      C   3249     0.510000    12.0110   ; qtot -2.490
  3250          O    229      THR      O   3250    -0.510000    15.9994   ; qtot -3.000
  3251        NH1    230      LEU      N   3251    -0.470000    14.0070   ; qtot -3.470
  3252          H    230      LEU     HN   3252     0.310000     1.0080   ; qtot -3.160
  3253        CT1    230      LEU     CA   3253     0.070000    12.0110   ; qtot -3.090
  3254        HB1    230      LEU     HA   3254     0.090000     1.0080   ; qtot -3.000
  3255        CT2    230      LEU     CB   3255    -0.180000    12.0110   ; qtot -3.180
  3256        HA2    230      LEU    HB1   3256     0.090000     1.0080   ; qtot -3.090
  3257        HA2    230      LEU    HB2   3257     0.090000     1.0080   ; qtot -3.000
  3258        CT1    230      LEU     CG   3258    -0.090000    12.0110   ; qtot -3.090
  3259        HA1    230      LEU     HG   3259     0.090000     1.0080   ; qtot -3.000
  3260        CT3    230      LEU    CD1   3260    -0.270000    12.0110   ; qtot -3.270
  3261        HA3    230      LEU   HD11   3261     0.090000     1.0080   ; qtot -3.180
  3262        HA3    230      LEU   HD12   3262     0.090000     1.0080   ; qtot -3.090
  3263        HA3    230      LEU   HD13   3263     0.090000     1.0080   ; qtot -3.000
  3264        CT3    230      LEU    CD2   3264    -0.270000    12.0110   ; qtot -3.270
  3265        HA3    230      LEU   HD21   3265     0.090000     1.0080   ; qtot -3.180
  3266        HA3    230      LEU   HD22   3266     0.090000     1.0080   ; qtot -3.090
  3267        HA3    230      LEU   HD23   3267     0.090000     1.0080   ; qtot -3.000
  3268          C    230      LEU      C   3268     0.510000    12.0110   ; qtot -2.490
  3269          O    230      LEU      O   3269    -0.510000    15.9994   ; qtot -3.000
  3270        NH1    231      LEU      N   3270    -0.470000    14.0070   ; qtot -3.470
  3271          H    231      LEU     HN   3271     0.310000     1.0080   ; qtot -3.160
  3272        CT1    231      LEU     CA   3272     0.070000    12.0110   ; qtot -3.090
  3273        HB1    231      LEU     HA   3273     0.090000     1.0080   ; qtot -3.000
  3274        CT2    231      LEU     CB   3274    -0.180000    12.0110   ; qtot -3.180
  3275        HA2    231      LEU    HB1   3275     0.090000     1.0080   ; qtot -3.090
  3276        HA2    231      LEU    HB2   3276     0.090000     1.0080   ; qtot -3.000
  3277        CT1    231      LEU     CG   3277    -0.090000    12.0110   ; qtot -3.090
  3278        HA1    231      LEU     HG   3278     0.090000     1.0080   ; qtot -3.000
  3279        CT3    231      LEU    CD1   3279    -0.270000    12.0110   ; qtot -3.270
  3280        HA3    231      LEU   HD11   3280     0.090000     1.0080   ; qtot -3.180
  3281        HA3    231      LEU   HD12   3281     0.090000     1.0080   ; qtot -3.090
  3282        HA3    231      LEU   HD13   3282     0.090000     1.0080   ; qtot -3.000
  3283        CT3    231      LEU    CD2   3283    -0.270000    12.0110   ; qtot -3.270
  3284        HA3    231      LEU   HD21   3284     0.090000     1.0080   ; qtot -3.180
  3285        HA3    231      LEU   HD22   3285     0.090000     1.0080   ; qtot -3.090
  3286        HA3    231      LEU   HD23   3286     0.090000     1.0080   ; qtot -3.000
  3287          C    231      LEU      C   3287     0.510000    12.0110   ; qtot -2.490
  3288          O    231      LEU      O   3288    -0.510000    15.9994   ; qtot -3.000
  3289        NH1    232      VAL      N   3289    -0.470000    14.0070   ; qtot -3.470
  3290          H    232      VAL     HN   3290     0.310000     1.0080   ; qtot -3.160
  3291        CT1    232      VAL     CA   3291     0.070000    12.0110   ; qtot -3.090
  3292        HB1    232      VAL     HA   3292     0.090000     1.0080   ; qtot -3.000
  3293        CT1    232      VAL     CB   3293    -0.090000    12.0110   ; qtot -3.090
  3294        HA1    232      VAL     HB   3294     0.090000     1.0080   ; qtot -3.000
  3295        CT3    232      VAL    CG1   3295    -0.270000    12.0110   ; qtot -3.270
  3296        HA3    232      VAL   HG11   3296     0.090000     1.0080   ; qtot -3.180
  3297        HA3    232      VAL   HG12   3297     0.090000     1.0080   ; qtot -3.090
  3298        HA3    232      VAL   HG13   3298     0.090000     1.0080   ; qtot -3.000
  3299        CT3    232      VAL    CG2   3299    -0.270000    12.0110   ; qtot -3.270
  3300        HA3    232      VAL   HG21   3300     0.090000     1.0080   ; qtot -3.180
  3301        HA3    232      VAL   HG22   3301     0.090000     1.0080   ; qtot -3.090
  3302        HA3    232      VAL   HG23   3302     0.090000     1.0080   ; qtot -3.000
  3303          C    232      VAL      C   3303     0.510000    12.0110   ; qtot -2.490
  3304          O    232      VAL      O   3304    -0.510000    15.9994   ; qtot -3.000
  3305        NH1    233      ALA      N   3305    -0.470000    14.0070   ; qtot -3.470
  3306          H    233      ALA     HN   3306     0.310000     1.0080   ; qtot -3.160
  3307        CT1    233      ALA     CA   3307     0.070000    12.0110   ; qtot -3.090
  3308        HB1    233      ALA     HA   3308     0.090000     1.0080   ; qtot -3.000
  3309        CT3    233      ALA     CB   3309    -0.270000    12.0110   ; qtot -3.270
  3310        HA3    233      ALA    HB1   3310     0.090000     1.0080   ; qtot -3.180
  3311        HA3    233      ALA    HB2   3311     0.090000     1.0080   ; qtot -3.090
  3312        HA3    233      ALA    HB3   3312     0.090000     1.0080   ; qtot -3.000
  3313          C    233      ALA      C   3313     0.510000    12.0110   ; qtot -2.490
  3314          O    233      ALA      O   3314    -0.510000    15.9994   ; qtot -3.000
  3315        NH1    234      MET      N   3315    -0.470000    14.0070   ; qtot -3.470
  3316          H    234      MET     HN   3316     0.310000     1.0080   ; qtot -3.160
  3317        CT1    234      MET     CA   3317     0.070000    12.0110   ; qtot -3.090
  3318        HB1    234      MET     HA   3318     0.090000     1.0080   ; qtot -3.000
  3319        CT2    234      MET     CB   3319    -0.180000    12.0110   ; qtot -3.180
  3320        HA2    234      MET    HB1   3320     0.090000     1.0080   ; qtot -3.090
  3321        HA2    234      MET    HB2   3321     0.090000     1.0080   ; qtot -3.000
  3322        CT2    234      MET     CG   3322    -0.140000    12.0110   ; qtot -3.140
  3323        HA2    234      MET    HG1   3323     0.090000     1.0080   ; qtot -3.050
  3324        HA2    234      MET    HG2   3324     0.090000     1.0080   ; qtot -2.960
  3325          S    234      MET     SD   3325    -0.090000    32.0600   ; qtot -3.050
  3326        CT3    234      MET     CE   3326    -0.220000    12.0110   ; qtot -3.270
  3327        HA3    234      MET    HE1   3327     0.090000     1.0080   ; qtot -3.180
  3328        HA3    234      MET    HE2   3328     0.090000     1.0080   ; qtot -3.090
  3329        HA3    234      MET    HE3   3329     0.090000     1.0080   ; qtot -3.000
  3330          C    234      MET      C   3330     0.510000    12.0110   ; qtot -2.490
  3331          O    234      MET      O   3331    -0.510000    15.9994   ; qtot -3.000
  3332        NH1    235      LEU      N   3332    -0.470000    14.0070   ; qtot -3.470
  3333          H    235      LEU     HN   3333     0.310000     1.0080   ; qtot -3.160
  3334        CT1    235      LEU     CA   3334     0.070000    12.0110   ; qtot -3.090
  3335        HB1    235      LEU     HA   3335     0.090000     1.0080   ; qtot -3.000
  3336        CT2    235      LEU     CB   3336    -0.180000    12.0110   ; qtot -3.180
  3337        HA2    235      LEU    HB1   3337     0.090000     1.0080   ; qtot -3.090
  3338        HA2    235      LEU    HB2   3338     0.090000     1.0080   ; qtot -3.000
  3339        CT1    235      LEU     CG   3339    -0.090000    12.0110   ; qtot -3.090
  3340        HA1    235      LEU     HG   3340     0.090000     1.0080   ; qtot -3.000
  3341        CT3    235      LEU    CD1   3341    -0.270000    12.0110   ; qtot -3.270
  3342        HA3    235      LEU   HD11   3342     0.090000     1.0080   ; qtot -3.180
  3343        HA3    235      LEU   HD12   3343     0.090000     1.0080   ; qtot -3.090
  3344        HA3    235      LEU   HD13   3344     0.090000     1.0080   ; qtot -3.000
  3345        CT3    235      LEU    CD2   3345    -0.270000    12.0110   ; qtot -3.270
  3346        HA3    235      LEU   HD21   3346     0.090000     1.0080   ; qtot -3.180
  3347        HA3    235      LEU   HD22   3347     0.090000     1.0080   ; qtot -3.090
  3348        HA3    235      LEU   HD23   3348     0.090000     1.0080   ; qtot -3.000
  3349          C    235      LEU      C   3349     0.510000    12.0110   ; qtot -2.490
  3350          O    235      LEU      O   3350    -0.510000    15.9994   ; qtot -3.000
  3351          N    236      PRO      N   3351    -0.290000    14.0070   ; qtot -3.290
  3352        CP3    236      PRO     CD   3352     0.000000    12.0110   ; qtot -3.290
  3353        HA2    236      PRO    HD1   3353     0.090000     1.0080   ; qtot -3.200
  3354        HA2    236      PRO    HD2   3354     0.090000     1.0080   ; qtot -3.110
  3355        CP1    236      PRO     CA   3355     0.020000    12.0110   ; qtot -3.090
  3356        HB1    236      PRO     HA   3356     0.090000     1.0080   ; qtot -3.000
  3357        CP2    236      PRO     CB   3357    -0.180000    12.0110   ; qtot -3.180
  3358        HA2    236      PRO    HB1   3358     0.090000     1.0080   ; qtot -3.090
  3359        HA2    236      PRO    HB2   3359     0.090000     1.0080   ; qtot -3.000
  3360        CP2    236      PRO     CG   3360    -0.180000    12.0110   ; qtot -3.180
  3361        HA2    236      PRO    HG1   3361     0.090000     1.0080   ; qtot -3.090
  3362        HA2    236      PRO    HG2   3362     0.090000     1.0080   ; qtot -3.000
  3363          C    236      PRO      C   3363     0.510000    12.0110   ; qtot -2.490
  3364          O    236      PRO      O   3364    -0.510000    15.9994   ; qtot -3.000
  3365          N    237      PRO      N   3365    -0.290000    14.0070   ; qtot -3.290
  3366        CP3    237      PRO     CD   3366     0.000000    12.0110   ; qtot -3.290
  3367        HA2    237      PRO    HD1   3367     0.090000     1.0080   ; qtot -3.200
  3368        HA2    237      PRO    HD2   3368     0.090000     1.0080   ; qtot -3.110
  3369        CP1    237      PRO     CA   3369     0.020000    12.0110   ; qtot -3.090
  3370        HB1    237      PRO     HA   3370     0.090000     1.0080   ; qtot -3.000
  3371        CP2    237      PRO     CB   3371    -0.180000    12.0110   ; qtot -3.180
  3372        HA2    237      PRO    HB1   3372     0.090000     1.0080   ; qtot -3.090
  3373        HA2    237      PRO    HB2   3373     0.090000     1.0080   ; qtot -3.000
  3374        CP2    237      PRO     CG   3374    -0.180000    12.0110   ; qtot -3.180
  3375        HA2    237      PRO    HG1   3375     0.090000     1.0080   ; qtot -3.090
  3376        HA2    237      PRO    HG2   3376     0.090000     1.0080   ; qtot -3.000
  3377          C    237      PRO      C   3377     0.510000    12.0110   ; qtot -2.490
  3378          O    237      PRO      O   3378    -0.510000    15.9994   ; qtot -3.000
  3379        NH1    238      ARG      N   3379    -0.470000    14.0070   ; qtot -3.470
  3380          H    238      ARG     HN   3380     0.310000     1.0080   ; qtot -3.160
  3381        CT1    238      ARG     CA   3381     0.070000    12.0110   ; qtot -3.090
  3382        HB1    238      ARG     HA   3382     0.090000     1.0080   ; qtot -3.000
  3383        CT2    238      ARG     CB   3383    -0.180000    12.0110   ; qtot -3.180
  3384        HA2    238      ARG    HB1   3384     0.090000     1.0080   ; qtot -3.090
  3385        HA2    238      ARG    HB2   3385     0.090000     1.0080   ; qtot -3.000
  3386        CT2    238      ARG     CG   3386    -0.180000    12.0110   ; qtot -3.180
  3387        HA2    238      ARG    HG1   3387     0.090000     1.0080   ; qtot -3.090
  3388        HA2    238      ARG    HG2   3388     0.090000     1.0080   ; qtot -3.000
  3389        CT2    238      ARG     CD   3389     0.200000    12.0110   ; qtot -2.800
  3390        HA2    238      ARG    HD1   3390     0.090000     1.0080   ; qtot -2.710
  3391        HA2    238      ARG    HD2   3391     0.090000     1.0080   ; qtot -2.620
  3392        NC2    238      ARG     NE   3392    -0.700000    14.0070   ; qtot -3.320
  3393         HC    238      ARG     HE   3393     0.440000     1.0080   ; qtot -2.880
  3394          C    238      ARG     CZ   3394     0.640000    12.0110   ; qtot -2.240
  3395        NC2    238      ARG    NH1   3395    -0.800000    14.0070   ; qtot -3.040
  3396         HC    238      ARG   HH11   3396     0.460000     1.0080   ; qtot -2.580
  3397         HC    238      ARG   HH12   3397     0.460000     1.0080   ; qtot -2.120
  3398        NC2    238      ARG    NH2   3398    -0.800000    14.0070   ; qtot -2.920
  3399         HC    238      ARG   HH21   3399     0.460000     1.0080   ; qtot -2.460
  3400         HC    238      ARG   HH22   3400     0.460000     1.0080   ; qtot -2.000
  3401          C    238      ARG      C   3401     0.510000    12.0110   ; qtot -1.490
  3402          O    238      ARG      O   3402    -0.510000    15.9994   ; qtot -2.000
  3403        NH1    239      ARG      N   3403    -0.470000    14.0070   ; qtot -2.470
  3404          H    239      ARG     HN   3404     0.310000     1.0080   ; qtot -2.160
  3405        CT1    239      ARG     CA   3405     0.070000    12.0110   ; qtot -2.090
  3406        HB1    239      ARG     HA   3406     0.090000     1.0080   ; qtot -2.000
  3407        CT2    239      ARG     CB   3407    -0.180000    12.0110   ; qtot -2.180
  3408        HA2    239      ARG    HB1   3408     0.090000     1.0080   ; qtot -2.090
  3409        HA2    239      ARG    HB2   3409     0.090000     1.0080   ; qtot -2.000
  3410        CT2    239      ARG     CG   3410    -0.180000    12.0110   ; qtot -2.180
  3411        HA2    239      ARG    HG1   3411     0.090000     1.0080   ; qtot -2.090
  3412        HA2    239      ARG    HG2   3412     0.090000     1.0080   ; qtot -2.000
  3413        CT2    239      ARG     CD   3413     0.200000    12.0110   ; qtot -1.800
  3414        HA2    239      ARG    HD1   3414     0.090000     1.0080   ; qtot -1.710
  3415        HA2    239      ARG    HD2   3415     0.090000     1.0080   ; qtot -1.620
  3416        NC2    239      ARG     NE   3416    -0.700000    14.0070   ; qtot -2.320
  3417         HC    239      ARG     HE   3417     0.440000     1.0080   ; qtot -1.880
  3418          C    239      ARG     CZ   3418     0.640000    12.0110   ; qtot -1.240
  3419        NC2    239      ARG    NH1   3419    -0.800000    14.0070   ; qtot -2.040
  3420         HC    239      ARG   HH11   3420     0.460000     1.0080   ; qtot -1.580
  3421         HC    239      ARG   HH12   3421     0.460000     1.0080   ; qtot -1.120
  3422        NC2    239      ARG    NH2   3422    -0.800000    14.0070   ; qtot -1.920
  3423         HC    239      ARG   HH21   3423     0.460000     1.0080   ; qtot -1.460
  3424         HC    239      ARG   HH22   3424     0.460000     1.0080   ; qtot -1.000
  3425          C    239      ARG      C   3425     0.510000    12.0110   ; qtot -0.490
  3426          O    239      ARG      O   3426    -0.510000    15.9994   ; qtot -1.000
  3427        NH1    240      CYS      N   3427    -0.470000    14.0070   ; qtot -1.470
  3428          H    240      CYS     HN   3428     0.310000     1.0080   ; qtot -1.160
  3429        CT1    240      CYS     CA   3429     0.070000    12.0110   ; qtot -1.090
  3430        HB1    240      CYS     HA   3430     0.090000     1.0080   ; qtot -1.000
  3431        CT2    240      CYS     CB   3431    -0.110000    12.0110   ; qtot -1.110
  3432        HA2    240      CYS    HB1   3432     0.090000     1.0080   ; qtot -1.020
  3433        HA2    240      CYS    HB2   3433     0.090000     1.0080   ; qtot -0.930
  3434          S    240      CYS     SG   3434    -0.230000    32.0600   ; qtot -1.160
  3435         HS    240      CYS    HG1   3435     0.160000     1.0080   ; qtot -1.000
  3436          C    240      CYS      C   3436     0.510000    12.0110   ; qtot -0.490
  3437          O    240      CYS      O   3437    -0.510000    15.9994   ; qtot -1.000
  3438        NH1    241      PHE      N   3438    -0.470000    14.0070   ; qtot -1.470
  3439          H    241      PHE     HN   3439     0.310000     1.0080   ; qtot -1.160
  3440        CT1    241      PHE     CA   3440     0.070000    12.0110   ; qtot -1.090
  3441        HB1    241      PHE     HA   3441     0.090000     1.0080   ; qtot -1.000
  3442        CT2    241      PHE     CB   3442    -0.180000    12.0110   ; qtot -1.180
  3443        HA2    241      PHE    HB1   3443     0.090000     1.0080   ; qtot -1.090
  3444        HA2    241      PHE    HB2   3444     0.090000     1.0080   ; qtot -1.000
  3445         CA    241      PHE     CG   3445     0.000000    12.0110   ; qtot -1.000
  3446         CA    241      PHE    CD1   3446    -0.115000    12.0110   ; qtot -1.115
  3447         HP    241      PHE    HD1   3447     0.115000     1.0080   ; qtot -1.000
  3448         CA    241      PHE    CE1   3448    -0.115000    12.0110   ; qtot -1.115
  3449         HP    241      PHE    HE1   3449     0.115000     1.0080   ; qtot -1.000
  3450         CA    241      PHE     CZ   3450    -0.115000    12.0110   ; qtot -1.115
  3451         HP    241      PHE     HZ   3451     0.115000     1.0080   ; qtot -1.000
  3452         CA    241      PHE    CD2   3452    -0.115000    12.0110   ; qtot -1.115
  3453         HP    241      PHE    HD2   3453     0.115000     1.0080   ; qtot -1.000
  3454         CA    241      PHE    CE2   3454    -0.115000    12.0110   ; qtot -1.115
  3455         HP    241      PHE    HE2   3455     0.115000     1.0080   ; qtot -1.000
  3456          C    241      PHE      C   3456     0.510000    12.0110   ; qtot -0.490
  3457          O    241      PHE      O   3457    -0.510000    15.9994   ; qtot -1.000
  3458        NH1    242      LEU      N   3458    -0.470000    14.0070   ; qtot -1.470
  3459          H    242      LEU     HN   3459     0.310000     1.0080   ; qtot -1.160
  3460        CT1    242      LEU     CA   3460     0.070000    12.0110   ; qtot -1.090
  3461        HB1    242      LEU     HA   3461     0.090000     1.0080   ; qtot -1.000
  3462        CT2    242      LEU     CB   3462    -0.180000    12.0110   ; qtot -1.180
  3463        HA2    242      LEU    HB1   3463     0.090000     1.0080   ; qtot -1.090
  3464        HA2    242      LEU    HB2   3464     0.090000     1.0080   ; qtot -1.000
  3465        CT1    242      LEU     CG   3465    -0.090000    12.0110   ; qtot -1.090
  3466        HA1    242      LEU     HG   3466     0.090000     1.0080   ; qtot -1.000
  3467        CT3    242      LEU    CD1   3467    -0.270000    12.0110   ; qtot -1.270
  3468        HA3    242      LEU   HD11   3468     0.090000     1.0080   ; qtot -1.180
  3469        HA3    242      LEU   HD12   3469     0.090000     1.0080   ; qtot -1.090
  3470        HA3    242      LEU   HD13   3470     0.090000     1.0080   ; qtot -1.000
  3471        CT3    242      LEU    CD2   3471    -0.270000    12.0110   ; qtot -1.270
  3472        HA3    242      LEU   HD21   3472     0.090000     1.0080   ; qtot -1.180
  3473        HA3    242      LEU   HD22   3473     0.090000     1.0080   ; qtot -1.090
  3474        HA3    242      LEU   HD23   3474     0.090000     1.0080   ; qtot -1.000
  3475          C    242      LEU      C   3475     0.510000    12.0110   ; qtot -0.490
  3476          O    242      LEU      O   3476    -0.510000    15.9994   ; qtot -1.000
  3477        NH1    243      ALA      N   3477    -0.470000    14.0070   ; qtot -1.470
  3478          H    243      ALA     HN   3478     0.310000     1.0080   ; qtot -1.160
  3479        CT1    243      ALA     CA   3479     0.070000    12.0110   ; qtot -1.090
  3480        HB1    243      ALA     HA   3480     0.090000     1.0080   ; qtot -1.000
  3481        CT3    243      ALA     CB   3481    -0.270000    12.0110   ; qtot -1.270
  3482        HA3    243      ALA    HB1   3482     0.090000     1.0080   ; qtot -1.180
  3483        HA3    243      ALA    HB2   3483     0.090000     1.0080   ; qtot -1.090
  3484        HA3    243      ALA    HB3   3484     0.090000     1.0080   ; qtot -1.000
  3485          C    243      ALA      C   3485     0.510000    12.0110   ; qtot -0.490
  3486          O    243      ALA      O   3486    -0.510000    15.9994   ; qtot -1.000
  3487        NH1    244      TYR      N   3487    -0.470000    14.0070   ; qtot -1.470
  3488          H    244      TYR     HN   3488     0.310000     1.0080   ; qtot -1.160
  3489        CT1    244      TYR     CA   3489     0.070000    12.0110   ; qtot -1.090
  3490        HB1    244      TYR     HA   3490     0.090000     1.0080   ; qtot -1.000
  3491        CT2    244      TYR     CB   3491    -0.180000    12.0110   ; qtot -1.180
  3492        HA2    244      TYR    HB1   3492     0.090000     1.0080   ; qtot -1.090
  3493        HA2    244      TYR    HB2   3493     0.090000     1.0080   ; qtot -1.000
  3494         CA    244      TYR     CG   3494     0.000000    12.0110   ; qtot -1.000
  3495         CA    244      TYR    CD1   3495    -0.115000    12.0110   ; qtot -1.115
  3496         HP    244      TYR    HD1   3496     0.115000     1.0080   ; qtot -1.000
  3497         CA    244      TYR    CE1   3497    -0.115000    12.0110   ; qtot -1.115
  3498         HP    244      TYR    HE1   3498     0.115000     1.0080   ; qtot -1.000
  3499         CA    244      TYR     CZ   3499     0.110000    12.0110   ; qtot -0.890
  3500        OH1    244      TYR     OH   3500    -0.540000    15.9994   ; qtot -1.430
  3501          H    244      TYR     HH   3501     0.430000     1.0080   ; qtot -1.000
  3502         CA    244      TYR    CD2   3502    -0.115000    12.0110   ; qtot -1.115
  3503         HP    244      TYR    HD2   3503     0.115000     1.0080   ; qtot -1.000
  3504         CA    244      TYR    CE2   3504    -0.115000    12.0110   ; qtot -1.115
  3505         HP    244      TYR    HE2   3505     0.115000     1.0080   ; qtot -1.000
  3506          C    244      TYR      C   3506     0.510000    12.0110   ; qtot -0.490
  3507          O    244      TYR      O   3507    -0.510000    15.9994   ; qtot -1.000
  3508        NH1    245      LEU      N   3508    -0.470000    14.0070   ; qtot -1.470
  3509          H    245      LEU     HN   3509     0.310000     1.0080   ; qtot -1.160
  3510        CT1    245      LEU     CA   3510     0.070000    12.0110   ; qtot -1.090
  3511        HB1    245      LEU     HA   3511     0.090000     1.0080   ; qtot -1.000
  3512        CT2    245      LEU     CB   3512    -0.180000    12.0110   ; qtot -1.180
  3513        HA2    245      LEU    HB1   3513     0.090000     1.0080   ; qtot -1.090
  3514        HA2    245      LEU    HB2   3514     0.090000     1.0080   ; qtot -1.000
  3515        CT1    245      LEU     CG   3515    -0.090000    12.0110   ; qtot -1.090
  3516        HA1    245      LEU     HG   3516     0.090000     1.0080   ; qtot -1.000
  3517        CT3    245      LEU    CD1   3517    -0.270000    12.0110   ; qtot -1.270
  3518        HA3    245      LEU   HD11   3518     0.090000     1.0080   ; qtot -1.180
  3519        HA3    245      LEU   HD12   3519     0.090000     1.0080   ; qtot -1.090
  3520        HA3    245      LEU   HD13   3520     0.090000     1.0080   ; qtot -1.000
  3521        CT3    245      LEU    CD2   3521    -0.270000    12.0110   ; qtot -1.270
  3522        HA3    245      LEU   HD21   3522     0.090000     1.0080   ; qtot -1.180
  3523        HA3    245      LEU   HD22   3523     0.090000     1.0080   ; qtot -1.090
  3524        HA3    245      LEU   HD23   3524     0.090000     1.0080   ; qtot -1.000
  3525          C    245      LEU      C   3525     0.510000    12.0110   ; qtot -0.490
  3526          O    245      LEU      O   3526    -0.510000    15.9994   ; qtot -1.000
  3527        NH1    246      LEU      N   3527    -0.470000    14.0070   ; qtot -1.470
  3528          H    246      LEU     HN   3528     0.310000     1.0080   ; qtot -1.160
  3529        CT1    246      LEU     CA   3529     0.070000    12.0110   ; qtot -1.090
  3530        HB1    246      LEU     HA   3530     0.090000     1.0080   ; qtot -1.000
  3531        CT2    246      LEU     CB   3531    -0.180000    12.0110   ; qtot -1.180
  3532        HA2    246      LEU    HB1   3532     0.090000     1.0080   ; qtot -1.090
  3533        HA2    246      LEU    HB2   3533     0.090000     1.0080   ; qtot -1.000
  3534        CT1    246      LEU     CG   3534    -0.090000    12.0110   ; qtot -1.090
  3535        HA1    246      LEU     HG   3535     0.090000     1.0080   ; qtot -1.000
  3536        CT3    246      LEU    CD1   3536    -0.270000    12.0110   ; qtot -1.270
  3537        HA3    246      LEU   HD11   3537     0.090000     1.0080   ; qtot -1.180
  3538        HA3    246      LEU   HD12   3538     0.090000     1.0080   ; qtot -1.090
  3539        HA3    246      LEU   HD13   3539     0.090000     1.0080   ; qtot -1.000
  3540        CT3    246      LEU    CD2   3540    -0.270000    12.0110   ; qtot -1.270
  3541        HA3    246      LEU   HD21   3541     0.090000     1.0080   ; qtot -1.180
  3542        HA3    246      LEU   HD22   3542     0.090000     1.0080   ; qtot -1.090
  3543        HA3    246      LEU   HD23   3543     0.090000     1.0080   ; qtot -1.000
  3544          C    246      LEU      C   3544     0.510000    12.0110   ; qtot -0.490
  3545          O    246      LEU      O   3545    -0.510000    15.9994   ; qtot -1.000
  3546        NH1    247      ILE      N   3546    -0.470000    14.0070   ; qtot -1.470
  3547          H    247      ILE     HN   3547     0.310000     1.0080   ; qtot -1.160
  3548        CT1    247      ILE     CA   3548     0.070000    12.0110   ; qtot -1.090
  3549        HB1    247      ILE     HA   3549     0.090000     1.0080   ; qtot -1.000
  3550        CT1    247      ILE     CB   3550    -0.090000    12.0110   ; qtot -1.090
  3551        HA1    247      ILE     HB   3551     0.090000     1.0080   ; qtot -1.000
  3552        CT3    247      ILE    CG2   3552    -0.270000    12.0110   ; qtot -1.270
  3553        HA3    247      ILE   HG21   3553     0.090000     1.0080   ; qtot -1.180
  3554        HA3    247      ILE   HG22   3554     0.090000     1.0080   ; qtot -1.090
  3555        HA3    247      ILE   HG23   3555     0.090000     1.0080   ; qtot -1.000
  3556        CT2    247      ILE    CG1   3556    -0.180000    12.0110   ; qtot -1.180
  3557        HA2    247      ILE   HG11   3557     0.090000     1.0080   ; qtot -1.090
  3558        HA2    247      ILE   HG12   3558     0.090000     1.0080   ; qtot -1.000
  3559        CT3    247      ILE     CD   3559    -0.270000    12.0110   ; qtot -1.270
  3560        HA3    247      ILE    HD1   3560     0.090000     1.0080   ; qtot -1.180
  3561        HA3    247      ILE    HD2   3561     0.090000     1.0080   ; qtot -1.090
  3562        HA3    247      ILE    HD3   3562     0.090000     1.0080   ; qtot -1.000
  3563          C    247      ILE      C   3563     0.510000    12.0110   ; qtot -0.490
  3564          O    247      ILE      O   3564    -0.510000    15.9994   ; qtot -1.000
  3565        NH1    248      GLY      N   3565    -0.470000    14.0070   ; qtot -1.470
  3566          H    248      GLY     HN   3566     0.310000     1.0080   ; qtot -1.160
  3567        CT2    248      GLY     CA   3567    -0.020000    12.0110   ; qtot -1.180
  3568        HB2    248      GLY    HA1   3568     0.090000     1.0080   ; qtot -1.090
  3569        HB2    248      GLY    HA2   3569     0.090000     1.0080   ; qtot -1.000
  3570          C    248      GLY      C   3570     0.510000    12.0110   ; qtot -0.490
  3571          O    248      GLY      O   3571    -0.510000    15.9994   ; qtot -1.000
  3572        NH1    249      TRP      N   3572    -0.470000    14.0070   ; qtot -1.470
  3573          H    249      TRP     HN   3573     0.310000     1.0080   ; qtot -1.160
  3574        CT1    249      TRP     CA   3574     0.070000    12.0110   ; qtot -1.090
  3575        HB1    249      TRP     HA   3575     0.090000     1.0080   ; qtot -1.000
  3576        CT2    249      TRP     CB   3576    -0.180000    12.0110   ; qtot -1.180
  3577        HA2    249      TRP    HB1   3577     0.090000     1.0080   ; qtot -1.090
  3578        HA2    249      TRP    HB2   3578     0.090000     1.0080   ; qtot -1.000
  3579         CY    249      TRP     CG   3579    -0.030000    12.0110   ; qtot -1.030
  3580         CA    249      TRP    CD1   3580    -0.150000    12.0110   ; qtot -1.180
  3581         HP    249      TRP    HD1   3581     0.220000     1.0080   ; qtot -0.960
  3582         NY    249      TRP    NE1   3582    -0.510000    14.0070   ; qtot -1.470
  3583          H    249      TRP    HE1   3583     0.370000     1.0080   ; qtot -1.100
  3584        CPT    249      TRP    CE2   3584     0.240000    12.0110   ; qtot -0.860
  3585        CPT    249      TRP    CD2   3585     0.110000    12.0110   ; qtot -0.750
  3586        CAI    249      TRP    CE3   3586    -0.250000    12.0110   ; qtot -1.000
  3587         HP    249      TRP    HE3   3587     0.170000     1.0080   ; qtot -0.830
  3588         CA    249      TRP    CZ3   3588    -0.200000    12.0110   ; qtot -1.030
  3589         HP    249      TRP    HZ3   3589     0.140000     1.0080   ; qtot -0.890
  3590        CAI    249      TRP    CZ2   3590    -0.270000    12.0110   ; qtot -1.160
  3591         HP    249      TRP    HZ2   3591     0.160000     1.0080   ; qtot -1.000
  3592         CA    249      TRP    CH2   3592    -0.140000    12.0110   ; qtot -1.140
  3593         HP    249      TRP    HH2   3593     0.140000     1.0080   ; qtot -1.000
  3594          C    249      TRP      C   3594     0.510000    12.0110   ; qtot -0.490
  3595          O    249      TRP      O   3595    -0.510000    15.9994   ; qtot -1.000
  3596        NH1    250      GLY      N   3596    -0.470000    14.0070   ; qtot -1.470
  3597          H    250      GLY     HN   3597     0.310000     1.0080   ; qtot -1.160
  3598        CT2    250      GLY     CA   3598    -0.020000    12.0110   ; qtot -1.180
  3599        HB2    250      GLY    HA1   3599     0.090000     1.0080   ; qtot -1.090
  3600        HB2    250      GLY    HA2   3600     0.090000     1.0080   ; qtot -1.000
  3601          C    250      GLY      C   3601     0.510000    12.0110   ; qtot -0.490
  3602          O    250      GLY      O   3602    -0.510000    15.9994   ; qtot -1.000
  3603        NH1    251      LEU      N   3603    -0.470000    14.0070   ; qtot -1.470
  3604          H    251      LEU     HN   3604     0.310000     1.0080   ; qtot -1.160
  3605        CT1    251      LEU     CA   3605     0.070000    12.0110   ; qtot -1.090
  3606        HB1    251      LEU     HA   3606     0.090000     1.0080   ; qtot -1.000
  3607        CT2    251      LEU     CB   3607    -0.180000    12.0110   ; qtot -1.180
  3608        HA2    251      LEU    HB1   3608     0.090000     1.0080   ; qtot -1.090
  3609        HA2    251      LEU    HB2   3609     0.090000     1.0080   ; qtot -1.000
  3610        CT1    251      LEU     CG   3610    -0.090000    12.0110   ; qtot -1.090
  3611        HA1    251      LEU     HG   3611     0.090000     1.0080   ; qtot -1.000
  3612        CT3    251      LEU    CD1   3612    -0.270000    12.0110   ; qtot -1.270
  3613        HA3    251      LEU   HD11   3613     0.090000     1.0080   ; qtot -1.180
  3614        HA3    251      LEU   HD12   3614     0.090000     1.0080   ; qtot -1.090
  3615        HA3    251      LEU   HD13   3615     0.090000     1.0080   ; qtot -1.000
  3616        CT3    251      LEU    CD2   3616    -0.270000    12.0110   ; qtot -1.270
  3617        HA3    251      LEU   HD21   3617     0.090000     1.0080   ; qtot -1.180
  3618        HA3    251      LEU   HD22   3618     0.090000     1.0080   ; qtot -1.090
  3619        HA3    251      LEU   HD23   3619     0.090000     1.0080   ; qtot -1.000
  3620          C    251      LEU      C   3620     0.510000    12.0110   ; qtot -0.490
  3621          O    251      LEU      O   3621    -0.510000    15.9994   ; qtot -1.000
  3622          N    252      PRO      N   3622    -0.290000    14.0070   ; qtot -1.290
  3623        CP3    252      PRO     CD   3623     0.000000    12.0110   ; qtot -1.290
  3624        HA2    252      PRO    HD1   3624     0.090000     1.0080   ; qtot -1.200
  3625        HA2    252      PRO    HD2   3625     0.090000     1.0080   ; qtot -1.110
  3626        CP1    252      PRO     CA   3626     0.020000    12.0110   ; qtot -1.090
  3627        HB1    252      PRO     HA   3627     0.090000     1.0080   ; qtot -1.000
  3628        CP2    252      PRO     CB   3628    -0.180000    12.0110   ; qtot -1.180
  3629        HA2    252      PRO    HB1   3629     0.090000     1.0080   ; qtot -1.090
  3630        HA2    252      PRO    HB2   3630     0.090000     1.0080   ; qtot -1.000
  3631        CP2    252      PRO     CG   3631    -0.180000    12.0110   ; qtot -1.180
  3632        HA2    252      PRO    HG1   3632     0.090000     1.0080   ; qtot -1.090
  3633        HA2    252      PRO    HG2   3633     0.090000     1.0080   ; qtot -1.000
  3634          C    252      PRO      C   3634     0.510000    12.0110   ; qtot -0.490
  3635          O    252      PRO      O   3635    -0.510000    15.9994   ; qtot -1.000
  3636        NH1    253      THR      N   3636    -0.470000    14.0070   ; qtot -1.470
  3637          H    253      THR     HN   3637     0.310000     1.0080   ; qtot -1.160
  3638        CT1    253      THR     CA   3638     0.070000    12.0110   ; qtot -1.090
  3639        HB1    253      THR     HA   3639     0.090000     1.0080   ; qtot -1.000
  3640        CT1    253      THR     CB   3640     0.140000    12.0110   ; qtot -0.860
  3641        HA1    253      THR     HB   3641     0.090000     1.0080   ; qtot -0.770
  3642        OH1    253      THR    OG1   3642    -0.660000    15.9994   ; qtot -1.430
  3643          H    253      THR    HG1   3643     0.430000     1.0080   ; qtot -1.000
  3644        CT3    253      THR    CG2   3644    -0.270000    12.0110   ; qtot -1.270
  3645        HA3    253      THR   HG21   3645     0.090000     1.0080   ; qtot -1.180
  3646        HA3    253      THR   HG22   3646     0.090000     1.0080   ; qtot -1.090
  3647        HA3    253      THR   HG23   3647     0.090000     1.0080   ; qtot -1.000
  3648          C    253      THR      C   3648     0.510000    12.0110   ; qtot -0.490
  3649          O    253      THR      O   3649    -0.510000    15.9994   ; qtot -1.000
  3650        NH1    254      VAL      N   3650    -0.470000    14.0070   ; qtot -1.470
  3651          H    254      VAL     HN   3651     0.310000     1.0080   ; qtot -1.160
  3652        CT1    254      VAL     CA   3652     0.070000    12.0110   ; qtot -1.090
  3653        HB1    254      VAL     HA   3653     0.090000     1.0080   ; qtot -1.000
  3654        CT1    254      VAL     CB   3654    -0.090000    12.0110   ; qtot -1.090
  3655        HA1    254      VAL     HB   3655     0.090000     1.0080   ; qtot -1.000
  3656        CT3    254      VAL    CG1   3656    -0.270000    12.0110   ; qtot -1.270
  3657        HA3    254      VAL   HG11   3657     0.090000     1.0080   ; qtot -1.180
  3658        HA3    254      VAL   HG12   3658     0.090000     1.0080   ; qtot -1.090
  3659        HA3    254      VAL   HG13   3659     0.090000     1.0080   ; qtot -1.000
  3660        CT3    254      VAL    CG2   3660    -0.270000    12.0110   ; qtot -1.270
  3661        HA3    254      VAL   HG21   3661     0.090000     1.0080   ; qtot -1.180
  3662        HA3    254      VAL   HG22   3662     0.090000     1.0080   ; qtot -1.090
  3663        HA3    254      VAL   HG23   3663     0.090000     1.0080   ; qtot -1.000
  3664          C    254      VAL      C   3664     0.510000    12.0110   ; qtot -0.490
  3665          O    254      VAL      O   3665    -0.510000    15.9994   ; qtot -1.000
  3666        NH1    255      CYS      N   3666    -0.470000    14.0070   ; qtot -1.470
  3667          H    255      CYS     HN   3667     0.310000     1.0080   ; qtot -1.160
  3668        CT1    255      CYS     CA   3668     0.070000    12.0110   ; qtot -1.090
  3669        HB1    255      CYS     HA   3669     0.090000     1.0080   ; qtot -1.000
  3670        CT2    255      CYS     CB   3670    -0.110000    12.0110   ; qtot -1.110
  3671        HA2    255      CYS    HB1   3671     0.090000     1.0080   ; qtot -1.020
  3672        HA2    255      CYS    HB2   3672     0.090000     1.0080   ; qtot -0.930
  3673          S    255      CYS     SG   3673    -0.230000    32.0600   ; qtot -1.160
  3674         HS    255      CYS    HG1   3674     0.160000     1.0080   ; qtot -1.000
  3675          C    255      CYS      C   3675     0.510000    12.0110   ; qtot -0.490
  3676          O    255      CYS      O   3676    -0.510000    15.9994   ; qtot -1.000
  3677        NH1    256      ILE      N   3677    -0.470000    14.0070   ; qtot -1.470
  3678          H    256      ILE     HN   3678     0.310000     1.0080   ; qtot -1.160
  3679        CT1    256      ILE     CA   3679     0.070000    12.0110   ; qtot -1.090
  3680        HB1    256      ILE     HA   3680     0.090000     1.0080   ; qtot -1.000
  3681        CT1    256      ILE     CB   3681    -0.090000    12.0110   ; qtot -1.090
  3682        HA1    256      ILE     HB   3682     0.090000     1.0080   ; qtot -1.000
  3683        CT3    256      ILE    CG2   3683    -0.270000    12.0110   ; qtot -1.270
  3684        HA3    256      ILE   HG21   3684     0.090000     1.0080   ; qtot -1.180
  3685        HA3    256      ILE   HG22   3685     0.090000     1.0080   ; qtot -1.090
  3686        HA3    256      ILE   HG23   3686     0.090000     1.0080   ; qtot -1.000
  3687        CT2    256      ILE    CG1   3687    -0.180000    12.0110   ; qtot -1.180
  3688        HA2    256      ILE   HG11   3688     0.090000     1.0080   ; qtot -1.090
  3689        HA2    256      ILE   HG12   3689     0.090000     1.0080   ; qtot -1.000
  3690        CT3    256      ILE     CD   3690    -0.270000    12.0110   ; qtot -1.270
  3691        HA3    256      ILE    HD1   3691     0.090000     1.0080   ; qtot -1.180
  3692        HA3    256      ILE    HD2   3692     0.090000     1.0080   ; qtot -1.090
  3693        HA3    256      ILE    HD3   3693     0.090000     1.0080   ; qtot -1.000
  3694          C    256      ILE      C   3694     0.510000    12.0110   ; qtot -0.490
  3695          O    256      ILE      O   3695    -0.510000    15.9994   ; qtot -1.000
  3696        NH1    257      GLY      N   3696    -0.470000    14.0070   ; qtot -1.470
  3697          H    257      GLY     HN   3697     0.310000     1.0080   ; qtot -1.160
  3698        CT2    257      GLY     CA   3698    -0.020000    12.0110   ; qtot -1.180
  3699        HB2    257      GLY    HA1   3699     0.090000     1.0080   ; qtot -1.090
  3700        HB2    257      GLY    HA2   3700     0.090000     1.0080   ; qtot -1.000
  3701          C    257      GLY      C   3701     0.510000    12.0110   ; qtot -0.490
  3702          O    257      GLY      O   3702    -0.510000    15.9994   ; qtot -1.000
  3703        NH1    258      ALA      N   3703    -0.470000    14.0070   ; qtot -1.470
  3704          H    258      ALA     HN   3704     0.310000     1.0080   ; qtot -1.160
  3705        CT1    258      ALA     CA   3705     0.070000    12.0110   ; qtot -1.090
  3706        HB1    258      ALA     HA   3706     0.090000     1.0080   ; qtot -1.000
  3707        CT3    258      ALA     CB   3707    -0.270000    12.0110   ; qtot -1.270
  3708        HA3    258      ALA    HB1   3708     0.090000     1.0080   ; qtot -1.180
  3709        HA3    258      ALA    HB2   3709     0.090000     1.0080   ; qtot -1.090
  3710        HA3    258      ALA    HB3   3710     0.090000     1.0080   ; qtot -1.000
  3711          C    258      ALA      C   3711     0.510000    12.0110   ; qtot -0.490
  3712          O    258      ALA      O   3712    -0.510000    15.9994   ; qtot -1.000
  3713        NH1    259      TRP      N   3713    -0.470000    14.0070   ; qtot -1.470
  3714          H    259      TRP     HN   3714     0.310000     1.0080   ; qtot -1.160
  3715        CT1    259      TRP     CA   3715     0.070000    12.0110   ; qtot -1.090
  3716        HB1    259      TRP     HA   3716     0.090000     1.0080   ; qtot -1.000
  3717        CT2    259      TRP     CB   3717    -0.180000    12.0110   ; qtot -1.180
  3718        HA2    259      TRP    HB1   3718     0.090000     1.0080   ; qtot -1.090
  3719        HA2    259      TRP    HB2   3719     0.090000     1.0080   ; qtot -1.000
  3720         CY    259      TRP     CG   3720    -0.030000    12.0110   ; qtot -1.030
  3721         CA    259      TRP    CD1   3721    -0.150000    12.0110   ; qtot -1.180
  3722         HP    259      TRP    HD1   3722     0.220000     1.0080   ; qtot -0.960
  3723         NY    259      TRP    NE1   3723    -0.510000    14.0070   ; qtot -1.470
  3724          H    259      TRP    HE1   3724     0.370000     1.0080   ; qtot -1.100
  3725        CPT    259      TRP    CE2   3725     0.240000    12.0110   ; qtot -0.860
  3726        CPT    259      TRP    CD2   3726     0.110000    12.0110   ; qtot -0.750
  3727        CAI    259      TRP    CE3   3727    -0.250000    12.0110   ; qtot -1.000
  3728         HP    259      TRP    HE3   3728     0.170000     1.0080   ; qtot -0.830
  3729         CA    259      TRP    CZ3   3729    -0.200000    12.0110   ; qtot -1.030
  3730         HP    259      TRP    HZ3   3730     0.140000     1.0080   ; qtot -0.890
  3731        CAI    259      TRP    CZ2   3731    -0.270000    12.0110   ; qtot -1.160
  3732         HP    259      TRP    HZ2   3732     0.160000     1.0080   ; qtot -1.000
  3733         CA    259      TRP    CH2   3733    -0.140000    12.0110   ; qtot -1.140
  3734         HP    259      TRP    HH2   3734     0.140000     1.0080   ; qtot -1.000
  3735          C    259      TRP      C   3735     0.510000    12.0110   ; qtot -0.490
  3736          O    259      TRP      O   3736    -0.510000    15.9994   ; qtot -1.000
  3737        NH1    260      THR      N   3737    -0.470000    14.0070   ; qtot -1.470
  3738          H    260      THR     HN   3738     0.310000     1.0080   ; qtot -1.160
  3739        CT1    260      THR     CA   3739     0.070000    12.0110   ; qtot -1.090
  3740        HB1    260      THR     HA   3740     0.090000     1.0080   ; qtot -1.000
  3741        CT1    260      THR     CB   3741     0.140000    12.0110   ; qtot -0.860
  3742        HA1    260      THR     HB   3742     0.090000     1.0080   ; qtot -0.770
  3743        OH1    260      THR    OG1   3743    -0.660000    15.9994   ; qtot -1.430
  3744          H    260      THR    HG1   3744     0.430000     1.0080   ; qtot -1.000
  3745        CT3    260      THR    CG2   3745    -0.270000    12.0110   ; qtot -1.270
  3746        HA3    260      THR   HG21   3746     0.090000     1.0080   ; qtot -1.180
  3747        HA3    260      THR   HG22   3747     0.090000     1.0080   ; qtot -1.090
  3748        HA3    260      THR   HG23   3748     0.090000     1.0080   ; qtot -1.000
  3749          C    260      THR      C   3749     0.510000    12.0110   ; qtot -0.490
  3750          O    260      THR      O   3750    -0.510000    15.9994   ; qtot -1.000
  3751        NH1    261      ALA      N   3751    -0.470000    14.0070   ; qtot -1.470
  3752          H    261      ALA     HN   3752     0.310000     1.0080   ; qtot -1.160
  3753        CT1    261      ALA     CA   3753     0.070000    12.0110   ; qtot -1.090
  3754        HB1    261      ALA     HA   3754     0.090000     1.0080   ; qtot -1.000
  3755        CT3    261      ALA     CB   3755    -0.270000    12.0110   ; qtot -1.270
  3756        HA3    261      ALA    HB1   3756     0.090000     1.0080   ; qtot -1.180
  3757        HA3    261      ALA    HB2   3757     0.090000     1.0080   ; qtot -1.090
  3758        HA3    261      ALA    HB3   3758     0.090000     1.0080   ; qtot -1.000
  3759          C    261      ALA      C   3759     0.510000    12.0110   ; qtot -0.490
  3760          O    261      ALA      O   3760    -0.510000    15.9994   ; qtot -1.000
  3761        NH1    262      ALA      N   3761    -0.470000    14.0070   ; qtot -1.470
  3762          H    262      ALA     HN   3762     0.310000     1.0080   ; qtot -1.160
  3763        CT1    262      ALA     CA   3763     0.070000    12.0110   ; qtot -1.090
  3764        HB1    262      ALA     HA   3764     0.090000     1.0080   ; qtot -1.000
  3765        CT3    262      ALA     CB   3765    -0.270000    12.0110   ; qtot -1.270
  3766        HA3    262      ALA    HB1   3766     0.090000     1.0080   ; qtot -1.180
  3767        HA3    262      ALA    HB2   3767     0.090000     1.0080   ; qtot -1.090
  3768        HA3    262      ALA    HB3   3768     0.090000     1.0080   ; qtot -1.000
  3769          C    262      ALA      C   3769     0.510000    12.0110   ; qtot -0.490
  3770          O    262      ALA      O   3770    -0.510000    15.9994   ; qtot -1.000
  3771        NH1    263      ARG      N   3771    -0.470000    14.0070   ; qtot -1.470
  3772          H    263      ARG     HN   3772     0.310000     1.0080   ; qtot -1.160
  3773        CT1    263      ARG     CA   3773     0.070000    12.0110   ; qtot -1.090
  3774        HB1    263      ARG     HA   3774     0.090000     1.0080   ; qtot -1.000
  3775        CT2    263      ARG     CB   3775    -0.180000    12.0110   ; qtot -1.180
  3776        HA2    263      ARG    HB1   3776     0.090000     1.0080   ; qtot -1.090
  3777        HA2    263      ARG    HB2   3777     0.090000     1.0080   ; qtot -1.000
  3778        CT2    263      ARG     CG   3778    -0.180000    12.0110   ; qtot -1.180
  3779        HA2    263      ARG    HG1   3779     0.090000     1.0080   ; qtot -1.090
  3780        HA2    263      ARG    HG2   3780     0.090000     1.0080   ; qtot -1.000
  3781        CT2    263      ARG     CD   3781     0.200000    12.0110   ; qtot -0.800
  3782        HA2    263      ARG    HD1   3782     0.090000     1.0080   ; qtot -0.710
  3783        HA2    263      ARG    HD2   3783     0.090000     1.0080   ; qtot -0.620
  3784        NC2    263      ARG     NE   3784    -0.700000    14.0070   ; qtot -1.320
  3785         HC    263      ARG     HE   3785     0.440000     1.0080   ; qtot -0.880
  3786          C    263      ARG     CZ   3786     0.640000    12.0110   ; qtot -0.240
  3787        NC2    263      ARG    NH1   3787    -0.800000    14.0070   ; qtot -1.040
  3788         HC    263      ARG   HH11   3788     0.460000     1.0080   ; qtot -0.580
  3789         HC    263      ARG   HH12   3789     0.460000     1.0080   ; qtot -0.120
  3790        NC2    263      ARG    NH2   3790    -0.800000    14.0070   ; qtot -0.920
  3791         HC    263      ARG   HH21   3791     0.460000     1.0080   ; qtot -0.460
  3792         HC    263      ARG   HH22   3792     0.460000     1.0080   ; qtot -0.000
  3793          C    263      ARG      C   3793     0.510000    12.0110   ; qtot  0.510
  3794          O    263      ARG      O   3794    -0.510000    15.9994   ; qtot -0.000
  3795        NH1    264      LEU      N   3795    -0.470000    14.0070   ; qtot -0.470
  3796          H    264      LEU     HN   3796     0.310000     1.0080   ; qtot -0.160
  3797        CT1    264      LEU     CA   3797     0.070000    12.0110   ; qtot -0.090
  3798        HB1    264      LEU     HA   3798     0.090000     1.0080   ; qtot -0.000
  3799        CT2    264      LEU     CB   3799    -0.180000    12.0110   ; qtot -0.180
  3800        HA2    264      LEU    HB1   3800     0.090000     1.0080   ; qtot -0.090
  3801        HA2    264      LEU    HB2   3801     0.090000     1.0080   ; qtot -0.000
  3802        CT1    264      LEU     CG   3802    -0.090000    12.0110   ; qtot -0.090
  3803        HA1    264      LEU     HG   3803     0.090000     1.0080   ; qtot -0.000
  3804        CT3    264      LEU    CD1   3804    -0.270000    12.0110   ; qtot -0.270
  3805        HA3    264      LEU   HD11   3805     0.090000     1.0080   ; qtot -0.180
  3806        HA3    264      LEU   HD12   3806     0.090000     1.0080   ; qtot -0.090
  3807        HA3    264      LEU   HD13   3807     0.090000     1.0080   ; qtot -0.000
  3808        CT3    264      LEU    CD2   3808    -0.270000    12.0110   ; qtot -0.270
  3809        HA3    264      LEU   HD21   3809     0.090000     1.0080   ; qtot -0.180
  3810        HA3    264      LEU   HD22   3810     0.090000     1.0080   ; qtot -0.090
  3811        HA3    264      LEU   HD23   3811     0.090000     1.0080   ; qtot -0.000
  3812          C    264      LEU      C   3812     0.510000    12.0110   ; qtot  0.510
  3813          O    264      LEU      O   3813    -0.510000    15.9994   ; qtot -0.000
  3814        NH1    265      TYR      N   3814    -0.470000    14.0070   ; qtot -0.470
  3815          H    265      TYR     HN   3815     0.310000     1.0080   ; qtot -0.160
  3816        CT1    265      TYR     CA   3816     0.070000    12.0110   ; qtot -0.090
  3817        HB1    265      TYR     HA   3817     0.090000     1.0080   ; qtot -0.000
  3818        CT2    265      TYR     CB   3818    -0.180000    12.0110   ; qtot -0.180
  3819        HA2    265      TYR    HB1   3819     0.090000     1.0080   ; qtot -0.090
  3820        HA2    265      TYR    HB2   3820     0.090000     1.0080   ; qtot -0.000
  3821         CA    265      TYR     CG   3821     0.000000    12.0110   ; qtot -0.000
  3822         CA    265      TYR    CD1   3822    -0.115000    12.0110   ; qtot -0.115
  3823         HP    265      TYR    HD1   3823     0.115000     1.0080   ; qtot -0.000
  3824         CA    265      TYR    CE1   3824    -0.115000    12.0110   ; qtot -0.115
  3825         HP    265      TYR    HE1   3825     0.115000     1.0080   ; qtot -0.000
  3826         CA    265      TYR     CZ   3826     0.110000    12.0110   ; qtot  0.110
  3827        OH1    265      TYR     OH   3827    -0.540000    15.9994   ; qtot -0.430
  3828          H    265      TYR     HH   3828     0.430000     1.0080   ; qtot -0.000
  3829         CA    265      TYR    CD2   3829    -0.115000    12.0110   ; qtot -0.115
  3830         HP    265      TYR    HD2   3830     0.115000     1.0080   ; qtot -0.000
  3831         CA    265      TYR    CE2   3831    -0.115000    12.0110   ; qtot -0.115
  3832         HP    265      TYR    HE2   3832     0.115000     1.0080   ; qtot -0.000
  3833          C    265      TYR      C   3833     0.510000    12.0110   ; qtot  0.510
  3834          O    265      TYR      O   3834    -0.510000    15.9994   ; qtot -0.000
  3835        NH1    266      LEU      N   3835    -0.470000    14.0070   ; qtot -0.470
  3836          H    266      LEU     HN   3836     0.310000     1.0080   ; qtot -0.160
  3837        CT1    266      LEU     CA   3837     0.070000    12.0110   ; qtot -0.090
  3838        HB1    266      LEU     HA   3838     0.090000     1.0080   ; qtot -0.000
  3839        CT2    266      LEU     CB   3839    -0.180000    12.0110   ; qtot -0.180
  3840        HA2    266      LEU    HB1   3840     0.090000     1.0080   ; qtot -0.090
  3841        HA2    266      LEU    HB2   3841     0.090000     1.0080   ; qtot -0.000
  3842        CT1    266      LEU     CG   3842    -0.090000    12.0110   ; qtot -0.090
  3843        HA1    266      LEU     HG   3843     0.090000     1.0080   ; qtot -0.000
  3844        CT3    266      LEU    CD1   3844    -0.270000    12.0110   ; qtot -0.270
  3845        HA3    266      LEU   HD11   3845     0.090000     1.0080   ; qtot -0.180
  3846        HA3    266      LEU   HD12   3846     0.090000     1.0080   ; qtot -0.090
  3847        HA3    266      LEU   HD13   3847     0.090000     1.0080   ; qtot -0.000
  3848        CT3    266      LEU    CD2   3848    -0.270000    12.0110   ; qtot -0.270
  3849        HA3    266      LEU   HD21   3849     0.090000     1.0080   ; qtot -0.180
  3850        HA3    266      LEU   HD22   3850     0.090000     1.0080   ; qtot -0.090
  3851        HA3    266      LEU   HD23   3851     0.090000     1.0080   ; qtot -0.000
  3852          C    266      LEU      C   3852     0.510000    12.0110   ; qtot  0.510
  3853          O    266      LEU      O   3853    -0.510000    15.9994   ; qtot -0.000
  3854        NH1    267      GLU      N   3854    -0.470000    14.0070   ; qtot -0.470
  3855          H    267      GLU     HN   3855     0.310000     1.0080   ; qtot -0.160
  3856        CT1    267      GLU     CA   3856     0.070000    12.0110   ; qtot -0.090
  3857        HB1    267      GLU     HA   3857     0.090000     1.0080   ; qtot -0.000
  3858       CT2A    267      GLU     CB   3858    -0.180000    12.0110   ; qtot -0.180
  3859        HA2    267      GLU    HB1   3859     0.090000     1.0080   ; qtot -0.090
  3860        HA2    267      GLU    HB2   3860     0.090000     1.0080   ; qtot -0.000
  3861        CT2    267      GLU     CG   3861    -0.280000    12.0110   ; qtot -0.280
  3862        HA2    267      GLU    HG1   3862     0.090000     1.0080   ; qtot -0.190
  3863        HA2    267      GLU    HG2   3863     0.090000     1.0080   ; qtot -0.100
  3864         CC    267      GLU     CD   3864     0.620000    12.0110   ; qtot  0.520
  3865         OC    267      GLU    OE1   3865    -0.760000    15.9994   ; qtot -0.240
  3866         OC    267      GLU    OE2   3866    -0.760000    15.9994   ; qtot -1.000
  3867          C    267      GLU      C   3867     0.510000    12.0110   ; qtot -0.490
  3868          O    267      GLU      O   3868    -0.510000    15.9994   ; qtot -1.000
  3869        NH1    268      ASP      N   3869    -0.470000    14.0070   ; qtot -1.470
  3870          H    268      ASP     HN   3870     0.310000     1.0080   ; qtot -1.160
  3871        CT1    268      ASP     CA   3871     0.070000    12.0110   ; qtot -1.090
  3872        HB1    268      ASP     HA   3872     0.090000     1.0080   ; qtot -1.000
  3873       CT2A    268      ASP     CB   3873    -0.280000    12.0110   ; qtot -1.280
  3874        HA2    268      ASP    HB1   3874     0.090000     1.0080   ; qtot -1.190
  3875        HA2    268      ASP    HB2   3875     0.090000     1.0080   ; qtot -1.100
  3876         CC    268      ASP     CG   3876     0.620000    12.0110   ; qtot -0.480
  3877         OC    268      ASP    OD1   3877    -0.760000    15.9994   ; qtot -1.240
  3878         OC    268      ASP    OD2   3878    -0.760000    15.9994   ; qtot -2.000
  3879          C    268      ASP      C   3879     0.510000    12.0110   ; qtot -1.490
  3880          O    268      ASP      O   3880    -0.510000    15.9994   ; qtot -2.000
  3881        NH1    269      THR      N   3881    -0.470000    14.0070   ; qtot -2.470
  3882          H    269      THR     HN   3882     0.310000     1.0080   ; qtot -2.160
  3883        CT1    269      THR     CA   3883     0.070000    12.0110   ; qtot -2.090
  3884        HB1    269      THR     HA   3884     0.090000     1.0080   ; qtot -2.000
  3885        CT1    269      THR     CB   3885     0.140000    12.0110   ; qtot -1.860
  3886        HA1    269      THR     HB   3886     0.090000     1.0080   ; qtot -1.770
  3887        OH1    269      THR    OG1   3887    -0.660000    15.9994   ; qtot -2.430
  3888          H    269      THR    HG1   3888     0.430000     1.0080   ; qtot -2.000
  3889        CT3    269      THR    CG2   3889    -0.270000    12.0110   ; qtot -2.270
  3890        HA3    269      THR   HG21   3890     0.090000     1.0080   ; qtot -2.180
  3891        HA3    269      THR   HG22   3891     0.090000     1.0080   ; qtot -2.090
  3892        HA3    269      THR   HG23   3892     0.090000     1.0080   ; qtot -2.000
  3893          C    269      THR      C   3893     0.510000    12.0110   ; qtot -1.490
  3894          O    269      THR      O   3894    -0.510000    15.9994   ; qtot -2.000
  3895        NH1    270      GLY      N   3895    -0.470000    14.0070   ; qtot -2.470
  3896          H    270      GLY     HN   3896     0.310000     1.0080   ; qtot -2.160
  3897        CT2    270      GLY     CA   3897    -0.020000    12.0110   ; qtot -2.180
  3898        HB2    270      GLY    HA1   3898     0.090000     1.0080   ; qtot -2.090
  3899        HB2    270      GLY    HA2   3899     0.090000     1.0080   ; qtot -2.000
  3900          C    270      GLY      C   3900     0.510000    12.0110   ; qtot -1.490
  3901          O    270      GLY      O   3901    -0.510000    15.9994   ; qtot -2.000
  3902        NH1    271      CYS      N   3902    -0.470000    14.0070   ; qtot -2.470
  3903          H    271      CYS     HN   3903     0.310000     1.0080   ; qtot -2.160
  3904        CT1    271      CYS     CA   3904     0.070000    12.0110   ; qtot -2.090
  3905        HB1    271      CYS     HA   3905     0.090000     1.0080   ; qtot -2.000
  3906        CT2    271      CYS     CB   3906    -0.100000    12.0110   ; qtot -2.100
  3907        HA2    271      CYS    HB1   3907     0.090000     1.0080   ; qtot -2.010
  3908        HA2    271      CYS    HB2   3908     0.090000     1.0080   ; qtot -1.920
  3909         SM    271      CYS     SG   3909    -0.080000    32.0600   ; qtot -2.000
  3910          C    271      CYS      C   3910     0.510000    12.0110   ; qtot -1.490
  3911          O    271      CYS      O   3911    -0.510000    15.9994   ; qtot -2.000
  3912        NH1    272      TRP      N   3912    -0.470000    14.0070   ; qtot -2.470
  3913          H    272      TRP     HN   3913     0.310000     1.0080   ; qtot -2.160
  3914        CT1    272      TRP     CA   3914     0.070000    12.0110   ; qtot -2.090
  3915        HB1    272      TRP     HA   3915     0.090000     1.0080   ; qtot -2.000
  3916        CT2    272      TRP     CB   3916    -0.180000    12.0110   ; qtot -2.180
  3917        HA2    272      TRP    HB1   3917     0.090000     1.0080   ; qtot -2.090
  3918        HA2    272      TRP    HB2   3918     0.090000     1.0080   ; qtot -2.000
  3919         CY    272      TRP     CG   3919    -0.030000    12.0110   ; qtot -2.030
  3920         CA    272      TRP    CD1   3920    -0.150000    12.0110   ; qtot -2.180
  3921         HP    272      TRP    HD1   3921     0.220000     1.0080   ; qtot -1.960
  3922         NY    272      TRP    NE1   3922    -0.510000    14.0070   ; qtot -2.470
  3923          H    272      TRP    HE1   3923     0.370000     1.0080   ; qtot -2.100
  3924        CPT    272      TRP    CE2   3924     0.240000    12.0110   ; qtot -1.860
  3925        CPT    272      TRP    CD2   3925     0.110000    12.0110   ; qtot -1.750
  3926        CAI    272      TRP    CE3   3926    -0.250000    12.0110   ; qtot -2.000
  3927         HP    272      TRP    HE3   3927     0.170000     1.0080   ; qtot -1.830
  3928         CA    272      TRP    CZ3   3928    -0.200000    12.0110   ; qtot -2.030
  3929         HP    272      TRP    HZ3   3929     0.140000     1.0080   ; qtot -1.890
  3930        CAI    272      TRP    CZ2   3930    -0.270000    12.0110   ; qtot -2.160
  3931         HP    272      TRP    HZ2   3931     0.160000     1.0080   ; qtot -2.000
  3932         CA    272      TRP    CH2   3932    -0.140000    12.0110   ; qtot -2.140
  3933         HP    272      TRP    HH2   3933     0.140000     1.0080   ; qtot -2.000
  3934          C    272      TRP      C   3934     0.510000    12.0110   ; qtot -1.490
  3935          O    272      TRP      O   3935    -0.510000    15.9994   ; qtot -2.000
  3936        NH1    273      ASP      N   3936    -0.470000    14.0070   ; qtot -2.470
  3937          H    273      ASP     HN   3937     0.310000     1.0080   ; qtot -2.160
  3938        CT1    273      ASP     CA   3938     0.070000    12.0110   ; qtot -2.090
  3939        HB1    273      ASP     HA   3939     0.090000     1.0080   ; qtot -2.000
  3940       CT2A    273      ASP     CB   3940    -0.280000    12.0110   ; qtot -2.280
  3941        HA2    273      ASP    HB1   3941     0.090000     1.0080   ; qtot -2.190
  3942        HA2    273      ASP    HB2   3942     0.090000     1.0080   ; qtot -2.100
  3943         CC    273      ASP     CG   3943     0.620000    12.0110   ; qtot -1.480
  3944         OC    273      ASP    OD1   3944    -0.760000    15.9994   ; qtot -2.240
  3945         OC    273      ASP    OD2   3945    -0.760000    15.9994   ; qtot -3.000
  3946          C    273      ASP      C   3946     0.510000    12.0110   ; qtot -2.490
  3947          O    273      ASP      O   3947    -0.510000    15.9994   ; qtot -3.000
  3948        NH1    274      THR      N   3948    -0.470000    14.0070   ; qtot -3.470
  3949          H    274      THR     HN   3949     0.310000     1.0080   ; qtot -3.160
  3950        CT1    274      THR     CA   3950     0.070000    12.0110   ; qtot -3.090
  3951        HB1    274      THR     HA   3951     0.090000     1.0080   ; qtot -3.000
  3952        CT1    274      THR     CB   3952     0.140000    12.0110   ; qtot -2.860
  3953        HA1    274      THR     HB   3953     0.090000     1.0080   ; qtot -2.770
  3954        OH1    274      THR    OG1   3954    -0.660000    15.9994   ; qtot -3.430
  3955          H    274      THR    HG1   3955     0.430000     1.0080   ; qtot -3.000
  3956        CT3    274      THR    CG2   3956    -0.270000    12.0110   ; qtot -3.270
  3957        HA3    274      THR   HG21   3957     0.090000     1.0080   ; qtot -3.180
  3958        HA3    274      THR   HG22   3958     0.090000     1.0080   ; qtot -3.090
  3959        HA3    274      THR   HG23   3959     0.090000     1.0080   ; qtot -3.000
  3960          C    274      THR      C   3960     0.510000    12.0110   ; qtot -2.490
  3961          O    274      THR      O   3961    -0.510000    15.9994   ; qtot -3.000
  3962        NH1    275      ASN      N   3962    -0.470000    14.0070   ; qtot -3.470
  3963          H    275      ASN     HN   3963     0.310000     1.0080   ; qtot -3.160
  3964        CT1    275      ASN     CA   3964     0.070000    12.0110   ; qtot -3.090
  3965        HB1    275      ASN     HA   3965     0.090000     1.0080   ; qtot -3.000
  3966        CT2    275      ASN     CB   3966    -0.180000    12.0110   ; qtot -3.180
  3967        HA2    275      ASN    HB1   3967     0.090000     1.0080   ; qtot -3.090
  3968        HA2    275      ASN    HB2   3968     0.090000     1.0080   ; qtot -3.000
  3969         CC    275      ASN     CG   3969     0.550000    12.0110   ; qtot -2.450
  3970          O    275      ASN    OD1   3970    -0.550000    15.9994   ; qtot -3.000
  3971        NH2    275      ASN    ND2   3971    -0.620000    14.0070   ; qtot -3.620
  3972          H    275      ASN   HD21   3972     0.320000     1.0080   ; qtot -3.300
  3973          H    275      ASN   HD22   3973     0.300000     1.0080   ; qtot -3.000
  3974          C    275      ASN      C   3974     0.510000    12.0110   ; qtot -2.490
  3975          O    275      ASN      O   3975    -0.510000    15.9994   ; qtot -3.000
  3976        NH1    276      ASP      N   3976    -0.470000    14.0070   ; qtot -3.470
  3977          H    276      ASP     HN   3977     0.310000     1.0080   ; qtot -3.160
  3978        CT1    276      ASP     CA   3978     0.070000    12.0110   ; qtot -3.090
  3979        HB1    276      ASP     HA   3979     0.090000     1.0080   ; qtot -3.000
  3980       CT2A    276      ASP     CB   3980    -0.280000    12.0110   ; qtot -3.280
  3981        HA2    276      ASP    HB1   3981     0.090000     1.0080   ; qtot -3.190
  3982        HA2    276      ASP    HB2   3982     0.090000     1.0080   ; qtot -3.100
  3983         CC    276      ASP     CG   3983     0.620000    12.0110   ; qtot -2.480
  3984         OC    276      ASP    OD1   3984    -0.760000    15.9994   ; qtot -3.240
  3985         OC    276      ASP    OD2   3985    -0.760000    15.9994   ; qtot -4.000
  3986          C    276      ASP      C   3986     0.510000    12.0110   ; qtot -3.490
  3987          O    276      ASP      O   3987    -0.510000    15.9994   ; qtot -4.000
  3988        NH1    277      HSE      N   3988    -0.470000    14.0070   ; qtot -4.470
  3989          H    277      HSE     HN   3989     0.310000     1.0080   ; qtot -4.160
  3990        CT1    277      HSE     CA   3990     0.070000    12.0110   ; qtot -4.090
  3991        HB1    277      HSE     HA   3991     0.090000     1.0080   ; qtot -4.000
  3992        CT2    277      HSE     CB   3992    -0.080000    12.0110   ; qtot -4.080
  3993        HA2    277      HSE    HB1   3993     0.090000     1.0080   ; qtot -3.990
  3994        HA2    277      HSE    HB2   3994     0.090000     1.0080   ; qtot -3.900
  3995        NR2    277      HSE    ND1   3995    -0.700000    14.0070   ; qtot -4.600
  3996       CPH1    277      HSE     CG   3996     0.220000    12.0110   ; qtot -4.380
  3997       CPH2    277      HSE    CE1   3997     0.250000    12.0110   ; qtot -4.130
  3998        HR1    277      HSE    HE1   3998     0.130000     1.0080   ; qtot -4.000
  3999        NR1    277      HSE    NE2   3999    -0.360000    14.0070   ; qtot -4.360
  4000          H    277      HSE    HE2   4000     0.320000     1.0080   ; qtot -4.040
  4001       CPH1    277      HSE    CD2   4001    -0.050000    12.0110   ; qtot -4.090
  4002        HR3    277      HSE    HD2   4002     0.090000     1.0080   ; qtot -4.000
  4003          C    277      HSE      C   4003     0.510000    12.0110   ; qtot -3.490
  4004          O    277      HSE      O   4004    -0.510000    15.9994   ; qtot -4.000
  4005        NH1    278      SER      N   4005    -0.470000    14.0070   ; qtot -4.470
  4006          H    278      SER     HN   4006     0.310000     1.0080   ; qtot -4.160
  4007        CT1    278      SER     CA   4007     0.070000    12.0110   ; qtot -4.090
  4008        HB1    278      SER     HA   4008     0.090000     1.0080   ; qtot -4.000
  4009        CT2    278      SER     CB   4009     0.050000    12.0110   ; qtot -3.950
  4010        HA2    278      SER    HB1   4010     0.090000     1.0080   ; qtot -3.860
  4011        HA2    278      SER    HB2   4011     0.090000     1.0080   ; qtot -3.770
  4012        OH1    278      SER     OG   4012    -0.660000    15.9994   ; qtot -4.430
  4013          H    278      SER    HG1   4013     0.430000     1.0080   ; qtot -4.000
  4014          C    278      SER      C   4014     0.510000    12.0110   ; qtot -3.490
  4015          O    278      SER      O   4015    -0.510000    15.9994   ; qtot -4.000
  4016        NH1    279      VAL      N   4016    -0.470000    14.0070   ; qtot -4.470
  4017          H    279      VAL     HN   4017     0.310000     1.0080   ; qtot -4.160
  4018        CT1    279      VAL     CA   4018     0.070000    12.0110   ; qtot -4.090
  4019        HB1    279      VAL     HA   4019     0.090000     1.0080   ; qtot -4.000
  4020        CT1    279      VAL     CB   4020    -0.090000    12.0110   ; qtot -4.090
  4021        HA1    279      VAL     HB   4021     0.090000     1.0080   ; qtot -4.000
  4022        CT3    279      VAL    CG1   4022    -0.270000    12.0110   ; qtot -4.270
  4023        HA3    279      VAL   HG11   4023     0.090000     1.0080   ; qtot -4.180
  4024        HA3    279      VAL   HG12   4024     0.090000     1.0080   ; qtot -4.090
  4025        HA3    279      VAL   HG13   4025     0.090000     1.0080   ; qtot -4.000
  4026        CT3    279      VAL    CG2   4026    -0.270000    12.0110   ; qtot -4.270
  4027        HA3    279      VAL   HG21   4027     0.090000     1.0080   ; qtot -4.180
  4028        HA3    279      VAL   HG22   4028     0.090000     1.0080   ; qtot -4.090
  4029        HA3    279      VAL   HG23   4029     0.090000     1.0080   ; qtot -4.000
  4030          C    279      VAL      C   4030     0.510000    12.0110   ; qtot -3.490
  4031          O    279      VAL      O   4031    -0.510000    15.9994   ; qtot -4.000
  4032          N    280      PRO      N   4032    -0.290000    14.0070   ; qtot -4.290
  4033        CP3    280      PRO     CD   4033     0.000000    12.0110   ; qtot -4.290
  4034        HA2    280      PRO    HD1   4034     0.090000     1.0080   ; qtot -4.200
  4035        HA2    280      PRO    HD2   4035     0.090000     1.0080   ; qtot -4.110
  4036        CP1    280      PRO     CA   4036     0.020000    12.0110   ; qtot -4.090
  4037        HB1    280      PRO     HA   4037     0.090000     1.0080   ; qtot -4.000
  4038        CP2    280      PRO     CB   4038    -0.180000    12.0110   ; qtot -4.180
  4039        HA2    280      PRO    HB1   4039     0.090000     1.0080   ; qtot -4.090
  4040        HA2    280      PRO    HB2   4040     0.090000     1.0080   ; qtot -4.000
  4041        CP2    280      PRO     CG   4041    -0.180000    12.0110   ; qtot -4.180
  4042        HA2    280      PRO    HG1   4042     0.090000     1.0080   ; qtot -4.090
  4043        HA2    280      PRO    HG2   4043     0.090000     1.0080   ; qtot -4.000
  4044          C    280      PRO      C   4044     0.510000    12.0110   ; qtot -3.490
  4045          O    280      PRO      O   4045    -0.510000    15.9994   ; qtot -4.000
  4046        NH1    281      TRP      N   4046    -0.470000    14.0070   ; qtot -4.470
  4047          H    281      TRP     HN   4047     0.310000     1.0080   ; qtot -4.160
  4048        CT1    281      TRP     CA   4048     0.070000    12.0110   ; qtot -4.090
  4049        HB1    281      TRP     HA   4049     0.090000     1.0080   ; qtot -4.000
  4050        CT2    281      TRP     CB   4050    -0.180000    12.0110   ; qtot -4.180
  4051        HA2    281      TRP    HB1   4051     0.090000     1.0080   ; qtot -4.090
  4052        HA2    281      TRP    HB2   4052     0.090000     1.0080   ; qtot -4.000
  4053         CY    281      TRP     CG   4053    -0.030000    12.0110   ; qtot -4.030
  4054         CA    281      TRP    CD1   4054    -0.150000    12.0110   ; qtot -4.180
  4055         HP    281      TRP    HD1   4055     0.220000     1.0080   ; qtot -3.960
  4056         NY    281      TRP    NE1   4056    -0.510000    14.0070   ; qtot -4.470
  4057          H    281      TRP    HE1   4057     0.370000     1.0080   ; qtot -4.100
  4058        CPT    281      TRP    CE2   4058     0.240000    12.0110   ; qtot -3.860
  4059        CPT    281      TRP    CD2   4059     0.110000    12.0110   ; qtot -3.750
  4060        CAI    281      TRP    CE3   4060    -0.250000    12.0110   ; qtot -4.000
  4061         HP    281      TRP    HE3   4061     0.170000     1.0080   ; qtot -3.830
  4062         CA    281      TRP    CZ3   4062    -0.200000    12.0110   ; qtot -4.030
  4063         HP    281      TRP    HZ3   4063     0.140000     1.0080   ; qtot -3.890
  4064        CAI    281      TRP    CZ2   4064    -0.270000    12.0110   ; qtot -4.160
  4065         HP    281      TRP    HZ2   4065     0.160000     1.0080   ; qtot -4.000
  4066         CA    281      TRP    CH2   4066    -0.140000    12.0110   ; qtot -4.140
  4067         HP    281      TRP    HH2   4067     0.140000     1.0080   ; qtot -4.000
  4068          C    281      TRP      C   4068     0.510000    12.0110   ; qtot -3.490
  4069          O    281      TRP      O   4069    -0.510000    15.9994   ; qtot -4.000
  4070        NH1    282      TRP      N   4070    -0.470000    14.0070   ; qtot -4.470
  4071          H    282      TRP     HN   4071     0.310000     1.0080   ; qtot -4.160
  4072        CT1    282      TRP     CA   4072     0.070000    12.0110   ; qtot -4.090
  4073        HB1    282      TRP     HA   4073     0.090000     1.0080   ; qtot -4.000
  4074        CT2    282      TRP     CB   4074    -0.180000    12.0110   ; qtot -4.180
  4075        HA2    282      TRP    HB1   4075     0.090000     1.0080   ; qtot -4.090
  4076        HA2    282      TRP    HB2   4076     0.090000     1.0080   ; qtot -4.000
  4077         CY    282      TRP     CG   4077    -0.030000    12.0110   ; qtot -4.030
  4078         CA    282      TRP    CD1   4078    -0.150000    12.0110   ; qtot -4.180
  4079         HP    282      TRP    HD1   4079     0.220000     1.0080   ; qtot -3.960
  4080         NY    282      TRP    NE1   4080    -0.510000    14.0070   ; qtot -4.470
  4081          H    282      TRP    HE1   4081     0.370000     1.0080   ; qtot -4.100
  4082        CPT    282      TRP    CE2   4082     0.240000    12.0110   ; qtot -3.860
  4083        CPT    282      TRP    CD2   4083     0.110000    12.0110   ; qtot -3.750
  4084        CAI    282      TRP    CE3   4084    -0.250000    12.0110   ; qtot -4.000
  4085         HP    282      TRP    HE3   4085     0.170000     1.0080   ; qtot -3.830
  4086         CA    282      TRP    CZ3   4086    -0.200000    12.0110   ; qtot -4.030
  4087         HP    282      TRP    HZ3   4087     0.140000     1.0080   ; qtot -3.890
  4088        CAI    282      TRP    CZ2   4088    -0.270000    12.0110   ; qtot -4.160
  4089         HP    282      TRP    HZ2   4089     0.160000     1.0080   ; qtot -4.000
  4090         CA    282      TRP    CH2   4090    -0.140000    12.0110   ; qtot -4.140
  4091         HP    282      TRP    HH2   4091     0.140000     1.0080   ; qtot -4.000
  4092          C    282      TRP      C   4092     0.510000    12.0110   ; qtot -3.490
  4093          O    282      TRP      O   4093    -0.510000    15.9994   ; qtot -4.000
  4094        NH1    283      VAL      N   4094    -0.470000    14.0070   ; qtot -4.470
  4095          H    283      VAL     HN   4095     0.310000     1.0080   ; qtot -4.160
  4096        CT1    283      VAL     CA   4096     0.070000    12.0110   ; qtot -4.090
  4097        HB1    283      VAL     HA   4097     0.090000     1.0080   ; qtot -4.000
  4098        CT1    283      VAL     CB   4098    -0.090000    12.0110   ; qtot -4.090
  4099        HA1    283      VAL     HB   4099     0.090000     1.0080   ; qtot -4.000
  4100        CT3    283      VAL    CG1   4100    -0.270000    12.0110   ; qtot -4.270
  4101        HA3    283      VAL   HG11   4101     0.090000     1.0080   ; qtot -4.180
  4102        HA3    283      VAL   HG12   4102     0.090000     1.0080   ; qtot -4.090
  4103        HA3    283      VAL   HG13   4103     0.090000     1.0080   ; qtot -4.000
  4104        CT3    283      VAL    CG2   4104    -0.270000    12.0110   ; qtot -4.270
  4105        HA3    283      VAL   HG21   4105     0.090000     1.0080   ; qtot -4.180
  4106        HA3    283      VAL   HG22   4106     0.090000     1.0080   ; qtot -4.090
  4107        HA3    283      VAL   HG23   4107     0.090000     1.0080   ; qtot -4.000
  4108          C    283      VAL      C   4108     0.510000    12.0110   ; qtot -3.490
  4109          O    283      VAL      O   4109    -0.510000    15.9994   ; qtot -4.000
  4110        NH1    284      ILE      N   4110    -0.470000    14.0070   ; qtot -4.470
  4111          H    284      ILE     HN   4111     0.310000     1.0080   ; qtot -4.160
  4112        CT1    284      ILE     CA   4112     0.070000    12.0110   ; qtot -4.090
  4113        HB1    284      ILE     HA   4113     0.090000     1.0080   ; qtot -4.000
  4114        CT1    284      ILE     CB   4114    -0.090000    12.0110   ; qtot -4.090
  4115        HA1    284      ILE     HB   4115     0.090000     1.0080   ; qtot -4.000
  4116        CT3    284      ILE    CG2   4116    -0.270000    12.0110   ; qtot -4.270
  4117        HA3    284      ILE   HG21   4117     0.090000     1.0080   ; qtot -4.180
  4118        HA3    284      ILE   HG22   4118     0.090000     1.0080   ; qtot -4.090
  4119        HA3    284      ILE   HG23   4119     0.090000     1.0080   ; qtot -4.000
  4120        CT2    284      ILE    CG1   4120    -0.180000    12.0110   ; qtot -4.180
  4121        HA2    284      ILE   HG11   4121     0.090000     1.0080   ; qtot -4.090
  4122        HA2    284      ILE   HG12   4122     0.090000     1.0080   ; qtot -4.000
  4123        CT3    284      ILE     CD   4123    -0.270000    12.0110   ; qtot -4.270
  4124        HA3    284      ILE    HD1   4124     0.090000     1.0080   ; qtot -4.180
  4125        HA3    284      ILE    HD2   4125     0.090000     1.0080   ; qtot -4.090
  4126        HA3    284      ILE    HD3   4126     0.090000     1.0080   ; qtot -4.000
  4127          C    284      ILE      C   4127     0.510000    12.0110   ; qtot -3.490
  4128          O    284      ILE      O   4128    -0.510000    15.9994   ; qtot -4.000
  4129        NH1    285      ARG      N   4129    -0.470000    14.0070   ; qtot -4.470
  4130          H    285      ARG     HN   4130     0.310000     1.0080   ; qtot -4.160
  4131        CT1    285      ARG     CA   4131     0.070000    12.0110   ; qtot -4.090
  4132        HB1    285      ARG     HA   4132     0.090000     1.0080   ; qtot -4.000
  4133        CT2    285      ARG     CB   4133    -0.180000    12.0110   ; qtot -4.180
  4134        HA2    285      ARG    HB1   4134     0.090000     1.0080   ; qtot -4.090
  4135        HA2    285      ARG    HB2   4135     0.090000     1.0080   ; qtot -4.000
  4136        CT2    285      ARG     CG   4136    -0.180000    12.0110   ; qtot -4.180
  4137        HA2    285      ARG    HG1   4137     0.090000     1.0080   ; qtot -4.090
  4138        HA2    285      ARG    HG2   4138     0.090000     1.0080   ; qtot -4.000
  4139        CT2    285      ARG     CD   4139     0.200000    12.0110   ; qtot -3.800
  4140        HA2    285      ARG    HD1   4140     0.090000     1.0080   ; qtot -3.710
  4141        HA2    285      ARG    HD2   4141     0.090000     1.0080   ; qtot -3.620
  4142        NC2    285      ARG     NE   4142    -0.700000    14.0070   ; qtot -4.320
  4143         HC    285      ARG     HE   4143     0.440000     1.0080   ; qtot -3.880
  4144          C    285      ARG     CZ   4144     0.640000    12.0110   ; qtot -3.240
  4145        NC2    285      ARG    NH1   4145    -0.800000    14.0070   ; qtot -4.040
  4146         HC    285      ARG   HH11   4146     0.460000     1.0080   ; qtot -3.580
  4147         HC    285      ARG   HH12   4147     0.460000     1.0080   ; qtot -3.120
  4148        NC2    285      ARG    NH2   4148    -0.800000    14.0070   ; qtot -3.920
  4149         HC    285      ARG   HH21   4149     0.460000     1.0080   ; qtot -3.460
  4150         HC    285      ARG   HH22   4150     0.460000     1.0080   ; qtot -3.000
  4151          C    285      ARG      C   4151     0.510000    12.0110   ; qtot -2.490
  4152          O    285      ARG      O   4152    -0.510000    15.9994   ; qtot -3.000
  4153        NH1    286      ILE      N   4153    -0.470000    14.0070   ; qtot -3.470
  4154          H    286      ILE     HN   4154     0.310000     1.0080   ; qtot -3.160
  4155        CT1    286      ILE     CA   4155     0.070000    12.0110   ; qtot -3.090
  4156        HB1    286      ILE     HA   4156     0.090000     1.0080   ; qtot -3.000
  4157        CT1    286      ILE     CB   4157    -0.090000    12.0110   ; qtot -3.090
  4158        HA1    286      ILE     HB   4158     0.090000     1.0080   ; qtot -3.000
  4159        CT3    286      ILE    CG2   4159    -0.270000    12.0110   ; qtot -3.270
  4160        HA3    286      ILE   HG21   4160     0.090000     1.0080   ; qtot -3.180
  4161        HA3    286      ILE   HG22   4161     0.090000     1.0080   ; qtot -3.090
  4162        HA3    286      ILE   HG23   4162     0.090000     1.0080   ; qtot -3.000
  4163        CT2    286      ILE    CG1   4163    -0.180000    12.0110   ; qtot -3.180
  4164        HA2    286      ILE   HG11   4164     0.090000     1.0080   ; qtot -3.090
  4165        HA2    286      ILE   HG12   4165     0.090000     1.0080   ; qtot -3.000
  4166        CT3    286      ILE     CD   4166    -0.270000    12.0110   ; qtot -3.270
  4167        HA3    286      ILE    HD1   4167     0.090000     1.0080   ; qtot -3.180
  4168        HA3    286      ILE    HD2   4168     0.090000     1.0080   ; qtot -3.090
  4169        HA3    286      ILE    HD3   4169     0.090000     1.0080   ; qtot -3.000
  4170          C    286      ILE      C   4170     0.510000    12.0110   ; qtot -2.490
  4171          O    286      ILE      O   4171    -0.510000    15.9994   ; qtot -3.000
  4172          N    287      PRO      N   4172    -0.290000    14.0070   ; qtot -3.290
  4173        CP3    287      PRO     CD   4173     0.000000    12.0110   ; qtot -3.290
  4174        HA2    287      PRO    HD1   4174     0.090000     1.0080   ; qtot -3.200
  4175        HA2    287      PRO    HD2   4175     0.090000     1.0080   ; qtot -3.110
  4176        CP1    287      PRO     CA   4176     0.020000    12.0110   ; qtot -3.090
  4177        HB1    287      PRO     HA   4177     0.090000     1.0080   ; qtot -3.000
  4178        CP2    287      PRO     CB   4178    -0.180000    12.0110   ; qtot -3.180
  4179        HA2    287      PRO    HB1   4179     0.090000     1.0080   ; qtot -3.090
  4180        HA2    287      PRO    HB2   4180     0.090000     1.0080   ; qtot -3.000
  4181        CP2    287      PRO     CG   4181    -0.180000    12.0110   ; qtot -3.180
  4182        HA2    287      PRO    HG1   4182     0.090000     1.0080   ; qtot -3.090
  4183        HA2    287      PRO    HG2   4183     0.090000     1.0080   ; qtot -3.000
  4184          C    287      PRO      C   4184     0.510000    12.0110   ; qtot -2.490
  4185          O    287      PRO      O   4185    -0.510000    15.9994   ; qtot -3.000
  4186        NH1    288      ILE      N   4186    -0.470000    14.0070   ; qtot -3.470
  4187          H    288      ILE     HN   4187     0.310000     1.0080   ; qtot -3.160
  4188        CT1    288      ILE     CA   4188     0.070000    12.0110   ; qtot -3.090
  4189        HB1    288      ILE     HA   4189     0.090000     1.0080   ; qtot -3.000
  4190        CT1    288      ILE     CB   4190    -0.090000    12.0110   ; qtot -3.090
  4191        HA1    288      ILE     HB   4191     0.090000     1.0080   ; qtot -3.000
  4192        CT3    288      ILE    CG2   4192    -0.270000    12.0110   ; qtot -3.270
  4193        HA3    288      ILE   HG21   4193     0.090000     1.0080   ; qtot -3.180
  4194        HA3    288      ILE   HG22   4194     0.090000     1.0080   ; qtot -3.090
  4195        HA3    288      ILE   HG23   4195     0.090000     1.0080   ; qtot -3.000
  4196        CT2    288      ILE    CG1   4196    -0.180000    12.0110   ; qtot -3.180
  4197        HA2    288      ILE   HG11   4197     0.090000     1.0080   ; qtot -3.090
  4198        HA2    288      ILE   HG12   4198     0.090000     1.0080   ; qtot -3.000
  4199        CT3    288      ILE     CD   4199    -0.270000    12.0110   ; qtot -3.270
  4200        HA3    288      ILE    HD1   4200     0.090000     1.0080   ; qtot -3.180
  4201        HA3    288      ILE    HD2   4201     0.090000     1.0080   ; qtot -3.090
  4202        HA3    288      ILE    HD3   4202     0.090000     1.0080   ; qtot -3.000
  4203          C    288      ILE      C   4203     0.510000    12.0110   ; qtot -2.490
  4204          O    288      ILE      O   4204    -0.510000    15.9994   ; qtot -3.000
  4205        NH1    289      LEU      N   4205    -0.470000    14.0070   ; qtot -3.470
  4206          H    289      LEU     HN   4206     0.310000     1.0080   ; qtot -3.160
  4207        CT1    289      LEU     CA   4207     0.070000    12.0110   ; qtot -3.090
  4208        HB1    289      LEU     HA   4208     0.090000     1.0080   ; qtot -3.000
  4209        CT2    289      LEU     CB   4209    -0.180000    12.0110   ; qtot -3.180
  4210        HA2    289      LEU    HB1   4210     0.090000     1.0080   ; qtot -3.090
  4211        HA2    289      LEU    HB2   4211     0.090000     1.0080   ; qtot -3.000
  4212        CT1    289      LEU     CG   4212    -0.090000    12.0110   ; qtot -3.090
  4213        HA1    289      LEU     HG   4213     0.090000     1.0080   ; qtot -3.000
  4214        CT3    289      LEU    CD1   4214    -0.270000    12.0110   ; qtot -3.270
  4215        HA3    289      LEU   HD11   4215     0.090000     1.0080   ; qtot -3.180
  4216        HA3    289      LEU   HD12   4216     0.090000     1.0080   ; qtot -3.090
  4217        HA3    289      LEU   HD13   4217     0.090000     1.0080   ; qtot -3.000
  4218        CT3    289      LEU    CD2   4218    -0.270000    12.0110   ; qtot -3.270
  4219        HA3    289      LEU   HD21   4219     0.090000     1.0080   ; qtot -3.180
  4220        HA3    289      LEU   HD22   4220     0.090000     1.0080   ; qtot -3.090
  4221        HA3    289      LEU   HD23   4221     0.090000     1.0080   ; qtot -3.000
  4222          C    289      LEU      C   4222     0.510000    12.0110   ; qtot -2.490
  4223          O    289      LEU      O   4223    -0.510000    15.9994   ; qtot -3.000
  4224        NH1    290      ILE      N   4224    -0.470000    14.0070   ; qtot -3.470
  4225          H    290      ILE     HN   4225     0.310000     1.0080   ; qtot -3.160
  4226        CT1    290      ILE     CA   4226     0.070000    12.0110   ; qtot -3.090
  4227        HB1    290      ILE     HA   4227     0.090000     1.0080   ; qtot -3.000
  4228        CT1    290      ILE     CB   4228    -0.090000    12.0110   ; qtot -3.090
  4229        HA1    290      ILE     HB   4229     0.090000     1.0080   ; qtot -3.000
  4230        CT3    290      ILE    CG2   4230    -0.270000    12.0110   ; qtot -3.270
  4231        HA3    290      ILE   HG21   4231     0.090000     1.0080   ; qtot -3.180
  4232        HA3    290      ILE   HG22   4232     0.090000     1.0080   ; qtot -3.090
  4233        HA3    290      ILE   HG23   4233     0.090000     1.0080   ; qtot -3.000
  4234        CT2    290      ILE    CG1   4234    -0.180000    12.0110   ; qtot -3.180
  4235        HA2    290      ILE   HG11   4235     0.090000     1.0080   ; qtot -3.090
  4236        HA2    290      ILE   HG12   4236     0.090000     1.0080   ; qtot -3.000
  4237        CT3    290      ILE     CD   4237    -0.270000    12.0110   ; qtot -3.270
  4238        HA3    290      ILE    HD1   4238     0.090000     1.0080   ; qtot -3.180
  4239        HA3    290      ILE    HD2   4239     0.090000     1.0080   ; qtot -3.090
  4240        HA3    290      ILE    HD3   4240     0.090000     1.0080   ; qtot -3.000
  4241          C    290      ILE      C   4241     0.510000    12.0110   ; qtot -2.490
  4242          O    290      ILE      O   4242    -0.510000    15.9994   ; qtot -3.000
  4243        NH1    291      SER      N   4243    -0.470000    14.0070   ; qtot -3.470
  4244          H    291      SER     HN   4244     0.310000     1.0080   ; qtot -3.160
  4245        CT1    291      SER     CA   4245     0.070000    12.0110   ; qtot -3.090
  4246        HB1    291      SER     HA   4246     0.090000     1.0080   ; qtot -3.000
  4247        CT2    291      SER     CB   4247     0.050000    12.0110   ; qtot -2.950
  4248        HA2    291      SER    HB1   4248     0.090000     1.0080   ; qtot -2.860
  4249        HA2    291      SER    HB2   4249     0.090000     1.0080   ; qtot -2.770
  4250        OH1    291      SER     OG   4250    -0.660000    15.9994   ; qtot -3.430
  4251          H    291      SER    HG1   4251     0.430000     1.0080   ; qtot -3.000
  4252          C    291      SER      C   4252     0.510000    12.0110   ; qtot -2.490
  4253          O    291      SER      O   4253    -0.510000    15.9994   ; qtot -3.000
  4254        NH1    292      ILE      N   4254    -0.470000    14.0070   ; qtot -3.470
  4255          H    292      ILE     HN   4255     0.310000     1.0080   ; qtot -3.160
  4256        CT1    292      ILE     CA   4256     0.070000    12.0110   ; qtot -3.090
  4257        HB1    292      ILE     HA   4257     0.090000     1.0080   ; qtot -3.000
  4258        CT1    292      ILE     CB   4258    -0.090000    12.0110   ; qtot -3.090
  4259        HA1    292      ILE     HB   4259     0.090000     1.0080   ; qtot -3.000
  4260        CT3    292      ILE    CG2   4260    -0.270000    12.0110   ; qtot -3.270
  4261        HA3    292      ILE   HG21   4261     0.090000     1.0080   ; qtot -3.180
  4262        HA3    292      ILE   HG22   4262     0.090000     1.0080   ; qtot -3.090
  4263        HA3    292      ILE   HG23   4263     0.090000     1.0080   ; qtot -3.000
  4264        CT2    292      ILE    CG1   4264    -0.180000    12.0110   ; qtot -3.180
  4265        HA2    292      ILE   HG11   4265     0.090000     1.0080   ; qtot -3.090
  4266        HA2    292      ILE   HG12   4266     0.090000     1.0080   ; qtot -3.000
  4267        CT3    292      ILE     CD   4267    -0.270000    12.0110   ; qtot -3.270
  4268        HA3    292      ILE    HD1   4268     0.090000     1.0080   ; qtot -3.180
  4269        HA3    292      ILE    HD2   4269     0.090000     1.0080   ; qtot -3.090
  4270        HA3    292      ILE    HD3   4270     0.090000     1.0080   ; qtot -3.000
  4271          C    292      ILE      C   4271     0.510000    12.0110   ; qtot -2.490
  4272          O    292      ILE      O   4272    -0.510000    15.9994   ; qtot -3.000
  4273        NH1    293      ILE      N   4273    -0.470000    14.0070   ; qtot -3.470
  4274          H    293      ILE     HN   4274     0.310000     1.0080   ; qtot -3.160
  4275        CT1    293      ILE     CA   4275     0.070000    12.0110   ; qtot -3.090
  4276        HB1    293      ILE     HA   4276     0.090000     1.0080   ; qtot -3.000
  4277        CT1    293      ILE     CB   4277    -0.090000    12.0110   ; qtot -3.090
  4278        HA1    293      ILE     HB   4278     0.090000     1.0080   ; qtot -3.000
  4279        CT3    293      ILE    CG2   4279    -0.270000    12.0110   ; qtot -3.270
  4280        HA3    293      ILE   HG21   4280     0.090000     1.0080   ; qtot -3.180
  4281        HA3    293      ILE   HG22   4281     0.090000     1.0080   ; qtot -3.090
  4282        HA3    293      ILE   HG23   4282     0.090000     1.0080   ; qtot -3.000
  4283        CT2    293      ILE    CG1   4283    -0.180000    12.0110   ; qtot -3.180
  4284        HA2    293      ILE   HG11   4284     0.090000     1.0080   ; qtot -3.090
  4285        HA2    293      ILE   HG12   4285     0.090000     1.0080   ; qtot -3.000
  4286        CT3    293      ILE     CD   4286    -0.270000    12.0110   ; qtot -3.270
  4287        HA3    293      ILE    HD1   4287     0.090000     1.0080   ; qtot -3.180
  4288        HA3    293      ILE    HD2   4288     0.090000     1.0080   ; qtot -3.090
  4289        HA3    293      ILE    HD3   4289     0.090000     1.0080   ; qtot -3.000
  4290          C    293      ILE      C   4290     0.510000    12.0110   ; qtot -2.490
  4291          O    293      ILE      O   4291    -0.510000    15.9994   ; qtot -3.000
  4292        NH1    294      VAL      N   4292    -0.470000    14.0070   ; qtot -3.470
  4293          H    294      VAL     HN   4293     0.310000     1.0080   ; qtot -3.160
  4294        CT1    294      VAL     CA   4294     0.070000    12.0110   ; qtot -3.090
  4295        HB1    294      VAL     HA   4295     0.090000     1.0080   ; qtot -3.000
  4296        CT1    294      VAL     CB   4296    -0.090000    12.0110   ; qtot -3.090
  4297        HA1    294      VAL     HB   4297     0.090000     1.0080   ; qtot -3.000
  4298        CT3    294      VAL    CG1   4298    -0.270000    12.0110   ; qtot -3.270
  4299        HA3    294      VAL   HG11   4299     0.090000     1.0080   ; qtot -3.180
  4300        HA3    294      VAL   HG12   4300     0.090000     1.0080   ; qtot -3.090
  4301        HA3    294      VAL   HG13   4301     0.090000     1.0080   ; qtot -3.000
  4302        CT3    294      VAL    CG2   4302    -0.270000    12.0110   ; qtot -3.270
  4303        HA3    294      VAL   HG21   4303     0.090000     1.0080   ; qtot -3.180
  4304        HA3    294      VAL   HG22   4304     0.090000     1.0080   ; qtot -3.090
  4305        HA3    294      VAL   HG23   4305     0.090000     1.0080   ; qtot -3.000
  4306          C    294      VAL      C   4306     0.510000    12.0110   ; qtot -2.490
  4307          O    294      VAL      O   4307    -0.510000    15.9994   ; qtot -3.000
  4308        NH1    295      ASN      N   4308    -0.470000    14.0070   ; qtot -3.470
  4309          H    295      ASN     HN   4309     0.310000     1.0080   ; qtot -3.160
  4310        CT1    295      ASN     CA   4310     0.070000    12.0110   ; qtot -3.090
  4311        HB1    295      ASN     HA   4311     0.090000     1.0080   ; qtot -3.000
  4312        CT2    295      ASN     CB   4312    -0.180000    12.0110   ; qtot -3.180
  4313        HA2    295      ASN    HB1   4313     0.090000     1.0080   ; qtot -3.090
  4314        HA2    295      ASN    HB2   4314     0.090000     1.0080   ; qtot -3.000
  4315         CC    295      ASN     CG   4315     0.550000    12.0110   ; qtot -2.450
  4316          O    295      ASN    OD1   4316    -0.550000    15.9994   ; qtot -3.000
  4317        NH2    295      ASN    ND2   4317    -0.620000    14.0070   ; qtot -3.620
  4318          H    295      ASN   HD21   4318     0.320000     1.0080   ; qtot -3.300
  4319          H    295      ASN   HD22   4319     0.300000     1.0080   ; qtot -3.000
  4320          C    295      ASN      C   4320     0.510000    12.0110   ; qtot -2.490
  4321          O    295      ASN      O   4321    -0.510000    15.9994   ; qtot -3.000
  4322        NH1    296      PHE      N   4322    -0.470000    14.0070   ; qtot -3.470
  4323          H    296      PHE     HN   4323     0.310000     1.0080   ; qtot -3.160
  4324        CT1    296      PHE     CA   4324     0.070000    12.0110   ; qtot -3.090
  4325        HB1    296      PHE     HA   4325     0.090000     1.0080   ; qtot -3.000
  4326        CT2    296      PHE     CB   4326    -0.180000    12.0110   ; qtot -3.180
  4327        HA2    296      PHE    HB1   4327     0.090000     1.0080   ; qtot -3.090
  4328        HA2    296      PHE    HB2   4328     0.090000     1.0080   ; qtot -3.000
  4329         CA    296      PHE     CG   4329     0.000000    12.0110   ; qtot -3.000
  4330         CA    296      PHE    CD1   4330    -0.115000    12.0110   ; qtot -3.115
  4331         HP    296      PHE    HD1   4331     0.115000     1.0080   ; qtot -3.000
  4332         CA    296      PHE    CE1   4332    -0.115000    12.0110   ; qtot -3.115
  4333         HP    296      PHE    HE1   4333     0.115000     1.0080   ; qtot -3.000
  4334         CA    296      PHE     CZ   4334    -0.115000    12.0110   ; qtot -3.115
  4335         HP    296      PHE     HZ   4335     0.115000     1.0080   ; qtot -3.000
  4336         CA    296      PHE    CD2   4336    -0.115000    12.0110   ; qtot -3.115
  4337         HP    296      PHE    HD2   4337     0.115000     1.0080   ; qtot -3.000
  4338         CA    296      PHE    CE2   4338    -0.115000    12.0110   ; qtot -3.115
  4339         HP    296      PHE    HE2   4339     0.115000     1.0080   ; qtot -3.000
  4340          C    296      PHE      C   4340     0.510000    12.0110   ; qtot -2.490
  4341          O    296      PHE      O   4341    -0.510000    15.9994   ; qtot -3.000
  4342        NH1    297      VAL      N   4342    -0.470000    14.0070   ; qtot -3.470
  4343          H    297      VAL     HN   4343     0.310000     1.0080   ; qtot -3.160
  4344        CT1    297      VAL     CA   4344     0.070000    12.0110   ; qtot -3.090
  4345        HB1    297      VAL     HA   4345     0.090000     1.0080   ; qtot -3.000
  4346        CT1    297      VAL     CB   4346    -0.090000    12.0110   ; qtot -3.090
  4347        HA1    297      VAL     HB   4347     0.090000     1.0080   ; qtot -3.000
  4348        CT3    297      VAL    CG1   4348    -0.270000    12.0110   ; qtot -3.270
  4349        HA3    297      VAL   HG11   4349     0.090000     1.0080   ; qtot -3.180
  4350        HA3    297      VAL   HG12   4350     0.090000     1.0080   ; qtot -3.090
  4351        HA3    297      VAL   HG13   4351     0.090000     1.0080   ; qtot -3.000
  4352        CT3    297      VAL    CG2   4352    -0.270000    12.0110   ; qtot -3.270
  4353        HA3    297      VAL   HG21   4353     0.090000     1.0080   ; qtot -3.180
  4354        HA3    297      VAL   HG22   4354     0.090000     1.0080   ; qtot -3.090
  4355        HA3    297      VAL   HG23   4355     0.090000     1.0080   ; qtot -3.000
  4356          C    297      VAL      C   4356     0.510000    12.0110   ; qtot -2.490
  4357          O    297      VAL      O   4357    -0.510000    15.9994   ; qtot -3.000
  4358        NH1    298      LEU      N   4358    -0.470000    14.0070   ; qtot -3.470
  4359          H    298      LEU     HN   4359     0.310000     1.0080   ; qtot -3.160
  4360        CT1    298      LEU     CA   4360     0.070000    12.0110   ; qtot -3.090
  4361        HB1    298      LEU     HA   4361     0.090000     1.0080   ; qtot -3.000
  4362        CT2    298      LEU     CB   4362    -0.180000    12.0110   ; qtot -3.180
  4363        HA2    298      LEU    HB1   4363     0.090000     1.0080   ; qtot -3.090
  4364        HA2    298      LEU    HB2   4364     0.090000     1.0080   ; qtot -3.000
  4365        CT1    298      LEU     CG   4365    -0.090000    12.0110   ; qtot -3.090
  4366        HA1    298      LEU     HG   4366     0.090000     1.0080   ; qtot -3.000
  4367        CT3    298      LEU    CD1   4367    -0.270000    12.0110   ; qtot -3.270
  4368        HA3    298      LEU   HD11   4368     0.090000     1.0080   ; qtot -3.180
  4369        HA3    298      LEU   HD12   4369     0.090000     1.0080   ; qtot -3.090
  4370        HA3    298      LEU   HD13   4370     0.090000     1.0080   ; qtot -3.000
  4371        CT3    298      LEU    CD2   4371    -0.270000    12.0110   ; qtot -3.270
  4372        HA3    298      LEU   HD21   4372     0.090000     1.0080   ; qtot -3.180
  4373        HA3    298      LEU   HD22   4373     0.090000     1.0080   ; qtot -3.090
  4374        HA3    298      LEU   HD23   4374     0.090000     1.0080   ; qtot -3.000
  4375          C    298      LEU      C   4375     0.510000    12.0110   ; qtot -2.490
  4376          O    298      LEU      O   4376    -0.510000    15.9994   ; qtot -3.000
  4377        NH1    299      PHE      N   4377    -0.470000    14.0070   ; qtot -3.470
  4378          H    299      PHE     HN   4378     0.310000     1.0080   ; qtot -3.160
  4379        CT1    299      PHE     CA   4379     0.070000    12.0110   ; qtot -3.090
  4380        HB1    299      PHE     HA   4380     0.090000     1.0080   ; qtot -3.000
  4381        CT2    299      PHE     CB   4381    -0.180000    12.0110   ; qtot -3.180
  4382        HA2    299      PHE    HB1   4382     0.090000     1.0080   ; qtot -3.090
  4383        HA2    299      PHE    HB2   4383     0.090000     1.0080   ; qtot -3.000
  4384         CA    299      PHE     CG   4384     0.000000    12.0110   ; qtot -3.000
  4385         CA    299      PHE    CD1   4385    -0.115000    12.0110   ; qtot -3.115
  4386         HP    299      PHE    HD1   4386     0.115000     1.0080   ; qtot -3.000
  4387         CA    299      PHE    CE1   4387    -0.115000    12.0110   ; qtot -3.115
  4388         HP    299      PHE    HE1   4388     0.115000     1.0080   ; qtot -3.000
  4389         CA    299      PHE     CZ   4389    -0.115000    12.0110   ; qtot -3.115
  4390         HP    299      PHE     HZ   4390     0.115000     1.0080   ; qtot -3.000
  4391         CA    299      PHE    CD2   4391    -0.115000    12.0110   ; qtot -3.115
  4392         HP    299      PHE    HD2   4392     0.115000     1.0080   ; qtot -3.000
  4393         CA    299      PHE    CE2   4393    -0.115000    12.0110   ; qtot -3.115
  4394         HP    299      PHE    HE2   4394     0.115000     1.0080   ; qtot -3.000
  4395          C    299      PHE      C   4395     0.510000    12.0110   ; qtot -2.490
  4396          O    299      PHE      O   4396    -0.510000    15.9994   ; qtot -3.000
  4397        NH1    300      ILE      N   4397    -0.470000    14.0070   ; qtot -3.470
  4398          H    300      ILE     HN   4398     0.310000     1.0080   ; qtot -3.160
  4399        CT1    300      ILE     CA   4399     0.070000    12.0110   ; qtot -3.090
  4400        HB1    300      ILE     HA   4400     0.090000     1.0080   ; qtot -3.000
  4401        CT1    300      ILE     CB   4401    -0.090000    12.0110   ; qtot -3.090
  4402        HA1    300      ILE     HB   4402     0.090000     1.0080   ; qtot -3.000
  4403        CT3    300      ILE    CG2   4403    -0.270000    12.0110   ; qtot -3.270
  4404        HA3    300      ILE   HG21   4404     0.090000     1.0080   ; qtot -3.180
  4405        HA3    300      ILE   HG22   4405     0.090000     1.0080   ; qtot -3.090
  4406        HA3    300      ILE   HG23   4406     0.090000     1.0080   ; qtot -3.000
  4407        CT2    300      ILE    CG1   4407    -0.180000    12.0110   ; qtot -3.180
  4408        HA2    300      ILE   HG11   4408     0.090000     1.0080   ; qtot -3.090
  4409        HA2    300      ILE   HG12   4409     0.090000     1.0080   ; qtot -3.000
  4410        CT3    300      ILE     CD   4410    -0.270000    12.0110   ; qtot -3.270
  4411        HA3    300      ILE    HD1   4411     0.090000     1.0080   ; qtot -3.180
  4412        HA3    300      ILE    HD2   4412     0.090000     1.0080   ; qtot -3.090
  4413        HA3    300      ILE    HD3   4413     0.090000     1.0080   ; qtot -3.000
  4414          C    300      ILE      C   4414     0.510000    12.0110   ; qtot -2.490
  4415          O    300      ILE      O   4415    -0.510000    15.9994   ; qtot -3.000
  4416        NH1    301      SER      N   4416    -0.470000    14.0070   ; qtot -3.470
  4417          H    301      SER     HN   4417     0.310000     1.0080   ; qtot -3.160
  4418        CT1    301      SER     CA   4418     0.070000    12.0110   ; qtot -3.090
  4419        HB1    301      SER     HA   4419     0.090000     1.0080   ; qtot -3.000
  4420        CT2    301      SER     CB   4420     0.050000    12.0110   ; qtot -2.950
  4421        HA2    301      SER    HB1   4421     0.090000     1.0080   ; qtot -2.860
  4422        HA2    301      SER    HB2   4422     0.090000     1.0080   ; qtot -2.770
  4423        OH1    301      SER     OG   4423    -0.660000    15.9994   ; qtot -3.430
  4424          H    301      SER    HG1   4424     0.430000     1.0080   ; qtot -3.000
  4425          C    301      SER      C   4425     0.510000    12.0110   ; qtot -2.490
  4426          O    301      SER      O   4426    -0.510000    15.9994   ; qtot -3.000
  4427        NH1    302      ILE      N   4427    -0.470000    14.0070   ; qtot -3.470
  4428          H    302      ILE     HN   4428     0.310000     1.0080   ; qtot -3.160
  4429        CT1    302      ILE     CA   4429     0.070000    12.0110   ; qtot -3.090
  4430        HB1    302      ILE     HA   4430     0.090000     1.0080   ; qtot -3.000
  4431        CT1    302      ILE     CB   4431    -0.090000    12.0110   ; qtot -3.090
  4432        HA1    302      ILE     HB   4432     0.090000     1.0080   ; qtot -3.000
  4433        CT3    302      ILE    CG2   4433    -0.270000    12.0110   ; qtot -3.270
  4434        HA3    302      ILE   HG21   4434     0.090000     1.0080   ; qtot -3.180
  4435        HA3    302      ILE   HG22   4435     0.090000     1.0080   ; qtot -3.090
  4436        HA3    302      ILE   HG23   4436     0.090000     1.0080   ; qtot -3.000
  4437        CT2    302      ILE    CG1   4437    -0.180000    12.0110   ; qtot -3.180
  4438        HA2    302      ILE   HG11   4438     0.090000     1.0080   ; qtot -3.090
  4439        HA2    302      ILE   HG12   4439     0.090000     1.0080   ; qtot -3.000
  4440        CT3    302      ILE     CD   4440    -0.270000    12.0110   ; qtot -3.270
  4441        HA3    302      ILE    HD1   4441     0.090000     1.0080   ; qtot -3.180
  4442        HA3    302      ILE    HD2   4442     0.090000     1.0080   ; qtot -3.090
  4443        HA3    302      ILE    HD3   4443     0.090000     1.0080   ; qtot -3.000
  4444          C    302      ILE      C   4444     0.510000    12.0110   ; qtot -2.490
  4445          O    302      ILE      O   4445    -0.510000    15.9994   ; qtot -3.000
  4446        NH1    303      ILE      N   4446    -0.470000    14.0070   ; qtot -3.470
  4447          H    303      ILE     HN   4447     0.310000     1.0080   ; qtot -3.160
  4448        CT1    303      ILE     CA   4448     0.070000    12.0110   ; qtot -3.090
  4449        HB1    303      ILE     HA   4449     0.090000     1.0080   ; qtot -3.000
  4450        CT1    303      ILE     CB   4450    -0.090000    12.0110   ; qtot -3.090
  4451        HA1    303      ILE     HB   4451     0.090000     1.0080   ; qtot -3.000
  4452        CT3    303      ILE    CG2   4452    -0.270000    12.0110   ; qtot -3.270
  4453        HA3    303      ILE   HG21   4453     0.090000     1.0080   ; qtot -3.180
  4454        HA3    303      ILE   HG22   4454     0.090000     1.0080   ; qtot -3.090
  4455        HA3    303      ILE   HG23   4455     0.090000     1.0080   ; qtot -3.000
  4456        CT2    303      ILE    CG1   4456    -0.180000    12.0110   ; qtot -3.180
  4457        HA2    303      ILE   HG11   4457     0.090000     1.0080   ; qtot -3.090
  4458        HA2    303      ILE   HG12   4458     0.090000     1.0080   ; qtot -3.000
  4459        CT3    303      ILE     CD   4459    -0.270000    12.0110   ; qtot -3.270
  4460        HA3    303      ILE    HD1   4460     0.090000     1.0080   ; qtot -3.180
  4461        HA3    303      ILE    HD2   4461     0.090000     1.0080   ; qtot -3.090
  4462        HA3    303      ILE    HD3   4462     0.090000     1.0080   ; qtot -3.000
  4463          C    303      ILE      C   4463     0.510000    12.0110   ; qtot -2.490
  4464          O    303      ILE      O   4464    -0.510000    15.9994   ; qtot -3.000
  4465        NH1    304      ARG      N   4465    -0.470000    14.0070   ; qtot -3.470
  4466          H    304      ARG     HN   4466     0.310000     1.0080   ; qtot -3.160
  4467        CT1    304      ARG     CA   4467     0.070000    12.0110   ; qtot -3.090
  4468        HB1    304      ARG     HA   4468     0.090000     1.0080   ; qtot -3.000
  4469        CT2    304      ARG     CB   4469    -0.180000    12.0110   ; qtot -3.180
  4470        HA2    304      ARG    HB1   4470     0.090000     1.0080   ; qtot -3.090
  4471        HA2    304      ARG    HB2   4471     0.090000     1.0080   ; qtot -3.000
  4472        CT2    304      ARG     CG   4472    -0.180000    12.0110   ; qtot -3.180
  4473        HA2    304      ARG    HG1   4473     0.090000     1.0080   ; qtot -3.090
  4474        HA2    304      ARG    HG2   4474     0.090000     1.0080   ; qtot -3.000
  4475        CT2    304      ARG     CD   4475     0.200000    12.0110   ; qtot -2.800
  4476        HA2    304      ARG    HD1   4476     0.090000     1.0080   ; qtot -2.710
  4477        HA2    304      ARG    HD2   4477     0.090000     1.0080   ; qtot -2.620
  4478        NC2    304      ARG     NE   4478    -0.700000    14.0070   ; qtot -3.320
  4479         HC    304      ARG     HE   4479     0.440000     1.0080   ; qtot -2.880
  4480          C    304      ARG     CZ   4480     0.640000    12.0110   ; qtot -2.240
  4481        NC2    304      ARG    NH1   4481    -0.800000    14.0070   ; qtot -3.040
  4482         HC    304      ARG   HH11   4482     0.460000     1.0080   ; qtot -2.580
  4483         HC    304      ARG   HH12   4483     0.460000     1.0080   ; qtot -2.120
  4484        NC2    304      ARG    NH2   4484    -0.800000    14.0070   ; qtot -2.920
  4485         HC    304      ARG   HH21   4485     0.460000     1.0080   ; qtot -2.460
  4486         HC    304      ARG   HH22   4486     0.460000     1.0080   ; qtot -2.000
  4487          C    304      ARG      C   4487     0.510000    12.0110   ; qtot -1.490
  4488          O    304      ARG      O   4488    -0.510000    15.9994   ; qtot -2.000
  4489        NH1    305      ILE      N   4489    -0.470000    14.0070   ; qtot -2.470
  4490          H    305      ILE     HN   4490     0.310000     1.0080   ; qtot -2.160
  4491        CT1    305      ILE     CA   4491     0.070000    12.0110   ; qtot -2.090
  4492        HB1    305      ILE     HA   4492     0.090000     1.0080   ; qtot -2.000
  4493        CT1    305      ILE     CB   4493    -0.090000    12.0110   ; qtot -2.090
  4494        HA1    305      ILE     HB   4494     0.090000     1.0080   ; qtot -2.000
  4495        CT3    305      ILE    CG2   4495    -0.270000    12.0110   ; qtot -2.270
  4496        HA3    305      ILE   HG21   4496     0.090000     1.0080   ; qtot -2.180
  4497        HA3    305      ILE   HG22   4497     0.090000     1.0080   ; qtot -2.090
  4498        HA3    305      ILE   HG23   4498     0.090000     1.0080   ; qtot -2.000
  4499        CT2    305      ILE    CG1   4499    -0.180000    12.0110   ; qtot -2.180
  4500        HA2    305      ILE   HG11   4500     0.090000     1.0080   ; qtot -2.090
  4501        HA2    305      ILE   HG12   4501     0.090000     1.0080   ; qtot -2.000
  4502        CT3    305      ILE     CD   4502    -0.270000    12.0110   ; qtot -2.270
  4503        HA3    305      ILE    HD1   4503     0.090000     1.0080   ; qtot -2.180
  4504        HA3    305      ILE    HD2   4504     0.090000     1.0080   ; qtot -2.090
  4505        HA3    305      ILE    HD3   4505     0.090000     1.0080   ; qtot -2.000
  4506          C    305      ILE      C   4506     0.510000    12.0110   ; qtot -1.490
  4507          O    305      ILE      O   4507    -0.510000    15.9994   ; qtot -2.000
  4508        NH1    306      LEU      N   4508    -0.470000    14.0070   ; qtot -2.470
  4509          H    306      LEU     HN   4509     0.310000     1.0080   ; qtot -2.160
  4510        CT1    306      LEU     CA   4510     0.070000    12.0110   ; qtot -2.090
  4511        HB1    306      LEU     HA   4511     0.090000     1.0080   ; qtot -2.000
  4512        CT2    306      LEU     CB   4512    -0.180000    12.0110   ; qtot -2.180
  4513        HA2    306      LEU    HB1   4513     0.090000     1.0080   ; qtot -2.090
  4514        HA2    306      LEU    HB2   4514     0.090000     1.0080   ; qtot -2.000
  4515        CT1    306      LEU     CG   4515    -0.090000    12.0110   ; qtot -2.090
  4516        HA1    306      LEU     HG   4516     0.090000     1.0080   ; qtot -2.000
  4517        CT3    306      LEU    CD1   4517    -0.270000    12.0110   ; qtot -2.270
  4518        HA3    306      LEU   HD11   4518     0.090000     1.0080   ; qtot -2.180
  4519        HA3    306      LEU   HD12   4519     0.090000     1.0080   ; qtot -2.090
  4520        HA3    306      LEU   HD13   4520     0.090000     1.0080   ; qtot -2.000
  4521        CT3    306      LEU    CD2   4521    -0.270000    12.0110   ; qtot -2.270
  4522        HA3    306      LEU   HD21   4522     0.090000     1.0080   ; qtot -2.180
  4523        HA3    306      LEU   HD22   4523     0.090000     1.0080   ; qtot -2.090
  4524        HA3    306      LEU   HD23   4524     0.090000     1.0080   ; qtot -2.000
  4525          C    306      LEU      C   4525     0.510000    12.0110   ; qtot -1.490
  4526          O    306      LEU      O   4526    -0.510000    15.9994   ; qtot -2.000
  4527        NH1    307      LEU      N   4527    -0.470000    14.0070   ; qtot -2.470
  4528          H    307      LEU     HN   4528     0.310000     1.0080   ; qtot -2.160
  4529        CT1    307      LEU     CA   4529     0.070000    12.0110   ; qtot -2.090
  4530        HB1    307      LEU     HA   4530     0.090000     1.0080   ; qtot -2.000
  4531        CT2    307      LEU     CB   4531    -0.180000    12.0110   ; qtot -2.180
  4532        HA2    307      LEU    HB1   4532     0.090000     1.0080   ; qtot -2.090
  4533        HA2    307      LEU    HB2   4533     0.090000     1.0080   ; qtot -2.000
  4534        CT1    307      LEU     CG   4534    -0.090000    12.0110   ; qtot -2.090
  4535        HA1    307      LEU     HG   4535     0.090000     1.0080   ; qtot -2.000
  4536        CT3    307      LEU    CD1   4536    -0.270000    12.0110   ; qtot -2.270
  4537        HA3    307      LEU   HD11   4537     0.090000     1.0080   ; qtot -2.180
  4538        HA3    307      LEU   HD12   4538     0.090000     1.0080   ; qtot -2.090
  4539        HA3    307      LEU   HD13   4539     0.090000     1.0080   ; qtot -2.000
  4540        CT3    307      LEU    CD2   4540    -0.270000    12.0110   ; qtot -2.270
  4541        HA3    307      LEU   HD21   4541     0.090000     1.0080   ; qtot -2.180
  4542        HA3    307      LEU   HD22   4542     0.090000     1.0080   ; qtot -2.090
[truncated: 1,486,954 more chars]
