# Supplementary material for: A distinctive ligand recognition mechanism by the human vasoactive intestinal polypeptide receptor 2
Source: Nat Commun. 2022 Apr 27;13:2272. doi: 10.1038/s41467-022-30041-z (PMC9046186; doi:10.1038/s41467-022-30041-z)
Supplement: Supplementary file 3 — Supplementary Data 1 [file 41467_2022_30041_MOESM3_ESM.zip › MDinput-VIP2R/toppar/TIP3.itp]

;;
;; Generated by CHARMM-GUI FF-Converter
;;
;; Correspondance:
;; jul316@lehigh.edu or wonpil@lehigh.edu
;;
;; GROMACS topology file for TIP3
;;


[ moleculetype ]
; name	nrexcl
TIP3	     2

[ atoms ]
; nr	type	resnr	residu	atom	cgnr	charge	mass
     1         OT      1     TIP3    OH2      1    -0.834000    15.9994   ; qtot -0.834
     2         HT      1     TIP3     H1      2     0.417000     1.0080   ; qtot -0.417
     3         HT      1     TIP3     H2      3     0.417000     1.0080   ; qtot  0.000

[ settles ]
; OW	funct	doh	dhh
    1     1  9.572000e-02  1.513900e-01

[ exclusions ]
    1     2     3
    2     1     3
    3     1     2
