# Supplementary material for: A distinctive ligand recognition mechanism by the human vasoactive intestinal polypeptide receptor 2
Source: Nat Commun. 2022 Apr 27;13:2272. doi: 10.1038/s41467-022-30041-z (PMC9046186; doi:10.1038/s41467-022-30041-z)
Supplement: Supplementary file 5 — Source Data [file 41467_2022_30041_MOESM5_ESM.xlsx]

## Sheet: Fig. 1b
Fig. 1b
VIP2R	Log [Peptide] (M)	PACAP27						VIP			PACAP38
	-6	3.35072e-08	3.70522e-08	3.09724e-08	3.37823e-08	3.37679e-08	2.7928e-08	3.0595e-08	3.03152e-08	3.079e-08	3.384e-08	3.05422e-08	3.28314e-08
	-7	3.2581e-08	3.57744e-08	2.98929e-08	3.26647e-08	3.19448e-08	2.74681e-08	3.34603e-08	3.18207e-08	3.69573e-08	3.28905e-08	2.95869e-08	3.27326e-08
	-8	2.35315e-08	3.07462e-08	2.00302e-08	1.87123e-08	2.31506e-08	2.13964e-08	2.23784e-08	2.69364e-08	2.57579e-08	3.19742e-08	2.62192e-08	2.86589e-08
	-9	8.40142e-09	1.07763e-08	6.95933e-09	5.92258e-09	8.09813e-09	7.27833e-09	1.09858e-08	1.30777e-08	1.31335e-08	2.20242e-08	1.80622e-08	1.77574e-08
	-10	1.89161e-09	2.91946e-09	1.70023e-09	1.32372e-09	1.96861e-09	1.64227e-09	2.06885e-09	2.13098e-09	2.42371e-09	3.96643e-09	2.89068e-09	3.06253e-09
	-11	1.04354e-09	1.45999e-09	1.10675e-09	8.81098e-10	1.11791e-09	6.59592e-10	1.22383e-09	1.07818e-09	1.27706e-09	1.39123e-09	1.20143e-09	1.13303e-09
	-12	1.00041e-09	1.26721e-09	9.49124e-10	8.19596e-10	8.35572e-10	5.96629e-10	1.16105e-09	1.00946e-09	1.23766e-09	1.31178e-09	1.1584e-09	1.04503e-09
	-13	1.02041e-09	1.30164e-09	7.98751e-10	9.05055e-10	6.24846e-10	5.46537e-10	9.50714e-10	8.82673e-10	1.09056e-09	1.03355e-09	9.5552e-10	8.6139e-10
VIP1R	Log [Peptide] (M)	PACAP27			VIP			PACAP38
	-6	3.34888e-08	3.34919e-08	3.34873e-08	3.16971e-08	3.31108e-08	3.14463e-08	3.22924e-08	2.84892e-08	3.20738e-08
	-7	3.69326e-08	3.092e-08	3.36853e-08	3.14261e-08	3.62719e-08	3.30149e-08	3.37738e-08	2.68114e-08	3.25777e-08
	-8	3.52063e-08	2.83224e-08	2.88875e-08	2.09937e-08	2.3505e-08	2.16571e-08	2.01498e-08	1.75631e-08	1.86698e-08
	-9	1.3888e-08	9.59909e-09	8.12662e-09	7.7062e-09	8.48535e-09	7.50551e-09	5.09659e-09	4.13009e-09	4.75105e-09
	-10	3.02935e-09	1.75938e-09	1.38503e-09	3.15275e-09	2.59149e-09	2.27436e-09	1.09094e-09	8.20106e-10	8.28667e-10
	-11	1.39888e-09	1.06221e-09	8.36662e-10	1.9002e-09	1.10864e-09	9.93528e-10	8.38012e-10	7.57199e-10	8.23948e-10
	-12	1.22625e-09	9.53213e-10	8.06622e-10	1.07424e-09	9.72859e-10	8.3832e-10	9.85054e-10	8.54063e-10	9.4639e-10
	-13	1.28446e-09	7.89587e-10	8.51177e-10	9.7744e-10	9.32954e-10	8.01512e-10	9.45061e-10	8.52433e-10	1.00009e-09
PAC1R	Log [Peptide] (M)	PACAP27			VIP			PACAP38
	-6	3.32086e-08	3.34996e-08	3.35104e-08	3.11896e-08	3.20945e-08	3.13026e-08	3.3463e-08	3.34563e-08	3.34187e-08
	-7	3.36047e-08	3.10156e-08	3.37528e-08	1.78715e-08	1.6795e-08	1.55132e-08	3.38006e-08	3.38168e-08	3.38298e-08
	-8	3.10213e-08	2.85818e-08	3.05415e-08	3.19624e-09	2.02605e-09	2.47377e-09	3.06759e-08	3.14324e-08	3.11787e-08
	-9	1.2074e-08	9.18248e-09	9.12788e-09	1.14586e-09	8.49669e-10	9.44387e-10	9.60633e-09	1.03991e-08	1.0104e-08
	-10	2.2895e-09	1.88825e-09	1.74751e-09	1.02464e-09	8.51118e-10	8.56269e-10	1.98312e-09	2.0768e-09	2.01773e-09
	-11	1.18593e-09	1.1353e-09	9.93665e-10	7.43824e-10	7.41037e-10	7.0749e-10	1.12152e-09	1.17298e-09	1.15305e-09
	-12	1.02558e-09	9.15672e-10	8.1446e-10	7.24836e-10	7.31055e-10	7.02021e-10	9.769e-10	1.00643e-09	1.0074e-09
	-13	1.01669e-09	7.66267e-10	8.91641e-10	6.72915e-10	6.81538e-10	5.8323e-10	9.51935e-10	9.65239e-10	9.81234e-10

## Sheet: Fig. 3f
Fig. 3f
Log [PACAP27] (M)	WT						R26ECDA			F27ECDA			H28ECDA			R26ECDA+F27ECDA+H28ECDA			F79ECDA			Y111ECDA			D1161.29bA+E1171.30bA
-6	3.35072e-08	3.70522e-08	3.09724e-08	3.37823e-08	3.37679e-08	2.7928e-08	2.76632e-08	3.72918e-08	2.96764e-08	3.56651e-08	4.68987e-08	3.33931e-08	3.41071e-08	4.45904e-08	2.60457e-08	3.60961e-08	3.18567e-08	3.19e-08	3.49744e-08	3.98251e-08	3.01578e-08	4.0929e-08	4.4274e-08	3.6157e-08	3.69248e-08	4.19844e-08	3.97397e-08
-7	3.2581e-08	3.57744e-08	2.98929e-08	3.26647e-08	3.19448e-08	2.74681e-08	2.27112e-08	3.72918e-08	2.40619e-08	2.37935e-08	3.6157e-08	2.15507e-08	3.21928e-08	4.21064e-08	2.50961e-08	2.49736e-08	2.21561e-08	2.40036e-08	9.19879e-09	1.53997e-08	7.32451e-09	3.44009e-08	4.33215e-08	3.48033e-08	2.54544e-08	3.6999e-08	3.46525e-08
-8	2.35315e-08	3.07462e-08	2.00302e-08	1.87123e-08	2.31506e-08	2.13964e-08	2.20425e-08	3.07851e-08	2.33143e-08	6.1471e-09	1.81845e-08	5.50378e-09	2.10953e-08	3.32016e-08	1.44387e-08	3.57757e-09	4.05473e-09	6.09052e-09	2.2334e-09	3.25941e-09	1.51389e-09	1.23008e-08	2.85394e-08	2.00234e-08	7.44014e-09	1.78629e-08	1.61025e-08
-9	8.40142e-09	1.07763e-08	6.95933e-09	5.92258e-09	8.09813e-09	7.27833e-09	4.55111e-09	1.51662e-08	1.24061e-08	2.15174e-09	5.41727e-09	1.93698e-09	7.02054e-09	1.31076e-08	3.28189e-09	9.9838e-10	1.01228e-09	1.20859e-09	1.77119e-09	2.07811e-09	9.91067e-10	3.35901e-09	8.24067e-09	4.70253e-09	2.16533e-09	3.76977e-09	2.55004e-09
-10	1.89161e-09	2.91946e-09	1.70023e-09	1.32372e-09	1.96861e-09	1.64227e-09	1.37603e-09	1.72281e-09	1.92675e-09	1.08545e-09	2.66597e-09	1.02995e-09	1.28674e-09	2.10673e-09	8.56085e-10	6.4344e-10	8.05053e-10	6.64778e-10	1.17515e-09	1.46139e-09	7.6445e-10	1.27919e-09	1.88807e-09	1.0777e-09	1.10648e-09	1.56016e-09	1.00951e-09
-11	1.04354e-09	1.45999e-09	1.10675e-09	8.81098e-10	1.11791e-09	6.59592e-10	8.62902e-10	9.94053e-10	9.81768e-10	1.01287e-09	2.55305e-09	1.03385e-09	9.4972e-10	1.78061e-09	6.41102e-10	5.99496e-10	8.53751e-10	6.01307e-10	1.22454e-09	1.54092e-09	7.74261e-10	1.11711e-09	1.42023e-09	7.825e-10	9.26071e-10	1.49364e-09	8.31069e-10
-12	1.00041e-09	1.26721e-09	9.49124e-10	8.19596e-10	8.35572e-10	5.96629e-10	7.92304e-10	8.46325e-10	8.55557e-10	1.00777e-09	2.27282e-09	9.76548e-10	1.01169e-09	1.84057e-09	5.84172e-10	4.83789e-10	7.83223e-10	6.49088e-10	1.16124e-09	1.48727e-09	7.52376e-10	1.18884e-09	1.48035e-09	7.22498e-10	8.35244e-10	1.53971e-09	8.29479e-10
-13	1.02041e-09	1.30164e-09	7.98751e-10	9.05055e-10	6.24846e-10	5.46537e-10	7.75202e-10	8.46325e-10	8.72922e-10	1.02706e-09	2.45918e-09	7.81547e-10	9.83728e-10	1.86099e-09	3.13623e-10	5.06518e-10	7.1824e-10	6.18935e-10	1.09567e-09	1.57829e-09	5.72775e-10	1.14875e-09	1.40248e-09	7.36509e-10	4.49466e-10	1.59012e-09	8.18889e-10
Log [PACAP27] (M)	WT						K1191.32bA			Y1231.36bA			Y184ECL1A			D194ECL1A			W1993.26bA			L2093.36bF
-6	3.35072e-08	3.70522e-08	3.09724e-08	3.37823e-08	3.37679e-08	2.7928e-08	2.95192e-08	3.22488e-08	2.75263e-08	3.2201e-08	4.13319e-08	2.74468e-08	3.53506e-08	4.1097e-08	3.17098e-08	3.60151e-08	4.22838e-08	3.17178e-08	4.26151e-08	4.09676e-08	2.87955e-08	3.73074e-08	3.63954e-08	3.66362e-08
-7	3.2581e-08	3.57744e-08	2.98929e-08	3.26647e-08	3.19448e-08	2.74681e-08	3.03839e-08	3.32805e-08	2.82787e-08	5.65567e-09	1.44802e-08	4.40613e-09	8.33117e-09	1.65282e-08	6.83341e-09	3.2006e-08	4.09418e-08	2.94723e-08	3.62999e-08	3.84882e-08	2.52663e-08	3.69247e-08	3.68441e-08	3.69618e-08
-8	2.35315e-08	3.07462e-08	2.00302e-08	1.87123e-08	2.31506e-08	2.13964e-08	2.05078e-08	2.18095e-08	1.95118e-08	1.77393e-09	2.95245e-09	1.08388e-09	2.09226e-09	2.82276e-09	1.50914e-09	1.58235e-08	2.89152e-08	1.89515e-08	2.08122e-08	2.45586e-08	1.44613e-08	3.58012e-08	3.48863e-08	3.54905e-08
-9	8.40142e-09	1.07763e-08	6.95933e-09	5.92258e-09	8.09813e-09	7.27833e-09	5.19643e-09	1.29307e-08	1.2064e-08	1.33262e-09	1.73465e-09	7.85416e-10	1.5888e-09	1.84179e-09	1.17377e-09	4.31559e-09	1.05344e-08	4.3877e-09	5.2363e-09	6.59141e-09	1.88932e-09	1.46623e-08	1.68181e-08	1.9546e-08
-10	1.89161e-09	2.91946e-09	1.70023e-09	1.32372e-09	1.96861e-09	1.64227e-09	1.15251e-09	2.23678e-09	2.20621e-09	1.09107e-09	1.27205e-09	6.52496e-10	1.18612e-09	1.43679e-09	8.90793e-10	1.82228e-09	2.21214e-09	1.25924e-09	1.43128e-09	1.66496e-09	8.91823e-10	3.33436e-09	3.48461e-09	4.04968e-09
-11	1.04354e-09	1.45999e-09	1.10675e-09	8.81098e-10	1.11791e-09	6.59592e-10	9.36928e-10	1.04048e-09	1.03679e-09	9.71639e-10	1.21778e-09	6.37912e-10	1.25618e-09	1.35543e-09	8.83601e-10	1.14156e-09	1.5919e-09	8.6241e-10	1.32372e-09	1.49506e-09	7.7811e-10	1.50312e-09	1.39631e-09	1.68478e-09
-12	1.00041e-09	1.26721e-09	9.49124e-10	8.19596e-10	8.35572e-10	5.96629e-10	8.60167e-10	8.20115e-10	8.19811e-10	9.37374e-10	1.31766e-09	5.12148e-10	1.11791e-09	1.31419e-09	8.68537e-10	1.14257e-09	1.51431e-09	7.48237e-10	1.1931e-09	1.40129e-09	6.97094e-10	1.2693e-09	1.10337e-09	1.47529e-09
-13	1.02041e-09	1.30164e-09	7.98751e-10	9.05055e-10	6.24846e-10	5.46537e-10	8.60166e-10	8.13324e-10	8.13117e-10	9.72425e-10	1.3263e-09	3.60841e-10	1.23478e-09	1.46123e-09	5.24049e-10	1.07342e-09	1.52248e-09	6.06114e-10	1.34579e-09	1.4713e-09	6.79702e-10	1.30992e-09	1.13643e-09	1.46168e-09
Log [PACAP27] (M)	WT						N275ECL2A			D276ECL2A			S3537.35bK			Q3567.38bA			I3577.39bA
-6	3.35072e-08	3.70522e-08	3.09724e-08	3.37823e-08	3.37679e-08	2.7928e-08	3.72665e-08	3.73096e-08	3.28758e-08	3.80128e-08	4.19979e-08	3.06045e-08	3.50031e-08	3.84082e-08	2.92116e-08	3.66515e-08	4.04704e-08	3.40617e-08	3.858e-08	4.38735e-08	3.22173e-08
-7	3.2581e-08	3.57744e-08	2.98929e-08	3.26647e-08	3.19448e-08	2.74681e-08	3.09724e-08	3.6341e-08	2.9314e-08	3.31757e-08	3.74613e-08	2.82363e-08	3.28164e-08	3.26983e-08	2.66401e-08	2.49432e-08	3.65163e-08	2.79205e-08	1.18966e-08	2.12263e-08	8.75629e-09
-8	2.35315e-08	3.07462e-08	2.00302e-08	1.87123e-08	2.31506e-08	2.13964e-08	1.77588e-08	2.24634e-08	1.41882e-08	2.37009e-08	2.48221e-08	1.72728e-08	2.17932e-08	1.47672e-08	1.02783e-08	1.10693e-08	2.25852e-08	1.23194e-08	2.49263e-09	3.57455e-09	1.39462e-09
-9	8.40142e-09	1.07763e-08	6.95933e-09	5.92258e-09	8.09813e-09	7.27833e-09	3.2049e-09	4.89378e-09	2.94788e-09	5.07438e-09	6.78435e-09	3.86059e-09	4.97851e-09	3.95286e-09	2.76138e-09	2.3814e-09	5.52219e-09	2.74345e-09	1.75627e-09	2.17792e-09	9.47814e-10
-10	1.89161e-09	2.91946e-09	1.70023e-09	1.32372e-09	1.96861e-09	1.64227e-09	1.1755e-09	1.60115e-09	9.8617e-10	1.50643e-09	1.70381e-09	1.09442e-09	1.37425e-09	1.60392e-09	8.71751e-10	1.53481e-09	2.297e-09	1.19072e-09	1.27942e-09	1.63191e-09	7.37534e-10
-11	1.04354e-09	1.45999e-09	1.10675e-09	8.81098e-10	1.11791e-09	6.59592e-10	1.01162e-09	1.43087e-09	8.77806e-10	1.20131e-09	1.43063e-09	8.44407e-10	1.28075e-09	1.39994e-09	7.86425e-10	1.16166e-09	1.75802e-09	8.77579e-10	1.13096e-09	1.64887e-09	6.96298e-10
-12	1.00041e-09	1.26721e-09	9.49124e-10	8.19596e-10	8.35572e-10	5.96629e-10	9.50435e-10	1.33445e-09	8.41696e-10	1.14081e-09	1.42345e-09	6.73141e-10	1.06027e-09	1.3154e-09	7.28289e-10	1.08343e-09	1.77952e-09	7.97412e-10	1.09554e-09	1.59643e-09	5.7291e-10
-13	1.02041e-09	1.30164e-09	7.98751e-10	9.05055e-10	6.24846e-10	5.46537e-10	1.02329e-09	1.36248e-09	8.06329e-10	1.20405e-09	1.55467e-09	4.78581e-10	1.23809e-09	1.52112e-09	4.87162e-10	1.11252e-09	1.72775e-09	7.50305e-10	1.25603e-09	1.66496e-09	6.71383e-10

## Sheet: Fig. 4b
Fig. 4b
Log [PACAP27] (M)	WT VIP2R						VIP2R-∆2			VIP2R-∆5			VIP2R-∆10
-6	3.35072e-08	3.70522e-08	3.09724e-08	3.37823e-08	3.37679e-08	2.7928e-08	2.26826e-08	2.85134e-08	1.92213e-08	2.12715e-08	2.57953e-08	1.61898e-08	1.89412e-09	2.93842e-09	1.19003e-09
-7	3.2581e-08	3.57744e-08	2.98929e-08	3.26647e-08	3.19448e-08	2.74681e-08	1.99762e-08	2.38586e-08	1.49435e-08	1.63973e-09	2.85967e-09	1.60008e-09	1.40057e-09	2.06372e-09	8.64543e-10
-8	2.35315e-08	3.07462e-08	2.00302e-08	1.87123e-08	2.31506e-08	2.13964e-08	1.42194e-08	1.95921e-08	1.21374e-08	1.42377e-09	2.40751e-09	1.36124e-09	1.34856e-09	2.00055e-09	8.43411e-10
-9	8.40142e-09	1.07763e-08	6.95933e-09	5.92258e-09	8.09813e-09	7.27833e-09	4.90137e-09	8.54717e-09	3.19761e-09	1.32031e-09	2.17865e-09	1.23169e-09	1.35705e-09	1.90753e-09	7.92761e-10
-10	1.89161e-09	2.91946e-09	1.70023e-09	1.32372e-09	1.96861e-09	1.64227e-09	1.75773e-09	2.45808e-09	9.62711e-10	1.13682e-09	1.55259e-09	8.38108e-10	1.13036e-09	1.57082e-09	6.61083e-10
-11	1.04354e-09	1.45999e-09	1.10675e-09	8.81098e-10	1.11791e-09	6.59592e-10	1.24877e-09	1.7521e-09	6.05975e-10	1.16111e-09	1.59296e-09	7.99073e-10	1.00951e-09	1.53713e-09	6.22503e-10
-12	1.00041e-09	1.26721e-09	9.49124e-10	8.19596e-10	8.35572e-10	5.96629e-10	1.19646e-09	1.62169e-09	5.37296e-10	1.12399e-09	1.52479e-09	6.66806e-10	9.97333e-10	1.40033e-09	5.76532e-10
-13	1.02041e-09	1.30164e-09	7.98751e-10	9.05055e-10	6.24846e-10	5.46537e-10	1.26238e-09	1.75792e-09	6.27399e-10	1.11165e-09	1.62937e-09	7.76844e-10	1.05399e-09	1.50399e-09	5.20532e-10
Log [PACAP27] (M)	WT VIP2R						VIP2R+[AA]2			VIP2R+[AA]5			VIP2R+[AA]10
-6	3.35072e-08	3.70522e-08	3.09724e-08	3.37823e-08	3.37679e-08	2.7928e-08	3.67247e-08	4.33934e-08	3.5099e-08	3.87649e-08	4.31499e-08	3.05674e-08	3.16148e-08	3.88813e-08	3.5517e-08
-7	3.2581e-08	3.57744e-08	2.98929e-08	3.26647e-08	3.19448e-08	2.74681e-08	7.95911e-09	1.31252e-08	5.03846e-09	6.44575e-09	1.15593e-08	3.7753e-09	3.47676e-09	1.01321e-08	4.94624e-09
-8	2.35315e-08	3.07462e-08	2.00302e-08	1.87123e-08	2.31506e-08	2.13964e-08	2.59988e-09	2.9792e-09	1.25742e-09	2.35259e-09	2.97869e-09	1.32676e-09	1.69168e-09	2.64487e-09	1.31261e-09
-9	8.40142e-09	1.07763e-08	6.95933e-09	5.92258e-09	8.09813e-09	7.27833e-09	1.98015e-09	2.36741e-09	1.08793e-09	2.02217e-09	2.72935e-09	1.21111e-09	1.60526e-09	2.2742e-09	1.16316e-09
-10	1.89161e-09	2.91946e-09	1.70023e-09	1.32372e-09	1.96861e-09	1.64227e-09	1.7057e-09	2.14048e-09	9.54197e-10	1.60731e-09	1.92899e-09	8.58992e-10	1.19723e-09	1.749e-09	8.56029e-10
-11	1.04354e-09	1.45999e-09	1.10675e-09	8.81098e-10	1.11791e-09	6.59592e-10	1.51754e-09	1.85116e-09	8.04444e-10	1.65345e-09	1.91807e-09	8.91365e-10	1.11438e-09	1.62584e-09	8.33429e-10
-12	1.00041e-09	1.26721e-09	9.49124e-10	8.19596e-10	8.35572e-10	5.96629e-10	1.44386e-09	1.76972e-09	7.7996e-10	1.64621e-09	1.88828e-09	8.10755e-10	1.148e-09	1.54601e-09	8.24174e-10
-13	1.02041e-09	1.30164e-09	7.98751e-10	9.05055e-10	6.24846e-10	5.46537e-10	1.61808e-09	1.79453e-09	8.10701e-10	1.79225e-09	1.91575e-09	7.28085e-10	1.21288e-09	1.74167e-09	7.99663e-10
Log [PACAP27] (M)	WT VIP2R						PAC1R(1-138)-VIP2R(113-438)			VIP2R(1-23)-PAC1R(21-41)-VIP2R(45-438)
-6	3.35072e-08	3.70522e-08	3.09724e-08	3.37823e-08	3.37679e-08	2.7928e-08	3.5675e-08	3.21664e-08	3.19145e-08	1.21472e-08	2.32923e-08	2.56155e-08
-7	3.2581e-08	3.57744e-08	2.98929e-08	3.26647e-08	3.19448e-08	2.74681e-08	1.48104e-08	1.98067e-08	2.0606e-08	1.1607e-09	9.80738e-10	1.24015e-09
-8	2.35315e-08	3.07462e-08	2.00302e-08	1.87123e-08	2.31506e-08	2.13964e-08	1.43784e-09	3.00816e-09	3.93916e-09	1.06129e-09	8.93955e-10	9.41698e-10
-9	8.40142e-09	1.07763e-08	6.95933e-09	5.92258e-09	8.09813e-09	7.27833e-09	1.02104e-09	8.90909e-10	1.08054e-09	1.01523e-09	8.68898e-10	9.30146e-10
-10	1.89161e-09	2.91946e-09	1.70023e-09	1.32372e-09	1.96861e-09	1.64227e-09	7.75526e-10	6.73991e-10	7.73001e-10	8.55918e-10	7.42376e-10	7.88205e-10
-11	1.04354e-09	1.45999e-09	1.10675e-09	8.81098e-10	1.11791e-09	6.59592e-10	7.39739e-10	8.12157e-10	7.72095e-10	7.22346e-10	8.03734e-10	7.28078e-10
-12	1.00041e-09	1.26721e-09	9.49124e-10	8.19596e-10	8.35572e-10	5.96629e-10	7.24781e-10	7.11809e-10	7.35156e-10	5.4364e-10	8.39821e-10	8.08919e-10
-13	1.02041e-09	1.30164e-09	7.98751e-10	9.05055e-10	6.24846e-10	5.46537e-10	7.47514e-10	6.77363e-10	7.74275e-10	7.36765e-10	7.54318e-10	7.75756e-10

## Sheet: Supplementary Fig. 1d, g
Supplementary Fig. 1d				Supplementary Fig. 1g
superose 6 24ml eltue				superose 6 24ml eltue
Volume (mL)	mAU			Volume (mL)	mAU
0	-0.00203661			0	0.002797
0.001	-0.00295766			0.001	0.003142
0.002	-0.00399385			0.002	0.002881
0.003	-0.00372275			0.003	0.002979
0.004	-0.00388031			0.004	0.003452
0.004	-0.00499285			0.004	0.004319
0.005	-0.00572583			0.005	0.004679
0.006	-0.00613703			0.006	0.004817
0.007	-0.00596016			0.007	0.004759
0.008	-0.00549049			0.008	0.004965
0.008	-0.00513725			0.008	0.0049
0.009	-0.00492675			0.009	0.00516
0.01	-0.00450398			0.01	0.005731
0.011	-0.00469255			0.011	0.006137
0.012	-0.00535885			0.012	0.006247
0.013	-0.00555112			0.013	0.006371
0.013	-0.00564741			0.013	0.006031
0.014	-0.00551797			0.014	0.005073
0.015	-0.0061829			0.015	0.004042
0.016	-0.00650563			0.016	0.004152
0.017	-0.00616192			0.017	0.003661
0.018	-0.00646952			0.018	0.002372
0.018	-0.00638283			0.018	0.001999
0.019	-0.00660835			0.019	0.000987
0.02	-0.00649714			0.02	-0.00012
0.021	-0.00658649			0.021	-0.00164
0.022	-0.00690883			0.022	-0.00288
0.023	-0.00739832			0.023	-0.00337
0.023	-0.00776094			0.023	-0.00425
0.024	-0.00782532			0.024	-0.00532
0.025	-0.00798433			0.025	-0.00622
0.026	-0.00830375			0.026	-0.00786
0.027	-0.00803434			0.027	-0.0095
0.028	-0.00757335			0.028	-0.01008
0.028	-0.00759199			0.028	-0.01124
0.029	-0.00758927			0.029	-0.0116
0.03	-0.00737438			0.03	-0.01283
0.031	-0.0076234			0.031	-0.01401
0.032	-0.00757995			0.032	-0.01598
0.033	-0.00662652			0.033	-0.01647
0.033	-0.00619524			0.033	-0.01633
0.034	-0.00662243			0.034	-0.01772
0.035	-0.00700565			0.035	-0.01882
0.036	-0.00705149			0.036	-0.01942
0.037	-0.00714832			0.037	-0.02015
0.038	-0.00701733			0.038	-0.02161
0.038	-0.0064099			0.038	-0.02265
0.039	-0.0048783			0.039	-0.0239
0.04	-0.00516768			0.04	-0.02523
0.041	-0.00525188			0.041	-0.02636
0.042	-0.00502537			0.042	-0.02793
0.043	-0.00471478			0.043	-0.02975
0.043	-0.0037799			0.043	-0.03049
0.044	-0.00395179			0.044	-0.03196
0.045	-0.00544623			0.045	-0.03366
0.046	-0.00525623			0.046	-0.03535
0.047	-0.00494556			0.047	-0.03663
0.048	-0.00526785			0.048	-0.03803
0.048	-0.0051484			0.048	-0.04001
0.049	-0.00554959			0.049	-0.04195
0.05	-0.00639108			0.05	-0.04332
0.051	-0.00701165			0.051	-0.04463
0.052	-0.00725616			0.052	-0.04652
0.053	-0.00711959			0.053	-0.04833
0.053	-0.00658761			0.053	-0.0495
0.054	-0.0061066			0.054	-0.05096
0.055	-0.00658953			0.055	-0.05209
0.056	-0.00694044			0.056	-0.05294
0.057	-0.00657649			0.057	-0.05392
0.058	-0.00619299			0.058	-0.05547
0.058	-0.00587986			0.058	-0.05748
0.059	-0.00546516			0.059	-0.05822
0.06	-0.00558183			0.06	-0.05947
0.061	-0.00520255			0.061	-0.06094
0.062	-0.00502877			0.062	-0.06186
0.063	-0.00476931			0.063	-0.0624
0.063	-0.00441085			0.063	-0.06298
0.064	-0.00476843			0.064	-0.06439
0.065	-0.00416062			0.065	-0.06546
0.066	-0.0049692			0.066	-0.06633
0.067	-0.00476194			0.067	-0.06673
0.068	-0.0043731			0.068	-0.06713
0.068	-0.00355107			0.068	-0.06754
0.069	-0.0044083			0.069	-0.06798
0.07	-0.00392901			0.07	-0.06911
0.071	-0.00357209			0.071	-0.06928
0.072	-0.00423675			0.072	-0.06913
0.073	-0.00410471			0.073	-0.06983
0.073	-0.00395334			0.073	-0.07003
0.074	-0.00527218			0.074	-0.07092
0.075	-0.00643151			0.075	-0.07183
0.076	-0.00677772			0.076	-0.07255
0.077	-0.00688607			0.077	-0.0727
0.078	-0.00772488			0.078	-0.07334
0.078	-0.00747123			0.078	-0.07428
0.079	-0.00821335			0.079	-0.07501
0.08	-0.0085334			0.08	-0.0754
0.081	-0.0089687			0.081	-0.07577
0.082	-0.00965039			0.082	-0.07682
0.083	-0.00995416			0.083	-0.07717
0.083	-0.010779			0.083	-0.07699
0.084	-0.0114647			0.084	-0.07783
0.085	-0.0124821			0.085	-0.07846
0.086	-0.0133831			0.086	-0.07792
0.087	-0.0128031			0.087	-0.07757
0.088	-0.0123887			0.088	-0.07748
0.088	-0.0120456			0.088	-0.07676
0.089	-0.011625			0.089	-0.07666
0.09	-0.0120173			0.09	-0.0756
0.091	-0.012207			0.091	-0.07516
0.092	-0.0120989			0.092	-0.07493
0.093	-0.0118423			0.093	-0.07473
0.093	-0.0126521			0.093	-0.07426
0.094	-0.0128982			0.094	-0.0733
0.095	-0.013957			0.095	-0.07294
0.096	-0.0140663			0.096	-0.07284
0.097	-0.0136789			0.097	-0.07274
0.098	-0.0142585			0.098	-0.0725
0.098	-0.0154223			0.098	-0.0727
0.099	-0.0149387			0.099	-0.0732
0.1	-0.0151784			0.1	-0.07336
0.101	-0.0160166			0.101	-0.07345
0.102	-0.0162532			0.102	-0.07464
0.103	-0.016595			0.103	-0.07484
0.103	-0.016887			0.103	-0.07602
0.104	-0.0177598			0.104	-0.07794
0.105	-0.0181578			0.105	-0.07968
0.106	-0.0192508			0.106	-0.08008
0.107	-0.0198221			0.107	-0.08143
0.108	-0.0203192			0.108	-0.08299
0.108	-0.0203352			0.108	-0.08502
0.109	-0.0211317			0.109	-0.08651
0.11	-0.0222748			0.11	-0.08805
0.111	-0.0216282			0.111	-0.09024
0.112	-0.0218213			0.112	-0.09121
0.113	-0.0215895			0.113	-0.09261
0.113	-0.0211427			0.113	-0.09392
0.114	-0.0212609			0.114	-0.09454
0.115	-0.0217869			0.115	-0.09548
0.116	-0.0209988			0.116	-0.09695
0.117	-0.0208859			0.117	-0.09783
0.118	-0.0208118			0.118	-0.09781
0.118	-0.0210037			0.118	-0.09925
0.119	-0.0199625			0.119	-0.09995
0.12	-0.0205648			0.12	-0.09971
0.121	-0.0204304			0.121	-0.09927
0.122	-0.0199876			0.122	-0.09968
0.122	-0.0209131			0.122	-0.10013
0.123	-0.0202403			0.123	-0.09909
0.124	-0.0204531			0.124	-0.0998
0.125	-0.0203555			0.125	-0.09968
0.126	-0.0201262			0.126	-0.0995
0.127	-0.0186334			0.127	-0.10055
0.127	-0.0185821			0.127	-0.10103
0.128	-0.0185923			0.128	-0.10199
0.129	-0.0187261			0.129	-0.10325
0.13	-0.0185735			0.13	-0.10478
0.131	-0.0189077			0.131	-0.10608
0.132	-0.0191766			0.132	-0.10754
0.132	-0.0195848			0.132	-0.10852
0.133	-0.0193801			0.133	-0.11006
0.134	-0.0197869			0.134	-0.11086
0.135	-0.0189719			0.135	-0.11109
0.136	-0.0188021			0.136	-0.11281
0.137	-0.0175841			0.137	-0.1137
0.137	-0.0176297			0.137	-0.11391
0.138	-0.0174959			0.138	-0.11396
0.139	-0.0171057			0.139	-0.11495
0.14	-0.0160027			0.14	-0.11494
0.141	-0.0171719			0.141	-0.1144
0.142	-0.0172619			0.142	-0.11313
0.142	-0.0164287			0.142	-0.11336
0.143	-0.0164889			0.143	-0.11243
0.144	-0.0164293			0.144	-0.11226
0.145	-0.0166959			0.145	-0.11146
0.146	-0.0163293			0.146	-0.10926
0.147	-0.0160522			0.147	-0.10824
0.147	-0.0142725			0.147	-0.10819
0.148	-0.0132327			0.148	-0.10659
0.149	-0.0119509			0.149	-0.10467
0.15	-0.0114447			0.15	-0.10318
0.151	-0.0100678			0.151	-0.1024
0.152	-0.00973142			0.152	-0.10097
0.152	-0.010399			0.152	-0.09962
0.153	-0.0110396			0.153	-0.09739
0.154	-0.0111245			0.154	-0.09581
0.155	-0.0108503			0.155	-0.09547
0.156	-0.0103823			0.156	-0.09483
0.157	-0.0100159			0.157	-0.09414
0.157	-0.00998164			0.157	-0.09328
0.158	-0.00968034			0.158	-0.09315
0.159	-0.00855969			0.159	-0.09323
0.16	-0.00746056			0.16	-0.09198
0.161	-0.00663265			0.161	-0.09211
0.162	-0.0062914			0.162	-0.09245
0.162	-0.00598025			0.162	-0.09286
0.163	-0.00602996			0.163	-0.09315
0.164	-0.0059172			0.164	-0.09324
0.165	-0.00593684			0.165	-0.09353
0.166	-0.00582596			0.166	-0.09238
0.167	-0.00535587			0.167	-0.09217
0.167	-0.00467562			0.167	-0.09103
0.168	-0.00528841			0.168	-0.0906
0.169	-0.00420471			0.169	-0.09013
0.17	-0.00365346			0.17	-0.08914
0.171	-0.00371755			0.171	-0.08755
0.172	-0.00403611			0.172	-0.08701
0.172	-0.00368601			0.172	-0.08544
0.173	-0.00313359			0.173	-0.08391
0.174	-0.00295465			0.174	-0.08319
0.175	-0.00311385			0.175	-0.08137
0.176	-0.00251872			0.176	-0.08065
0.177	-0.00280629			0.177	-0.08071
0.177	-0.0026094			0.177	-0.0795
0.178	-0.00347077			0.178	-0.07869
0.179	-0.00394492			0.179	-0.0782
0.18	-0.00361895			0.18	-0.07791
0.181	-0.00361917			0.181	-0.07697
0.182	-0.00485256			0.182	-0.07632
0.182	-0.00371205			0.182	-0.07576
0.183	-0.00392922			0.183	-0.07594
0.184	-0.00399514			0.184	-0.07488
0.185	-0.00386786			0.185	-0.07385
0.186	-0.00349151			0.186	-0.07327
0.187	-0.00237534			0.187	-0.07267
0.187	-0.00247609			0.187	-0.07159
0.188	-0.00192545			0.188	-0.07004
0.189	-0.00204534			0.189	-0.06853
0.19	-0.002361			0.19	-0.06786
0.191	-0.00174574			0.191	-0.06759
0.192	-0.00200983			0.192	-0.06552
0.192	-0.00281483			0.192	-0.06336
0.193	-0.00260916			0.193	-0.06186
0.194	-0.00246815			0.194	-0.06033
0.195	-0.00281648			0.195	-0.06004
0.196	-0.00298149			0.196	-0.05939
0.197	-0.00315856			0.197	-0.05725
0.197	-0.00314684			0.197	-0.05493
0.198	-0.0029063			0.198	-0.05314
0.199	-0.00335216			0.199	-0.0517
0.2	-0.00338759			0.2	-0.05007
0.201	-0.00400377			0.201	-0.04903
0.202	-0.00490476			0.202	-0.04869
0.202	-0.00555631			0.202	-0.04757
0.203	-0.00574249			0.203	-0.04624
0.204	-0.00589091			0.204	-0.04455
0.205	-0.00556572			0.205	-0.04287
0.206	-0.00498006			0.206	-0.04116
0.207	-0.0050549			0.207	-0.03942
0.207	-0.00529317			0.207	-0.03922
0.208	-0.00553458			0.208	-0.03925
0.209	-0.00567355			0.209	-0.03911
0.21	-0.00616322			0.21	-0.03824
0.211	-0.00659115			0.211	-0.03712
0.212	-0.00659291			0.212	-0.03611
0.212	-0.00647269			0.212	-0.03505
0.213	-0.00620394			0.213	-0.03247
0.214	-0.00637444			0.214	-0.03245
0.215	-0.00653076			0.215	-0.03245
0.216	-0.00718703			0.216	-0.0315
0.217	-0.00744777			0.217	-0.03099
0.217	-0.00758135			0.217	-0.03021
0.218	-0.00776515			0.218	-0.02858
0.219	-0.00823734			0.219	-0.0274
0.22	-0.00889967			0.22	-0.02656
0.221	-0.00870507			0.221	-0.02543
0.222	-0.00916141			0.222	-0.02404
0.222	-0.00923614			0.222	-0.02277
0.223	-0.00843396			0.223	-0.02207
0.224	-0.00833416			0.224	-0.02168
0.225	-0.00821018			0.225	-0.01979
0.226	-0.00834122			0.226	-0.01852
0.227	-0.00846201			0.227	-0.01796
0.227	-0.00894849			0.227	-0.01579
0.228	-0.0102067			0.228	-0.01495
0.229	-0.00968005			0.229	-0.01519
0.23	-0.0108148			0.23	-0.01456
0.231	-0.0111599			0.231	-0.01332
0.232	-0.0118933			0.232	-0.0122
0.232	-0.0126627			0.232	-0.01197
0.233	-0.013429			0.233	-0.01233
0.234	-0.0145513			0.234	-0.01181
0.235	-0.0144013			0.235	-0.01134
0.236	-0.0139424			0.236	-0.01076
0.236	-0.0126168			0.236	-0.00957
0.237	-0.0129555			0.237	-0.0091
0.238	-0.0131146			0.238	-0.00893
0.239	-0.0137793			0.239	-0.0096
0.24	-0.0133086			0.24	-0.00951
0.241	-0.0130078			0.241	-0.00868
0.241	-0.0133749			0.241	-0.00782
0.242	-0.013425			0.242	-0.00701
0.243	-0.0126553			0.243	-0.00624
0.244	-0.0123858			0.244	-0.00484
0.245	-0.0119899			0.245	-0.004
0.246	-0.0121667			0.246	-0.00399
0.246	-0.0122902			0.246	-0.00384
0.247	-0.0128411			0.247	-0.0037
0.248	-0.0125978			0.248	-0.00303
0.249	-0.0121355			0.249	-0.00248
0.25	-0.0123079			0.25	-0.0016
0.251	-0.0124984			0.251	-0.00047
0.251	-0.0118688			0.251	0.000472
0.252	-0.0109511			0.252	0.001401
0.253	-0.0109038			0.253	0.002291
0.254	-0.00999694			0.254	0.001991
0.255	-0.00961197			0.255	0.001667
0.256	-0.00937816			0.256	0.002177
0.256	-0.00926192			0.256	0.003953
0.257	-0.0091273			0.257	0.004137
0.258	-0.00851383			0.258	0.004461
0.259	-0.00825692			0.259	0.004943
0.26	-0.00804474			0.26	0.005055
0.261	-0.00769573			0.261	0.005256
0.261	-0.00750884			0.261	0.005927
0.262	-0.0075881			0.262	0.006317
0.263	-0.00717086			0.263	0.00724
0.264	-0.00734263			0.264	0.007601
0.265	-0.00710709			0.265	0.008237
0.266	-0.00722919			0.266	0.009009
0.266	-0.00753881			0.266	0.00893
0.267	-0.00791584			0.267	0.009195
0.268	-0.00791156			0.268	0.00992
0.269	-0.00688592			0.269	0.010103
0.27	-0.00638899			0.27	0.010986
0.271	-0.00569424			0.271	0.012478
0.271	-0.00480369			0.271	0.012951
0.272	-0.00410651			0.272	0.013139
0.273	-0.0036458			0.273	0.014127
0.274	-0.00393258			0.274	0.014897
0.275	-0.00370347			0.275	0.015273
0.276	-0.00278822			0.276	0.015587
0.276	-0.00247937			0.276	0.015932
0.277	-0.00290306			0.277	0.01623
0.278	-0.00422873			0.278	0.01662
0.279	-0.00401264			0.279	0.017331
0.28	-0.00396784			0.28	0.017726
0.281	-0.00354241			0.281	0.018977
0.281	-0.00360666			0.281	0.019237
0.282	-0.00362584			0.282	0.019637
0.283	-0.00363714			0.283	0.019872
0.284	-0.0036701			0.284	0.02054
0.285	-0.00383329			0.285	0.02072
0.286	-0.00369925			0.286	0.020323
0.286	-0.00323077			0.286	0.021037
0.287	-0.0021221			0.287	0.02218
0.288	-0.00167008			0.288	0.022357
0.289	-0.0012704			0.289	0.022885
0.29	-0.00135748			0.29	0.023282
0.291	-0.00148836			0.291	0.024143
0.291	-0.00129688			0.291	0.025423
0.292	-0.000911039			0.292	0.026138
0.293	-0.00116346			0.293	0.027002
0.294	-0.000960013			0.294	0.02753
0.295	-0.000625994			0.295	0.027293
0.296	-0.00176045			0.296	0.027424
0.296	-0.00229243			0.296	0.027566
0.297	-0.00274048			0.297	0.028362
0.298	-0.00325672			0.298	0.028075
0.299	-0.00299716			0.299	0.029005
0.3	-0.00307628			0.3	0.030354
0.301	-0.00305987			0.301	0.032075
0.301	-0.00340644			0.301	0.032441
0.302	-0.00329198			0.302	0.033005
0.303	-0.0022118			0.303	0.033865
0.304	-0.00132359			0.304	0.033999
0.305	-0.00101728			0.305	0.033745
0.306	-0.000425416			0.306	0.034408
0.306	-0.00022301			0.306	0.034847
0.307	-6.13796e-05			0.307	0.035514
0.308	0.000500307			0.308	0.036261
0.309	0.000867678			0.309	0.03671
0.31	0.000934648			0.31	0.036047
0.311	0.000224218			0.311	0.036118
0.311	-0.000497222			0.311	0.036967
0.312	-0.00180033			0.312	0.037338
0.313	-0.00177922			0.313	0.037841
0.314	-0.00218994			0.314	0.038102
0.315	-0.00287849			0.315	0.037858
0.316	-0.00277843			0.316	0.038932
0.316	-0.00268558			0.316	0.04002
0.317	-0.00248892			0.317	0.040544
0.318	-0.00235781			0.318	0.040922
0.319	-0.00269347			0.319	0.04133
0.32	-0.00247404			0.32	0.041456
0.321	-0.00262339			0.321	0.041123
0.321	-0.00229426			0.321	0.04107
0.322	-0.0021547			0.322	0.04108
0.323	-0.00205608			0.323	0.041778
0.324	-0.00175012			0.324	0.042131
0.325	-0.00142444			0.325	0.042638
0.326	-0.000699329			0.326	0.043351
0.326	-0.000861274			0.326	0.04393
0.327	-0.00169829			0.327	0.04487
0.328	-0.00205816			0.328	0.045143
0.329	-0.00275801			0.329	0.045769
0.33	-0.00330477			0.33	0.046704
0.331	-0.00329356			0.331	0.048285
0.331	-0.00307559			0.331	0.048422
0.332	-0.0027051			0.332	0.048361
0.333	-0.00277763			0.333	0.048479
0.334	-0.00256014			0.334	0.048542
0.335	-0.00235767			0.335	0.04847
0.336	-0.00249921			0.336	0.049267
0.336	-0.00206412			0.336	0.04997
0.337	-0.00166238			0.337	0.051441
0.338	-0.00182854			0.338	0.052344
0.339	-0.00106072			0.339	0.052703
0.34	-0.000422196			0.34	0.054046
0.341	0.000171862			0.341	0.054617
0.341	6.30055e-05			0.341	0.054279
0.342	0.000139029			0.342	0.053611
0.343	0.000505824			0.343	0.055076
0.344	-5.68495e-06			0.344	0.055662
0.345	-0.000796441			0.345	0.055566
0.345	-0.0016907			0.346	0.055942
0.346	-0.00191004			0.346	0.056475
0.347	-0.00165997			0.347	0.05663
0.348	-0.00209679			0.348	0.057004
0.349	-0.00241796			0.349	0.05732
0.35	-0.00267444			0.35	0.057589
0.35	-0.00301222			0.351	0.057679
0.351	-0.00336511			0.351	0.058644
0.352	-0.00295441			0.352	0.059332
0.353	-0.00205241			0.353	0.059524
0.354	-0.00123086			0.354	0.059252
0.355	-0.001577			0.355	0.059171
0.355	-0.00130125			0.355	0.059581
0.356	-0.00108361			0.356	0.059693
0.357	-0.00152925			0.357	0.059194
0.358	-0.00154325			0.358	0.058415
0.359	-0.00176265			0.359	0.058269
0.36	-0.00256741			0.36	0.058756
0.36	-0.00236222			0.36	0.058787
0.361	-0.00156307			0.361	0.059108
0.362	-0.00137394			0.362	0.059622
0.363	-0.00183338			0.363	0.059998
0.364	-0.00205741			0.364	0.060416
0.365	-0.00280395			0.365	0.060095
0.365	-0.00313996			0.365	0.059508
0.366	-0.00271368			0.366	0.059295
0.367	-0.0027663			0.367	0.059624
0.368	-0.00261465			0.368	0.060603
0.369	-0.00248114			0.369	0.060905
0.37	-0.00334877			0.37	0.060513
0.37	-0.00413963			0.37	0.060837
0.371	-0.00428105			0.371	0.060918
0.372	-0.00459167			0.372	0.059858
0.373	-0.00488524			0.373	0.0596
0.374	-0.00526258			0.374	0.059888
0.375	-0.00514664			0.375	0.060012
0.375	-0.00557887			0.375	0.060538
0.376	-0.00633093			0.376	0.060932
0.377	-0.00705258			0.377	0.06045
0.378	-0.00804039			0.378	0.06047
0.379	-0.00878793			0.379	0.060346
0.38	-0.0091085			0.38	0.060431
0.38	-0.00951667			0.38	0.060786
0.381	-0.0101282			0.381	0.060918
0.382	-0.0103055			0.382	0.060838
0.383	-0.0101645			0.383	0.061431
0.384	-0.0100222			0.384	0.061989
0.385	-0.00958406			0.385	0.061184
0.385	-0.00888287			0.385	0.060893
0.386	-0.00826146			0.386	0.061123
0.387	-0.00773793			0.387	0.061291
0.388	-0.00757252			0.388	0.061241
0.389	-0.00844071			0.389	0.060866
0.39	-0.00851248			0.39	0.061084
0.39	-0.00867508			0.39	0.06163
0.391	-0.00899862			0.391	0.062198
0.392	-0.00859009			0.392	0.062807
0.393	-0.00888813			0.393	0.062925
0.394	-0.00950435			0.394	0.063572
0.395	-0.00952121			0.395	0.06334
0.395	-0.00937001			0.395	0.064075
0.396	-0.00938125			0.396	0.065066
0.397	-0.00929291			0.397	0.065752
0.398	-0.00970786			0.398	0.066652
0.399	-0.00977688			0.399	0.067382
0.4	-0.009877			0.4	0.067826
0.4	-0.00969584			0.4	0.068182
0.401	-0.00924495			0.401	0.067985
0.402	-0.00863481			0.402	0.068153
0.403	-0.00877234			0.403	0.069252
0.404	-0.00863748			0.404	0.070575
0.405	-0.00819266			0.405	0.071483
0.405	-0.00782418			0.405	0.071851
0.406	-0.00703336			0.406	0.0725
0.407	-0.00728264			0.407	0.073638
0.408	-0.00726403			0.408	0.074348
0.409	-0.00731231			0.409	0.074459
0.41	-0.00696795			0.41	0.074711
0.41	-0.0067217			0.41	0.075771
0.411	-0.00607748			0.411	0.076987
0.412	-0.00512381			0.412	0.077208
0.413	-0.00491595			0.413	0.077174
0.414	-0.00457831			0.414	0.078155
0.415	-0.00387179			0.415	0.07966
0.415	-0.0035403			0.415	0.08113
0.416	-0.00358728			0.416	0.082026
0.417	-0.00354924			0.417	0.082075
0.418	-0.00302494			0.418	0.082429
0.419	-0.00250367			0.419	0.083656
0.42	-0.0023494			0.42	0.084845
0.42	-0.00184587			0.42	0.085675
0.421	-0.00103627			0.421	0.086439
0.422	-0.000985993			0.422	0.087183
0.423	-0.00120978			0.423	0.087432
0.424	-0.0016868			0.424	0.08764
0.425	-0.00201338			0.425	0.088039
0.425	-0.00213865			0.425	0.088194
0.426	-0.00241325			0.426	0.08897
0.427	-0.00253654			0.427	0.089977
0.428	-0.00296229			0.428	0.090539
0.429	-0.00335196			0.429	0.091389
0.43	-0.00352066			0.43	0.092473
0.43	-0.00352491			0.43	0.093867
0.431	-0.00367879			0.431	0.094823
0.432	-0.00407571			0.432	0.094726
0.433	-0.00410735			0.433	0.094824
0.434	-0.00408487			0.434	0.095031
0.435	-0.00369984			0.435	0.095391
0.435	-0.0030199			0.435	0.095869
0.436	-0.00239176			0.436	0.096608
0.437	-0.00209199			0.437	0.096655
0.438	-0.00194278			0.438	0.09592
0.439	-0.0019037			0.439	0.096018
0.44	-0.00172469			0.44	0.096526
0.44	-0.00115708			0.44	0.096802
0.441	-0.000962618			0.441	0.097534
0.442	-0.00105656			0.442	0.098379
0.443	-0.000838792			0.443	0.099484
0.444	-0.00143562			0.444	0.100736
0.445	-0.00153963			0.445	0.100765
0.445	-0.0011027			0.445	0.100412
0.446	-0.00103589			0.446	0.100585
0.447	-0.000952452			0.447	0.100794
0.448	-0.00092259			0.448	0.101434
0.449	-0.00081906			0.449	0.102044
0.45	-0.00172513			0.45	0.102442
0.45	-0.00229955			0.45	0.102791
0.451	-0.00287682			0.451	0.102653
0.452	-0.00327442			0.452	0.101797
0.453	-0.00350198			0.453	0.101221
0.454	-0.00358897			0.454	0.101576
0.455	-0.00318874			0.455	0.10224
0.455	-0.0029816			0.455	0.102709
0.456	-0.00321881			0.456	0.102566
0.457	-0.00356155			0.457	0.102167
0.458	-0.00301284			0.458	0.10244
0.459	-0.00259942			0.459	0.103149
0.459	-0.00297424			0.46	0.103684
0.46	-0.00324301			0.46	0.103701
0.461	-0.00301095			0.461	0.103811
0.462	-0.00332466			0.462	0.104588
0.463	-0.0033632			0.463	0.10539
0.464	-0.00358801			0.464	0.105578
0.464	-0.0035029			0.465	0.105678
0.465	-0.00284633			0.465	0.10602
0.466	-0.00248945			0.466	0.105869
0.467	-0.00188914			0.467	0.105875
0.468	-0.00162854			0.468	0.106028
0.469	-0.00178289			0.469	0.105437
0.469	-0.00137703			0.469	0.105229
0.47	-0.00107334			0.47	0.105604
0.471	-0.00122253			0.471	0.106144
0.472	-0.000723151			0.472	0.106493
0.473	-6.56704e-05			0.473	0.106352
0.474	0.000170865			0.474	0.10703
0.474	0.000444366			0.474	0.107941
0.475	5.36434e-05			0.475	0.108842
0.476	-0.000296558			0.476	0.109725
0.477	-0.000171784			0.477	0.110263
0.478	-0.000600999			0.478	0.110612
0.479	-0.00139823			0.479	0.111547
0.479	-0.00226371			0.479	0.112597
0.48	-0.00308615			0.48	0.112805
0.481	-0.00320739			0.481	0.113144
0.482	-0.00279408			0.482	0.114147
0.483	-0.00288503			0.483	0.114739
0.484	-0.00271401			0.484	0.114709
0.484	-0.00266306			0.484	0.115391
0.485	-0.00278394			0.485	0.11602
0.486	-0.00291304			0.486	0.115778
0.487	-0.00372508			0.487	0.116341
0.488	-0.00407827			0.488	0.117575
0.489	-0.00413013			0.489	0.118445
0.489	-0.00452377			0.489	0.118746
0.49	-0.00464121			0.49	0.118819
0.491	-0.00477024			0.491	0.119085
0.492	-0.00461312			0.492	0.119277
0.493	-0.00415729			0.493	0.11972
0.494	-0.00353509			0.494	0.120477
0.494	-0.00336607			0.494	0.121445
0.495	-0.00355039			0.495	0.121813
0.496	-0.00367297			0.496	0.121966
0.497	-0.00398147			0.497	0.121966
0.498	-0.00388851			0.498	0.121773
0.499	-0.00365698			0.499	0.121553
0.499	-0.00390843			0.499	0.121375
0.5	-0.00426643			0.5	0.121438
0.501	-0.00381424			0.501	0.120844
0.502	-0.00357573			0.502	0.12038
0.503	-0.00324493			0.503	0.120015
0.504	-0.00304448			0.504	0.119386
0.504	-0.00312011			0.504	0.118586
0.505	-0.00252133			0.505	0.117661
0.506	-0.0023893			0.506	0.117005
0.507	-0.00196343			0.507	0.116575
0.508	-0.00168022			0.508	0.116765
0.509	-0.00169445			0.509	0.116582
0.509	-0.00110066			0.509	0.116185
0.51	-0.000309149			0.51	0.116338
0.511	0.000220061			0.511	0.116651
0.512	0.000589122			0.512	0.116005
0.513	0.00093122			0.513	0.11554
0.514	0.000786104			0.514	0.114844
0.514	0.000835757			0.514	0.115113
0.515	0.00144112			0.515	0.115518
0.516	0.00285588			0.516	0.115152
0.517	0.0046354			0.517	0.11441
0.518	0.00581037			0.518	0.113915
0.519	0.00622244			0.519	0.113416
0.519	0.00660145			0.519	0.112887
0.52	0.0070979			0.52	0.112684
0.521	0.00848134			0.521	0.112694
0.522	0.0100235			0.522	0.113234
0.523	0.0105629			0.523	0.112944
0.524	0.0101325			0.524	0.112602
0.524	0.0106707			0.524	0.112707
0.525	0.0107697			0.525	0.11313
0.526	0.0105575			0.526	0.113228
0.527	0.0114872			0.527	0.112481
0.528	0.0127975			0.528	0.112404
0.529	0.014225			0.529	0.112627
0.529	0.0154621			0.529	0.111847
0.53	0.0160698			0.53	0.111155
0.531	0.0167875			0.531	0.111103
0.532	0.0178654			0.532	0.11065
0.533	0.0196286			0.533	0.110354
0.534	0.021762			0.534	0.110017
0.534	0.0230853			0.534	0.109698
0.535	0.024696			0.535	0.109903
0.536	0.0268785			0.536	0.109815
0.537	0.028679			0.537	0.109143
0.538	0.0300168			0.538	0.108302
0.539	0.0326147			0.539	0.107998
0.539	0.035974			0.539	0.108635
0.54	0.039647			0.54	0.109085
0.541	0.0428424			0.541	0.109088
0.542	0.0462969			0.542	0.108662
0.543	0.0498151			0.543	0.10848
0.544	0.0536821			0.544	0.108588
0.544	0.0579223			0.544	0.108967
0.545	0.0618138			0.545	0.109963
0.546	0.0649058			0.546	0.110866
0.547	0.067128			0.547	0.11199
0.548	0.069144			0.548	0.113597
0.549	0.0701828			0.549	0.114838
0.549	0.0711837			0.549	0.115986
0.55	0.072977			0.55	0.117644
0.551	0.0751922			0.551	0.11966
0.552	0.0776731			0.552	0.121116
0.553	0.0803488			0.553	0.122217
0.554	0.0836841			0.554	0.123639
0.554	0.0874132			0.554	0.125488
0.555	0.0916686			0.555	0.127514
0.556	0.0966249			0.556	0.12839
0.557	0.10165			0.557	0.128851
0.558	0.105526			0.558	0.129972
0.559	0.109278			0.559	0.131397
0.559	0.114498			0.559	0.132419
0.56	0.120072			0.56	0.134461
0.561	0.125344			0.561	0.136641
0.562	0.130405			0.562	0.138186
0.563	0.134901			0.563	0.140055
0.564	0.139597			0.564	0.142057
0.564	0.145556			0.564	0.14429
0.565	0.151437			0.565	0.146833
0.566	0.157145			0.566	0.14939
0.567	0.16385			0.567	0.151981
0.568	0.171019			0.568	0.154104
0.569	0.176908			0.569	0.156459
0.569	0.182392			0.569	0.159433
0.57	0.187964			0.57	0.161794
0.571	0.193239			0.571	0.164643
0.572	0.19867			0.572	0.168522
0.573	0.204955			0.573	0.172156
0.574	0.211908			0.574	0.175945
0.574	0.218639			0.574	0.179408
0.575	0.22426			0.575	0.182661
0.576	0.230109			0.576	0.186514
0.577	0.23531			0.577	0.189682
0.578	0.239948			0.578	0.193411
0.578	0.246445			0.579	0.197121
0.579	0.252797			0.579	0.201273
0.58	0.257853			0.58	0.20534
0.581	0.262102			0.581	0.208711
0.582	0.26596			0.582	0.212494
0.583	0.270406			0.583	0.21659
0.583	0.274378			0.584	0.220719
0.584	0.278922			0.584	0.225168
0.585	0.282281			0.585	0.229389
0.586	0.285363			0.586	0.2329
0.587	0.288285			0.587	0.236095
0.588	0.292603			0.588	0.239159
0.588	0.297448			0.588	0.243125
0.589	0.302144			0.589	0.246552
0.59	0.308314			0.59	0.250135
0.591	0.314037			0.591	0.253152
0.592	0.319235			0.592	0.256519
0.593	0.323156			0.593	0.259962
0.593	0.327897			0.593	0.262955
0.594	0.33207			0.594	0.266143
0.595	0.33596			0.595	0.269159
0.596	0.339244			0.596	0.272042
0.597	0.34211			0.597	0.274546
0.598	0.343886			0.598	0.277702
0.598	0.345642			0.598	0.281253
0.599	0.347527			0.599	0.28437
0.6	0.349114			0.6	0.287893
0.601	0.349902			0.601	0.291316
0.602	0.350903			0.602	0.293495
0.603	0.352707			0.603	0.295768
0.603	0.353936			0.603	0.298934
0.604	0.354721			0.604	0.301644
0.605	0.355963			0.605	0.304044
0.606	0.356658			0.606	0.306605
0.607	0.357376			0.607	0.308741
0.608	0.358241			0.608	0.310805
0.608	0.358814			0.608	0.313352
0.609	0.357725			0.609	0.316046
0.61	0.357005			0.61	0.318295
0.611	0.356328			0.611	0.31956
0.612	0.355533			0.612	0.321255
0.613	0.355171			0.613	0.322377
0.613	0.355194			0.613	0.323413
0.614	0.355034			0.614	0.324719
0.615	0.354625			0.615	0.325841
0.616	0.353632			0.616	0.327348
0.617	0.35268			0.617	0.329267
0.618	0.351632			0.618	0.33061
0.618	0.35129			0.618	0.332359
0.619	0.350793			0.619	0.333136
0.62	0.348888			0.62	0.334093
0.621	0.34743			0.621	0.335828
0.622	0.346455			0.622	0.337028
0.623	0.345258			0.623	0.337772
0.623	0.343797			0.623	0.33805
0.624	0.34224			0.624	0.339293
0.625	0.340548			0.625	0.339918
0.626	0.337712			0.626	0.340913
0.627	0.336257			0.627	0.341838
0.628	0.334773			0.628	0.343054
0.628	0.333056			0.628	0.344018
0.629	0.331588			0.629	0.345027
0.63	0.329952			0.63	0.346104
0.631	0.329109			0.631	0.347494
0.632	0.327271			0.632	0.34788
0.633	0.3259			0.633	0.349676
0.633	0.324606			0.633	0.350876
0.634	0.323383			0.634	0.3515
0.635	0.32142			0.635	0.353068
0.636	0.31975			0.636	0.354769
0.637	0.317785			0.637	0.356054
0.638	0.316113			0.638	0.357011
0.638	0.313523			0.638	0.357922
0.639	0.311974			0.639	0.358791
0.64	0.310255			0.64	0.359028
0.641	0.308667			0.641	0.359496
0.642	0.30716			0.642	0.360176
0.643	0.305747			0.643	0.360836
0.643	0.304029			0.643	0.361778
0.644	0.302214			0.644	0.362419
0.645	0.300633			0.645	0.362297
0.646	0.299417			0.646	0.362425
0.647	0.298297			0.647	0.363175
0.648	0.29749			0.648	0.363772
0.648	0.295996			0.648	0.363771
0.649	0.294605			0.649	0.364048
0.65	0.292885			0.65	0.364147
0.651	0.291706			0.651	0.363671
0.652	0.290396			0.652	0.364138
0.653	0.28985			0.653	0.36569
0.653	0.288641			0.653	0.366521
0.654	0.287266			0.654	0.367341
0.655	0.286145			0.655	0.368041
0.656	0.284968			0.656	0.368807
0.657	0.282563			0.657	0.369927
0.658	0.280645			0.658	0.370119
0.658	0.278993			0.658	0.369874
0.659	0.277203			0.659	0.370151
0.66	0.275178			0.66	0.370605
0.661	0.273694			0.661	0.371156
0.662	0.272059			0.662	0.371702
0.663	0.270433			0.663	0.371244
0.663	0.268431			0.663	0.371548
0.664	0.266438			0.664	0.37196
0.665	0.26492			0.665	0.373006
0.666	0.264079			0.666	0.372967
0.667	0.26366			0.667	0.374146
0.668	0.262345			0.668	0.37543
0.668	0.261157			0.668	0.376234
0.669	0.259894			0.669	0.37675
0.67	0.258926			0.67	0.377085
0.671	0.257476			0.671	0.377881
0.672	0.255261			0.672	0.377612
0.673	0.253568			0.673	0.377346
0.673	0.252265			0.673	0.378623
0.674	0.250565			0.674	0.378575
0.675	0.248666			0.675	0.378228
0.676	0.246659			0.676	0.378477
0.677	0.244688			0.677	0.378781
0.678	0.24321			0.678	0.378288
0.678	0.241766			0.678	0.379069
0.679	0.240788			0.679	0.379033
0.68	0.240401			0.68	0.37945
0.681	0.239763			0.681	0.378997
0.682	0.238549			0.682	0.380104
0.683	0.236958			0.683	0.381329
0.683	0.235584			0.683	0.381264
0.684	0.234386			0.684	0.381702
0.685	0.234094			0.685	0.381252
0.686	0.232409			0.686	0.381969
0.687	0.230661			0.687	0.382927
0.688	0.23013			0.688	0.383929
0.688	0.228639			0.688	0.383874
0.689	0.226166			0.689	0.383821
0.69	0.225725			0.69	0.384251
0.691	0.224705			0.691	0.384395
0.692	0.223025			0.692	0.384021
0.692	0.22231			0.693	0.384168
0.693	0.221286			0.693	0.383926
0.694	0.219525			0.694	0.383155
0.695	0.21801			0.695	0.383132
0.696	0.21677			0.696	0.384254
0.697	0.214748			0.697	0.385204
0.697	0.212753			0.698	0.385277
0.698	0.21193			0.698	0.385143
0.699	0.210998			0.699	0.385679
0.7	0.210357			0.7	0.387165
0.701	0.209337			0.701	0.387777
0.702	0.208716			0.702	0.388584
0.702	0.20714			0.702	0.389073
0.703	0.206621			0.703	0.389339
0.704	0.205952			0.704	0.390507
0.705	0.204409			0.705	0.391841
0.706	0.202964			0.706	0.392888
0.707	0.20217			0.707	0.393126
0.707	0.200931			0.707	0.393014
0.708	0.199318			0.708	0.392935
0.709	0.199561			0.709	0.392111
0.71	0.198571			0.71	0.392819
0.711	0.197909			0.711	0.3933
0.712	0.19746			0.712	0.393428
0.712	0.196784			0.712	0.393741
0.713	0.196884			0.713	0.394846
0.714	0.196214			0.714	0.395175
0.715	0.195335			0.715	0.394663
0.716	0.193999			0.716	0.395205
0.717	0.192814			0.717	0.396253
0.717	0.192083			0.717	0.39627
0.718	0.191914			0.718	0.395643
0.719	0.191661			0.719	0.39667
0.72	0.190967			0.72	0.396994
0.721	0.18965			0.721	0.397039
0.722	0.189129			0.722	0.397286
0.722	0.187645			0.722	0.397775
0.723	0.186995			0.723	0.397301
0.724	0.186863			0.724	0.39673
0.725	0.186721			0.725	0.39746
0.726	0.18515			0.726	0.397206
0.727	0.183265			0.727	0.398479
0.727	0.182751			0.727	0.398903
0.728	0.182379			0.728	0.398786
0.729	0.181362			0.729	0.398681
0.73	0.180171			0.73	0.399849
0.731	0.179912			0.731	0.40074
0.732	0.178828			0.732	0.400957
0.732	0.177247			0.732	0.402346
0.733	0.176535			0.733	0.404269
0.734	0.175626			0.734	0.405104
0.735	0.17613			0.735	0.406296
0.736	0.175591			0.736	0.406914
0.737	0.175027			0.737	0.407221
0.737	0.174697			0.737	0.407405
0.738	0.173903			0.738	0.406717
0.739	0.174279			0.739	0.406477
0.74	0.173817			0.74	0.405801
0.741	0.172522			0.741	0.406908
0.742	0.172147			0.742	0.407004
0.742	0.170697			0.742	0.4082
0.743	0.170334			0.743	0.408363
0.744	0.169445			0.744	0.408751
0.745	0.168336			0.745	0.410032
0.746	0.16748			0.746	0.410634
0.747	0.168185			0.747	0.4099
0.747	0.169196			0.747	0.40973
0.748	0.168307			0.748	0.410487
0.749	0.166847			0.749	0.410976
0.75	0.166236			0.75	0.411043
0.751	0.164447			0.751	0.412049
0.752	0.163518			0.752	0.41188
0.752	0.162721			0.752	0.412456
0.753	0.161485			0.753	0.412725
0.754	0.160226			0.754	0.412576
0.755	0.159775			0.755	0.413062
0.756	0.160032			0.756	0.413718
0.757	0.159568			0.757	0.414747
0.757	0.16035			0.757	0.416168
0.758	0.160221			0.758	0.416629
0.759	0.160547			0.759	0.417787
0.76	0.160982			0.76	0.419473
0.761	0.160749			0.761	0.419684
0.762	0.160159			0.762	0.420765
0.762	0.160432			0.762	0.421908
0.763	0.159679			0.763	0.422891
0.764	0.159576			0.764	0.424193
0.765	0.158752			0.765	0.425607
0.766	0.158285			0.766	0.426928
0.767	0.156909			0.767	0.42807
0.767	0.157371			0.767	0.42851
0.768	0.156976			0.768	0.428843
0.769	0.155727			0.769	0.430081
0.77	0.155548			0.77	0.430809
0.771	0.155162			0.771	0.431793
0.772	0.155771			0.772	0.432425
0.772	0.155012			0.772	0.432286
0.773	0.154696			0.773	0.433504
0.774	0.154701			0.774	0.433199
0.775	0.154887			0.775	0.433104
0.776	0.154466			0.776	0.434417
0.777	0.15379			0.777	0.435051
0.777	0.15353			0.777	0.435873
0.778	0.153725			0.778	0.437156
0.779	0.153345			0.779	0.437826
0.78	0.154			0.78	0.439294
0.781	0.153537			0.781	0.440859
0.782	0.152673			0.782	0.442854
0.782	0.152831			0.782	0.443164
0.783	0.152256			0.783	0.444565
0.784	0.15323			0.784	0.445252
0.785	0.153753			0.785	0.447064
0.786	0.153883			0.786	0.44791
0.787	0.154424			0.787	0.448844
0.787	0.154882			0.787	0.450108
0.788	0.154884			0.788	0.451514
0.789	0.153915			0.789	0.452857
0.79	0.153422			0.79	0.453469
0.791	0.153871			0.791	0.454886
0.792	0.154034			0.792	0.45606
0.792	0.154194			0.792	0.457923
0.793	0.154296			0.793	0.457906
0.794	0.15366			0.794	0.458417
0.795	0.153606			0.795	0.459724
0.796	0.153811			0.796	0.462339
0.797	0.154615			0.797	0.462886
0.797	0.154815			0.797	0.463802
0.798	0.155302			0.798	0.46477
0.799	0.155271			0.799	0.465389
0.8	0.155431			0.8	0.466479
0.801	0.155943			0.801	0.467456
0.802	0.155307			0.802	0.467726
0.802	0.155597			0.802	0.469155
0.803	0.155753			0.803	0.468608
0.804	0.155614			0.804	0.469373
0.805	0.155935			0.805	0.46988
0.806	0.156808			0.806	0.470397
0.807	0.157169			0.807	0.470684
0.807	0.157117			0.807	0.471311
0.808	0.157504			0.808	0.471706
0.809	0.157185			0.809	0.4727
0.81	0.158098			0.81	0.473314
0.811	0.159444			0.811	0.473582
0.811	0.160497			0.812	0.474728
0.812	0.160209			0.812	0.474553
0.813	0.160327			0.813	0.474537
0.814	0.160528			0.814	0.475565
0.815	0.161047			0.815	0.475663
0.816	0.161858			0.816	0.476796
0.816	0.161687			0.817	0.476486
0.817	0.162155			0.817	0.476762
0.818	0.16181			0.818	0.47691
0.819	0.162802			0.819	0.476523
0.82	0.162461			0.82	0.477164
0.821	0.162531			0.821	0.477961
0.821	0.162266			0.821	0.477829
0.822	0.161648			0.822	0.477037
0.823	0.162173			0.823	0.476861
0.824	0.162215			0.824	0.476671
0.825	0.163249			0.825	0.476825
0.826	0.162888			0.826	0.476691
0.826	0.162642			0.826	0.475778
0.827	0.163128			0.827	0.475715
0.828	0.163403			0.828	0.475593
0.829	0.163159			0.829	0.474853
0.83	0.163335			0.83	0.474553
0.831	0.163192			0.831	0.473809
0.831	0.163439			0.831	0.473575
0.832	0.164112			0.832	0.473014
0.833	0.164575			0.833	0.472911
0.834	0.164527			0.834	0.471373
0.835	0.164765			0.835	0.472328
0.836	0.165099			0.836	0.472223
0.836	0.165007			0.836	0.472174
0.837	0.165134			0.837	0.471654
0.838	0.164726			0.838	0.47165
0.839	0.163592			0.839	0.471033
0.84	0.163086			0.84	0.470731
0.841	0.162739			0.841	0.469313
0.841	0.162879			0.841	0.468271
0.842	0.162944			0.842	0.468527
0.843	0.16271			0.843	0.468351
0.844	0.161906			0.844	0.467167
0.845	0.161357			0.845	0.467484
0.846	0.160833			0.846	0.467432
0.846	0.160013			0.846	0.467051
0.847	0.159392			0.847	0.466227
0.848	0.15907			0.848	0.466525
0.849	0.158854			0.849	0.465944
0.85	0.159245			0.85	0.465617
0.851	0.159007			0.851	0.465848
0.851	0.158046			0.851	0.465984
0.852	0.156373			0.852	0.465324
0.853	0.155395			0.853	0.464572
0.854	0.15497			0.854	0.464512
0.855	0.154169			0.855	0.465167
0.856	0.154088			0.856	0.464314
0.856	0.154021			0.856	0.465011
0.857	0.153211			0.857	0.465105
0.858	0.152797			0.858	0.464804
0.859	0.152008			0.859	0.46448
0.86	0.152186			0.86	0.464201
0.861	0.151075			0.861	0.464737
0.861	0.150785			0.861	0.464264
0.862	0.149955			0.862	0.463547
0.863	0.148863			0.863	0.464069
0.864	0.147509			0.864	0.464386
0.865	0.146552			0.865	0.46498
0.866	0.146264			0.866	0.465778
0.866	0.145255			0.866	0.465504
0.867	0.144378			0.867	0.465171
0.868	0.143397			0.868	0.465155
0.869	0.14286			0.869	0.465749
0.87	0.141131			0.87	0.46534
0.871	0.139911			0.871	0.465643
0.871	0.139224			0.871	0.466271
0.872	0.138736			0.872	0.466916
0.873	0.1373			0.873	0.467149
0.874	0.136253			0.874	0.467833
0.875	0.135251			0.875	0.468079
0.876	0.134544			0.876	0.468834
0.876	0.133951			0.876	0.468932
0.877	0.132907			0.877	0.469715
0.878	0.132679			0.878	0.470212
0.879	0.131633			0.879	0.470321
0.88	0.130893			0.88	0.470528
0.881	0.131177			0.881	0.470904
0.881	0.130645			0.881	0.470927
0.882	0.129186			0.882	0.471528
0.883	0.128975			0.883	0.471875
0.884	0.127959			0.884	0.471374
0.885	0.126572			0.885	0.471457
0.886	0.126572			0.886	0.47203
0.886	0.125466			0.886	0.472572
0.887	0.125313			0.887	0.472968
0.888	0.125147			0.888	0.473222
0.889	0.123729			0.889	0.47388
0.89	0.123699			0.89	0.474075
0.891	0.122913			0.891	0.474847
0.891	0.122054			0.891	0.474759
0.892	0.121452			0.892	0.474442
0.893	0.121348			0.893	0.474431
0.894	0.12207			0.894	0.474099
0.895	0.121227			0.895	0.47466
0.896	0.120633			0.896	0.474924
0.896	0.120724			0.896	0.47445
0.897	0.120701			0.897	0.474731
0.898	0.119903			0.898	0.474216
0.899	0.11923			0.899	0.47411
0.9	0.118735			0.9	0.474635
0.901	0.118214			0.901	0.475355
0.901	0.116563			0.901	0.475253
0.902	0.11601			0.902	0.475015
0.903	0.115741			0.903	0.47522
0.904	0.116005			0.904	0.474703
0.905	0.116442			0.905	0.473929
0.906	0.117027			0.906	0.473508
0.906	0.116853			0.906	0.472977
0.907	0.115524			0.907	0.472549
0.908	0.115115			0.908	0.472094
0.909	0.115291			0.909	0.472004
0.91	0.115479			0.91	0.471556
0.911	0.115112			0.911	0.47111
0.911	0.115022			0.911	0.471464
0.912	0.11507			0.912	0.47178
0.913	0.114605			0.913	0.471893
0.914	0.113901			0.914	0.472307
0.915	0.114473			0.915	0.472384
0.916	0.114468			0.916	0.472846
0.916	0.114167			0.916	0.473109
0.917	0.113628			0.917	0.473201
0.918	0.113313			0.918	0.473484
0.919	0.113307			0.919	0.472227
0.92	0.112929			0.92	0.471123
0.921	0.112491			0.921	0.470332
0.921	0.111875			0.921	0.470068
0.922	0.111844			0.922	0.470041
0.923	0.111009			0.923	0.470508
0.924	0.111213			0.924	0.471227
0.925	0.110495			0.925	0.471538
0.925	0.110176			0.926	0.471874
0.926	0.110553			0.926	0.472446
0.927	0.109527			0.927	0.472337
0.928	0.109257			0.928	0.47252
0.929	0.108327			0.929	0.472358
0.93	0.107737			0.93	0.473103
0.93	0.107806			0.931	0.473788
0.931	0.107167			0.931	0.473852
0.932	0.10696			0.932	0.474013
0.933	0.106168			0.933	0.474515
0.934	0.105977			0.934	0.47471
0.935	0.105576			0.935	0.474947
0.935	0.10469			0.935	0.475931
0.936	0.104706			0.936	0.476152
0.937	0.10332			0.937	0.476012
0.938	0.102355			0.938	0.475753
0.939	0.101456			0.939	0.475607
0.94	0.100893			0.94	0.47561
0.94	0.100176			0.94	0.475794
0.941	0.0993397			0.941	0.476195
0.942	0.0983538			0.942	0.475515
0.943	0.0984921			0.943	0.476308
0.944	0.0982652			0.944	0.477037
0.945	0.0975417			0.945	0.477601
0.945	0.0971893			0.945	0.478503
0.946	0.0968131			0.946	0.478952
0.947	0.0960925			0.947	0.479552
0.948	0.0959306			0.948	0.479845
0.949	0.0963507			0.949	0.480104
0.95	0.0961842			0.95	0.480705
0.95	0.0953775			0.95	0.481012
0.951	0.0948371			0.951	0.481022
0.952	0.0951187			0.952	0.480924
0.953	0.0952451			0.953	0.480885
0.954	0.095078			0.954	0.481098
0.955	0.0948009			0.955	0.480123
0.955	0.0949247			0.955	0.47918
0.956	0.0953548			0.956	0.478809
0.957	0.0951203			0.957	0.478409
0.958	0.0953425			0.958	0.477636
0.959	0.0957127			0.959	0.477644
0.96	0.0954829			0.96	0.477221
0.96	0.0956178			0.96	0.47797
0.961	0.095586			0.961	0.478715
0.962	0.0956133			0.962	0.479206
0.963	0.0956329			0.963	0.479417
0.964	0.0951645			0.964	0.478962
0.965	0.0945265			0.965	0.478826
0.965	0.0943137			0.965	0.478441
0.966	0.0940906			0.966	0.47849
0.967	0.0936774			0.967	0.477418
0.968	0.0932517			0.968	0.476824
0.969	0.0934451			0.969	0.476451
0.97	0.0937735			0.97	0.475543
0.97	0.0940632			0.97	0.475569
0.971	0.0942544			0.971	0.474707
0.972	0.0945393			0.972	0.474532
0.973	0.0945363			0.973	0.474617
0.974	0.094345			0.974	0.473988
0.975	0.0948474			0.975	0.473574
0.975	0.0952736			0.975	0.473129
0.976	0.0955269			0.976	0.472298
0.977	0.095586			0.977	0.471535
0.978	0.0958992			0.978	0.471545
0.979	0.096972			0.979	0.471364
0.98	0.0974624			0.98	0.471553
0.98	0.0984812			0.98	0.472073
0.981	0.0991887			0.981	0.472431
0.982	0.099311			0.982	0.472586
0.983	0.0998988			0.983	0.472507
0.984	0.101067			0.984	0.473229
0.985	0.101734			0.985	0.472751
0.985	0.101875			0.985	0.472432
0.986	0.102228			0.986	0.472204
0.987	0.102038			0.987	0.472051
0.988	0.101864			0.988	0.472279
0.989	0.102656			0.989	0.472383
0.99	0.103285			0.99	0.47239
0.99	0.103464			0.99	0.471717
0.991	0.103688			0.991	0.471058
0.992	0.104683			0.992	0.4711
0.993	0.105176			0.993	0.471583
0.994	0.104849			0.994	0.471671
0.995	0.105503			0.995	0.471328
0.995	0.106252			0.995	0.470898
0.996	0.106748			0.996	0.471835
0.997	0.107073			0.997	0.472884
0.998	0.107081			0.998	0.473696
0.999	0.107727			0.999	0.474068
1	0.108287			1	0.474974
1	0.108336			1	0.475891
1.001	0.10917			1.001	0.476546
1.002	0.109703			1.002	0.476769
1.003	0.109865			1.003	0.476455
1.004	0.110779			1.004	0.475978
1.005	0.111568			1.005	0.475829
1.005	0.111956			1.005	0.475815
1.006	0.112857			1.006	0.475683
1.007	0.113906			1.007	0.475937
1.008	0.114826			1.008	0.47655
1.009	0.115628			1.009	0.477579
1.01	0.116432			1.01	0.478139
1.01	0.117407			1.01	0.478894
1.011	0.118376			1.011	0.479631
1.012	0.119423			1.012	0.480235
1.013	0.120941			1.013	0.480911
1.014	0.121962			1.014	0.481029
1.015	0.122738			1.015	0.480671
1.015	0.123551			1.015	0.480663
1.016	0.124151			1.016	0.48077
1.017	0.124303			1.017	0.480923
1.018	0.124644			1.018	0.481625
1.019	0.125249			1.019	0.482548
1.02	0.125506			1.02	0.483122
1.02	0.12602			1.02	0.483399
1.021	0.127069			1.021	0.482942
1.022	0.127577			1.022	0.482834
1.023	0.127761			1.023	0.483009
1.024	0.129031			1.024	0.483309
1.025	0.130285			1.025	0.483398
1.025	0.130766			1.025	0.483756
1.026	0.130682			1.026	0.484269
1.027	0.130814			1.027	0.484242
1.028	0.130929			1.028	0.48409
1.029	0.131144			1.029	0.483968
1.03	0.13164			1.03	0.483841
1.03	0.131258			1.03	0.484021
1.031	0.13084			1.031	0.484115
1.032	0.130851			1.032	0.483907
1.033	0.131006			1.033	0.484156
1.034	0.130419			1.034	0.48443
1.035	0.130735			1.035	0.484448
1.035	0.130887			1.035	0.484991
1.036	0.13048			1.036	0.486036
1.037	0.130047			1.037	0.486626
1.038	0.129866			1.038	0.486289
1.039	0.130176			1.039	0.486207
1.039	0.13035			1.04	0.486498
1.04	0.129664			1.04	0.486729
1.041	0.129221			1.041	0.48669
1.042	0.129639			1.042	0.485247
1.043	0.129254			1.043	0.484152
1.044	0.129396			1.044	0.484076
1.044	0.129913			1.045	0.483921
1.045	0.129541			1.045	0.483677
1.046	0.129229			1.046	0.48358
1.047	0.129608			1.047	0.484202
1.048	0.130224			1.048	0.484542
1.049	0.130645			1.049	0.483905
1.049	0.130611			1.049	0.483298
1.05	0.130942			1.05	0.482774
1.051	0.130988			1.051	0.48176
1.052	0.130077			1.052	0.480962
1.053	0.129018			1.053	0.480703
1.054	0.128322			1.054	0.479575
1.054	0.12733			1.054	0.478156
1.055	0.126794			1.055	0.477542
1.056	0.126785			1.056	0.477426
1.057	0.126658			1.057	0.476909
1.058	0.125947			1.058	0.476236
1.059	0.125711			1.059	0.47589
1.059	0.126419			1.059	0.475633
1.06	0.126589			1.06	0.475147
1.061	0.126757			1.061	0.474574
1.062	0.126579			1.062	0.474494
1.063	0.125957			1.063	0.474567
1.064	0.125284			1.064	0.473742
1.064	0.125262			1.064	0.472718
1.065	0.124906			1.065	0.472285
1.066	0.123834			1.066	0.47218
1.067	0.123107			1.067	0.471056
1.068	0.122653			1.068	0.470337
1.069	0.122355			1.069	0.47016
1.069	0.122365			1.069	0.46954
1.07	0.12234			1.07	0.468809
1.071	0.122157			1.071	0.468267
1.072	0.12234			1.072	0.468193
1.073	0.122248			1.073	0.468151
1.074	0.122241			1.074	0.468582
1.074	0.122402			1.074	0.468525
1.075	0.122244			1.075	0.467892
1.076	0.121426			1.076	0.467489
1.077	0.120655			1.077	0.466924
1.078	0.120396			1.078	0.465839
1.079	0.119806			1.079	0.465022
1.079	0.119352			1.079	0.464536
1.08	0.118921			1.08	0.463596
1.081	0.117931			1.081	0.463027
1.082	0.117047			1.082	0.462787
1.083	0.116574			1.083	0.462274
1.084	0.115764			1.084	0.462933
1.084	0.115078			1.084	0.462873
1.085	0.114212			1.085	0.462586
1.086	0.113213			1.086	0.462614
1.087	0.112563			1.087	0.462904
1.088	0.112505			1.088	0.462853
1.089	0.112179			1.089	0.462066
1.089	0.111275			1.089	0.461852
1.09	0.109974			1.09	0.461328
1.091	0.108603			1.091	0.460358
1.092	0.107595			1.092	0.459826
1.093	0.107311			1.093	0.460219
1.094	0.107367			1.094	0.460391
1.094	0.106986			1.094	0.459647
1.095	0.106622			1.095	0.459465
1.096	0.10567			1.096	0.459353
1.097	0.104508			1.097	0.459407
1.098	0.103062			1.098	0.459283
1.099	0.102589			1.099	0.459079
1.099	0.10285			1.099	0.459433
1.1	0.101768			1.1	0.459632
1.101	0.100185			1.101	0.459356
1.102	0.0987589			1.102	0.458929
1.103	0.0975259			1.103	0.458321
1.104	0.096783			1.104	0.458373
1.104	0.0965127			1.104	0.458694
1.105	0.0961395			1.105	0.459412
1.106	0.0949143			1.106	0.459406
1.107	0.0937058			1.107	0.458612
1.108	0.0931011			1.108	0.457224
1.109	0.0928825			1.109	0.456365
1.109	0.0923812			1.109	0.456153
1.11	0.092169			1.11	0.45603
1.111	0.0924987			1.111	0.456416
1.112	0.0926984			1.112	0.456004
1.113	0.0923523			1.113	0.455457
1.114	0.0917571			1.114	0.454516
1.114	0.0917056			1.114	0.453268
1.115	0.0913404			1.115	0.452534
1.116	0.0907166			1.116	0.451726
1.117	0.0905713			1.117	0.450421
1.118	0.0904327			1.118	0.449167
1.119	0.089976			1.119	0.448359
1.119	0.089507			1.119	0.448024
1.12	0.0895957			1.12	0.447461
1.121	0.0899575			1.121	0.446884
1.122	0.0897347			1.122	0.446463
1.123	0.0897625			1.123	0.44544
1.124	0.0901373			1.124	0.444125
1.124	0.0903634			1.124	0.443509
1.125	0.0902386			1.125	0.443063
1.126	0.0897896			1.126	0.442244
1.127	0.0898727			1.127	0.441279
1.128	0.0900217			1.128	0.440857
1.129	0.0904683			1.129	0.440651
1.129	0.0905237			1.129	0.439584
1.13	0.0898367			1.13	0.438013
1.131	0.0890173			1.131	0.436875
1.132	0.088542			1.132	0.436765
1.133	0.0887056			1.133	0.436491
1.134	0.0883151			1.134	0.435651
1.134	0.0873831			1.134	0.434592
1.135	0.0867559			1.135	0.433518
1.136	0.0867679			1.136	0.432533
1.137	0.0871251			1.137	0.431517
1.138	0.0871358			1.138	0.430518
1.139	0.0874107			1.139	0.429092
1.139	0.0879865			1.139	0.428107
1.14	0.0879031			1.14	0.427568
1.141	0.0870973			1.141	0.426635
1.142	0.0869344			1.142	0.425762
1.143	0.0867626			1.143	0.424635
1.144	0.0865819			1.144	0.423603
1.144	0.0862923			1.144	0.422653
1.145	0.0861213			1.145	0.421229
1.146	0.0857765			1.146	0.419622
1.147	0.0852916			1.147	0.418286
1.148	0.0855877			1.148	0.417528
1.148	0.0860945			1.149	0.416966
1.149	0.0860645			1.149	0.416284
1.15	0.0861693			1.15	0.41618
1.151	0.0869022			1.151	0.414944
1.152	0.0867346			1.152	0.413704
1.153	0.0859628			1.153	0.412321
1.153	0.0852371			1.154	0.411679
1.154	0.0847702			1.154	0.41137
1.155	0.0846608			1.155	0.411044
1.156	0.0842027			1.156	0.410714
1.157	0.0839075			1.157	0.409951
1.158	0.0837629			1.158	0.408911
1.158	0.0830522			1.158	0.408805
1.159	0.082698			1.159	0.409099
1.16	0.0824984			1.16	0.409107
1.161	0.0825091			1.161	0.408371
1.162	0.0820726			1.162	0.408
1.163	0.0813945			1.163	0.407472
1.163	0.0810709			1.163	0.406763
1.164	0.0808445			1.164	0.405945
1.165	0.080177			1.165	0.405548
1.166	0.0797111			1.166	0.404709
1.167	0.0796204			1.167	0.402996
1.168	0.0802192			1.168	0.40226
1.168	0.0800742			1.168	0.401817
1.169	0.0799771			1.169	0.401144
1.17	0.0792739			1.17	0.400233
1.171	0.079072			1.171	0.399622
1.172	0.0783082			1.172	0.39952
1.173	0.0777045			1.173	0.399128
1.173	0.077917			1.173	0.39771
1.174	0.0778034			1.174	0.396736
1.175	0.0776001			1.175	0.396243
1.176	0.077573			1.176	0.395485
1.177	0.0775185			1.177	0.39441
1.178	0.0772111			1.178	0.39331
1.178	0.0765506			1.178	0.392768
1.179	0.0760656			1.179	0.39248
1.18	0.0750761			1.18	0.391969
1.181	0.0739577			1.181	0.391287
1.182	0.0739802			1.182	0.389831
1.183	0.0741968			1.183	0.388862
1.183	0.0745227			1.183	0.387804
1.184	0.0747833			1.184	0.38706
1.185	0.0750881			1.185	0.386452
1.186	0.0753262			1.186	0.385619
1.187	0.0753945			1.187	0.384944
1.188	0.0748176			1.188	0.384423
1.188	0.0741188			1.188	0.383613
1.189	0.0731553			1.189	0.3827
1.19	0.0721294			1.19	0.381919
1.191	0.071646			1.191	0.380933
1.192	0.0708631			1.192	0.379888
1.193	0.0699372			1.193	0.378975
1.193	0.0692518			1.193	0.377521
1.194	0.0689179			1.194	0.376627
1.195	0.0690453			1.195	0.375899
1.196	0.0694373			1.196	0.374654
1.197	0.0697326			1.197	0.373459
1.198	0.0700008			1.198	0.37243
1.198	0.0699015			1.198	0.371974
1.199	0.0697479			1.199	0.37108
1.2	0.069576			1.2	0.370521
1.201	0.0692372			1.201	0.369086
1.202	0.0691552			1.202	0.367157
1.203	0.0687509			1.203	0.365721
1.203	0.0684766			1.203	0.364284
1.204	0.0681772			1.204	0.363712
1.205	0.0676667			1.205	0.362768
1.206	0.0673044			1.206	0.361448
1.207	0.0676123			1.207	0.36022
1.208	0.0678387			1.208	0.358407
1.208	0.0672049			1.208	0.357497
1.209	0.065978			1.209	0.356054
1.21	0.0657264			1.21	0.354386
1.211	0.0657272			1.211	0.353157
1.212	0.0651047			1.212	0.351475
1.213	0.0639926			1.213	0.349727
1.213	0.0644226			1.213	0.348911
1.214	0.0647031			1.214	0.348577
1.215	0.0651906			1.215	0.348056
1.216	0.0648787			1.216	0.347708
1.217	0.0642272			1.217	0.346628
1.218	0.0644916			1.218	0.345549
1.218	0.064922			1.218	0.344716
1.219	0.064839			1.219	0.344788
1.22	0.0643599			1.22	0.344236
1.221	0.0641825			1.221	0.343323
1.222	0.0649245			1.222	0.342075
1.223	0.0656604			1.223	0.340342
1.223	0.0655365			1.223	0.340094
1.224	0.0655433			1.224	0.338994
1.225	0.0652417			1.225	0.338085
1.226	0.0652802			1.226	0.337288
1.227	0.0654541			1.227	0.336138
1.228	0.0657587			1.228	0.335263
1.228	0.0656993			1.228	0.334388
1.229	0.0656007			1.229	0.333186
1.23	0.0667694			1.23	0.332006
1.231	0.0678197			1.231	0.330349
1.232	0.0689622			1.232	0.328595
1.233	0.0686689			1.233	0.32775
1.233	0.0689967			1.233	0.327007
1.234	0.0691881			1.234	0.326622
1.235	0.0694795			1.235	0.325864
1.236	0.0695582			1.236	0.324866
1.237	0.0693601			1.237	0.323754
1.238	0.0693253			1.238	0.322738
1.238	0.0689336			1.238	0.320734
1.239	0.0681227			1.239	0.318864
1.24	0.0682614			1.24	0.317317
1.241	0.0681682			1.241	0.316519
1.242	0.0686296			1.242	0.3153
1.243	0.0693103			1.243	0.314522
1.243	0.0693528			1.243	0.314282
1.244	0.0700762			1.244	0.313418
1.245	0.0707401			1.245	0.311508
1.246	0.0710809			1.246	0.310142
1.247	0.0708345			1.247	0.309175
1.248	0.0707975			1.248	0.308197
1.248	0.0714377			1.248	0.307088
1.249	0.0717342			1.249	0.306011
1.25	0.071737			1.25	0.305129
1.251	0.0725887			1.251	0.303927
1.252	0.072545			1.252	0.303136
1.253	0.0723948			1.253	0.302146
1.253	0.0730501			1.253	0.301884
1.254	0.0735332			1.254	0.301874
1.255	0.0734779			1.255	0.300559
1.256	0.0732902			1.256	0.299346
1.257	0.0723606			1.257	0.298047
1.258	0.0726915			1.258	0.296373
1.258	0.0731899			1.258	0.295445
1.259	0.0730693			1.259	0.294082
1.26	0.0726448			1.26	0.29294
1.261	0.0733112			1.261	0.292105
1.262	0.0741507			1.262	0.290733
1.262	0.0744986			1.263	0.289047
1.263	0.0745456			1.263	0.288254
1.264	0.0744573			1.264	0.287156
1.265	0.0741185			1.265	0.28599
1.266	0.0743744			1.266	0.284612
1.267	0.0746022			1.267	0.283665
1.267	0.0741099			1.268	0.282545
1.268	0.0736362			1.268	0.281528
1.269	0.0736483			1.269	0.279894
1.27	0.0740948			1.27	0.278115
1.271	0.0749543			1.271	0.276497
1.272	0.0744607			1.272	0.275196
1.272	0.0737364			1.272	0.275065
1.273	0.0723458			1.273	0.274915
1.274	0.0729676			1.274	0.273894
1.275	0.0730281			1.275	0.272365
1.276	0.0724802			1.276	0.270755
1.277	0.0725668			1.277	0.269543
1.277	0.0724522			1.277	0.268404
1.278	0.0725772			1.278	0.267481
1.279	0.0719132			1.279	0.266646
1.28	0.071749			1.28	0.266479
1.281	0.0722789			1.281	0.266359
1.282	0.0725241			1.282	0.265339
1.282	0.0729443			1.282	0.264188
1.283	0.0726617			1.283	0.263072
1.284	0.0726555			1.284	0.262304
1.285	0.0724803			1.285	0.259894
1.286	0.071875			1.286	0.257787
1.287	0.0712912			1.287	0.257368
1.287	0.0710109			1.287	0.256566
1.288	0.0713795			1.288	0.254972
1.289	0.0720708			1.289	0.254116
1.29	0.0712408			1.29	0.253009
1.291	0.0704901			1.291	0.251889
1.292	0.0701998			1.292	0.250855
1.292	0.0701394			1.292	0.250238
1.293	0.0697299			1.293	0.249189
1.294	0.0695418			1.294	0.248105
1.295	0.0692099			1.295	0.246395
1.296	0.0690381			1.296	0.244623
1.297	0.0685448			1.297	0.242913
1.297	0.0685059			1.297	0.241147
1.298	0.0683559			1.298	0.239586
1.299	0.0682348			1.299	0.237883
1.3	0.0676874			1.3	0.236751
1.301	0.0672716			1.301	0.235683
1.302	0.0677916			1.302	0.234692
1.302	0.0672609			1.302	0.23268
1.303	0.0666946			1.303	0.231308
1.304	0.0666798			1.304	0.230085
1.305	0.0664095			1.305	0.228842
1.306	0.0662923			1.306	0.227409
1.307	0.0662034			1.307	0.22526
1.307	0.0656609			1.307	0.224031
1.308	0.0649945			1.308	0.222843
1.309	0.0652116			1.309	0.221208
1.31	0.0652682			1.31	0.219571
1.311	0.0652465			1.311	0.218154
1.312	0.0648909			1.312	0.217038
1.312	0.0641339			1.312	0.216672
1.313	0.0643105			1.313	0.215908
1.314	0.0644904			1.314	0.213924
1.315	0.0641884			1.315	0.212233
1.316	0.0638705			1.316	0.210318
1.317	0.0639957			1.317	0.209858
1.317	0.0634627			1.317	0.208215
1.318	0.0634332			1.318	0.207097
1.319	0.0633866			1.319	0.205791
1.32	0.0622772			1.32	0.203945
1.321	0.0627517			1.321	0.202664
1.322	0.0630221			1.322	0.201003
1.322	0.0627593			1.322	0.199675
1.323	0.0620551			1.323	0.198657
1.324	0.0617843			1.324	0.197722
1.325	0.0614674			1.325	0.196184
1.326	0.0606815			1.326	0.193459
1.327	0.061158			1.327	0.192202
1.327	0.0609886			1.327	0.191436
1.328	0.060842			1.328	0.19006
1.329	0.0607782			1.329	0.187997
1.33	0.0601819			1.33	0.187088
1.331	0.0593299			1.331	0.186202
1.332	0.0594395			1.332	0.185032
1.332	0.0598304			1.332	0.183868
1.333	0.0603119			1.333	0.182802
1.334	0.060344			1.334	0.181885
1.335	0.06126			1.335	0.181581
1.336	0.0602698			1.336	0.180778
1.337	0.060646			1.337	0.179585
1.337	0.0602748			1.337	0.178457
1.338	0.0607579			1.338	0.177677
1.339	0.0608345			1.339	0.176657
1.34	0.0612209			1.34	0.176067
1.341	0.0618608			1.341	0.174972
1.342	0.0620527			1.342	0.173675
1.342	0.0622402			1.342	0.172505
1.343	0.0620901			1.343	0.170615
1.344	0.0614699			1.344	0.169391
1.345	0.0603804			1.345	0.168916
1.346	0.0602768			1.346	0.168607
1.347	0.0603869			1.347	0.168154
1.347	0.0607572			1.347	0.167374
1.348	0.0604776			1.348	0.166652
1.349	0.0605521			1.349	0.165338
1.35	0.0606021			1.35	0.164219
1.351	0.0605694			1.351	0.163448
1.352	0.0604984			1.352	0.162737
1.352	0.0603777			1.352	0.162205
1.353	0.0603186			1.353	0.161377
1.354	0.060088			1.354	0.160574
1.355	0.0594222			1.355	0.159956
1.356	0.0588581			1.356	0.158693
1.357	0.0592823			1.357	0.157556
1.357	0.0582275			1.357	0.15679
1.358	0.0579443			1.358	0.155095
1.359	0.0584012			1.359	0.154411
1.36	0.0579648			1.36	0.152519
1.361	0.058174			1.361	0.151689
1.362	0.0590322			1.362	0.15066
1.362	0.0587267			1.362	0.148692
1.363	0.0581661			1.363	0.147498
1.364	0.0580607			1.364	0.145905
1.365	0.0583255			1.365	0.144432
1.366	0.0581414			1.366	0.14327
1.367	0.0583915			1.367	0.142631
1.367	0.058536			1.367	0.142246
1.368	0.057931			1.368	0.141515
1.369	0.0583934			1.369	0.140908
1.37	0.0584986			1.37	0.139548
1.371	0.0576839			1.371	0.138585
1.371	0.057778			1.372	0.136766
1.372	0.058015			1.372	0.135371
1.373	0.0579944			1.373	0.134563
1.374	0.057719			1.374	0.133433
1.375	0.0572192			1.375	0.132843
1.376	0.0571841			1.376	0.131445
1.376	0.0560946			1.377	0.129698
1.377	0.0569747			1.377	0.127688
1.378	0.056141			1.378	0.12646
1.379	0.0553269			1.379	0.125983
1.38	0.0549549			1.38	0.124358
1.381	0.0547655			1.381	0.12333
1.381	0.055091			1.381	0.122488
1.382	0.0538853			1.382	0.122827
1.383	0.0545827			1.383	0.12121
1.384	0.0546953			1.384	0.120838
1.385	0.054291			1.385	0.120512
1.386	0.0546273			1.386	0.119579
1.386	0.0549456			1.386	0.117944
1.387	0.0549748			1.387	0.115858
1.388	0.0547689			1.388	0.113799
1.389	0.0539801			1.389	0.113411
1.39	0.054523			1.39	0.111502
1.391	0.0547113			1.391	0.111054
1.391	0.054752			1.391	0.109887
1.392	0.0540823			1.392	0.108951
1.393	0.0537406			1.393	0.108084
1.394	0.0534235			1.394	0.107192
1.395	0.052824			1.395	0.105948
1.396	0.0528882			1.396	0.103875
1.396	0.0534204			1.396	0.102363
1.397	0.0531486			1.397	0.101326
1.398	0.0529445			1.398	0.100062
1.399	0.0544828			1.399	0.09968
1.4	0.0545221			1.4	0.099184
1.401	0.0547253			1.401	0.098667
1.401	0.0539148			1.401	0.099257
1.402	0.0542668			1.402	0.098229
1.403	0.0529204			1.403	0.097314
1.404	0.0527781			1.404	0.096846
1.405	0.0528177			1.405	0.097039
1.406	0.0525616			1.406	0.096424
1.406	0.0519081			1.406	0.095143
1.407	0.051353			1.407	0.093382
1.408	0.0516191			1.408	0.092095
1.409	0.0518838			1.409	0.090825
1.41	0.0517529			1.41	0.090241
1.411	0.0508355			1.411	0.089455
1.411	0.0501385			1.411	0.08832
1.412	0.0508089			1.412	0.087822
1.413	0.0509198			1.413	0.087238
1.414	0.051089			1.414	0.086757
1.415	0.0503974			1.415	0.085694
1.416	0.0493059			1.416	0.085174
1.416	0.0492187			1.416	0.084561
1.417	0.0485597			1.417	0.083842
1.418	0.0484649			1.418	0.083159
1.419	0.0488713			1.419	0.082587
1.42	0.0491358			1.42	0.081697
1.421	0.0496802			1.421	0.080115
1.421	0.0499807			1.421	0.079827
1.422	0.0494986			1.422	0.079189
1.423	0.0486951			1.423	0.077334
1.424	0.0486433			1.424	0.075211
1.425	0.0477602			1.425	0.074557
1.426	0.0469328			1.426	0.072659
1.426	0.0463356			1.426	0.071606
1.427	0.0461001			1.427	0.070537
1.428	0.0455922			1.428	0.069455
1.429	0.0460928			1.429	0.068859
1.43	0.0458022			1.43	0.068286
1.431	0.0455444			1.431	0.067602
1.431	0.0450139			1.431	0.067154
1.432	0.0443617			1.432	0.065394
1.433	0.0441585			1.433	0.064484
1.434	0.0442018			1.434	0.063948
1.435	0.0435443			1.435	0.06301
1.436	0.043242			1.436	0.062646
1.436	0.0431858			1.436	0.062353
1.437	0.0431867			1.437	0.062223
1.438	0.0421528			1.438	0.061448
1.439	0.041669			1.439	0.060843
1.44	0.0415565			1.44	0.061149
1.441	0.0408124			1.441	0.059583
1.441	0.0401668			1.441	0.058915
1.442	0.0397767			1.442	0.05812
1.443	0.0403591			1.443	0.05606
1.444	0.039804			1.444	0.054863
1.445	0.0399963			1.445	0.054724
1.446	0.0404326			1.446	0.054965
1.446	0.0399307			1.446	0.05382
1.447	0.0401028			1.447	0.053436
1.448	0.0404507			1.448	0.052863
1.449	0.0410595			1.449	0.052851
1.45	0.0412901			1.45	0.053073
1.451	0.0412201			1.451	0.052891
1.451	0.0406096			1.451	0.051715
1.452	0.040904			1.452	0.050145
1.453	0.0416155			1.453	0.049764
1.454	0.0413453			1.454	0.048759
1.455	0.0408189			1.455	0.047695
1.456	0.0400701			1.456	0.04693
1.456	0.0404922			1.456	0.045593
1.457	0.0415204			1.457	0.045136
1.458	0.0409689			1.458	0.043428
1.459	0.0409052			1.459	0.042185
1.46	0.0409001			1.46	0.041134
1.461	0.0395561			1.461	0.0404
1.461	0.0391086			1.461	0.039206
1.462	0.0388423			1.462	0.038235
1.463	0.038208			1.463	0.036611
1.464	0.0383523			1.464	0.035501
1.465	0.0389307			1.465	0.035143
1.466	0.0388747			1.466	0.034926
1.466	0.039111			1.466	0.034517
1.467	0.0395255			1.467	0.034389
1.468	0.0393635			1.468	0.033626
1.469	0.0393649			1.469	0.033057
1.47	0.0404566			1.47	0.033673
1.471	0.0396586			1.471	0.034104
1.471	0.0397687			1.471	0.03368
1.472	0.0400058			1.472	0.03292
1.473	0.0390756			1.473	0.032525
1.474	0.0388506			1.474	0.032851
1.475	0.0385403			1.475	0.032818
1.476	0.0386523			1.476	0.032148
1.476	0.0397096			1.476	0.031
1.477	0.0396428			1.477	0.029552
1.478	0.0392315			1.478	0.02833
1.479	0.0393296			1.479	0.027672
1.48	0.0403786			1.48	0.02666
1.48	0.040783			1.481	0.025831
1.481	0.0411406			1.481	0.02517
1.482	0.0409948			1.482	0.024623
1.483	0.0412409			1.483	0.024079
1.484	0.0417104			1.484	0.022618
1.485	0.0416598			1.485	0.021896
1.485	0.0418277			1.486	0.020766
1.486	0.0413191			1.486	0.019204
1.487	0.0404853			1.487	0.017693
1.488	0.0403922			1.488	0.016822
1.489	0.0406515			1.489	0.015649
1.49	0.040559			1.49	0.014589
1.49	0.0405128			1.49	0.013325
1.491	0.0398236			1.491	0.01173
1.492	0.0390801			1.492	0.010543
1.493	0.0399444			1.493	0.010072
1.494	0.0400801			1.494	0.010355
1.495	0.0397317			1.495	0.010001
1.495	0.0397157			1.495	0.009213
1.496	0.0397897			1.496	0.008912
1.497	0.0404715			1.497	0.007908
1.498	0.0405774			1.498	0.007092
1.499	0.0403965			1.499	0.006439
1.5	0.0408931			1.5	0.006479
1.5	0.0405874			1.5	0.006091
1.501	0.040797			1.501	0.005544
1.502	0.0416622			1.502	0.004394
1.503	0.0423763			1.503	0.003717
1.504	0.0427522			1.504	0.003364
1.505	0.0424139			1.505	0.002975
1.505	0.0424316			1.505	0.002695
1.506	0.0425862			1.506	0.002473
1.507	0.0422441			1.507	0.001413
1.508	0.0422131			1.508	-0.00034
1.509	0.042611			1.509	-0.00132
1.51	0.0431467			1.51	-0.00253
1.51	0.0433994			1.51	-0.00368
1.511	0.0434919			1.511	-0.00584
1.512	0.042534			1.512	-0.00794
1.513	0.0420599			1.513	-0.00907
1.514	0.0418869			1.514	-0.01018
1.515	0.0421989			1.515	-0.0108
1.515	0.0423814			1.515	-0.01213
1.516	0.04273			1.516	-0.01374
1.517	0.0434254			1.517	-0.0151
1.518	0.0432961			1.518	-0.01599
1.519	0.0437772			1.519	-0.01676
1.52	0.0439618			1.52	-0.01772
1.52	0.0440679			1.52	-0.01951
1.521	0.0431881			1.521	-0.02067
1.522	0.0436572			1.522	-0.02134
1.523	0.042657			1.523	-0.02227
1.524	0.0423721			1.524	-0.02332
1.525	0.0417668			1.525	-0.02445
1.525	0.0410342			1.525	-0.02515
1.526	0.0408579			1.526	-0.02595
1.527	0.0404642			1.527	-0.02664
1.528	0.0416136			1.528	-0.02689
1.529	0.041966			1.529	-0.02731
1.53	0.0417087			1.53	-0.02888
1.53	0.0409913			1.53	-0.02965
1.531	0.0410349			1.531	-0.02938
1.532	0.0408464			1.532	-0.02959
1.533	0.0407635			1.533	-0.03037
1.534	0.0408836			1.534	-0.03081
1.535	0.040967			1.535	-0.03197
1.535	0.0411605			1.535	-0.03334
1.536	0.0411605			1.536	-0.03468
1.537	0.0412094			1.537	-0.03547
1.538	0.0414158			1.538	-0.03664
1.539	0.0412454			1.539	-0.03752
1.54	0.0410075			1.54	-0.03766
1.54	0.0408326			1.54	-0.03826
1.541	0.0408839			1.541	-0.03949
1.542	0.0414825			1.542	-0.03981
1.543	0.0421728			1.543	-0.0404
1.544	0.042576			1.544	-0.04091
1.545	0.0428054			1.545	-0.04156
1.545	0.0423842			1.545	-0.04235
1.546	0.042648			1.546	-0.04315
1.547	0.0428643			1.547	-0.04328
1.548	0.0427838			1.548	-0.04448
1.549	0.0425292			1.549	-0.04559
1.55	0.0421603			1.55	-0.04562
1.55	0.0418996			1.55	-0.046
1.551	0.0412735			1.551	-0.04671
1.552	0.0411292			1.552	-0.04722
1.553	0.0409384			1.553	-0.04769
1.554	0.0412989			1.554	-0.04789
1.555	0.0414356			1.555	-0.04824
1.555	0.0413743			1.555	-0.0491
1.556	0.0417669			1.556	-0.04968
1.557	0.0418756			1.557	-0.04987
1.558	0.0419554			1.558	-0.0508
1.559	0.041163			1.559	-0.05088
1.56	0.0408576			1.56	-0.05183
1.56	0.0407251			1.56	-0.05294
1.561	0.0405121			1.561	-0.05277
1.562	0.0400013			1.562	-0.05262
1.563	0.03976			1.563	-0.05347
1.564	0.0393831			1.564	-0.05461
1.565	0.0400193			1.565	-0.0559
1.565	0.0406024			1.565	-0.05679
1.566	0.0409602			1.566	-0.05784
1.567	0.0413244			1.567	-0.05823
1.568	0.0418084			1.568	-0.05802
1.569	0.0414214			1.569	-0.05783
1.57	0.0407863			1.57	-0.05828
1.57	0.0408972			1.57	-0.05934
1.571	0.0407165			1.571	-0.0596
1.572	0.0407206			1.572	-0.06059
1.573	0.040254			1.573	-0.06164
1.574	0.0395769			1.574	-0.06279
1.575	0.0393437			1.575	-0.06361
1.575	0.0393554			1.575	-0.06427
1.576	0.0389934			1.576	-0.06502
1.577	0.0388418			1.577	-0.06527
1.578	0.0386157			1.578	-0.06527
1.579	0.0383324			1.579	-0.06592
1.58	0.0385111			1.58	-0.06645
1.58	0.0383187			1.58	-0.0672
1.581	0.0383371			1.581	-0.06823
1.582	0.0378545			1.582	-0.06948
1.583	0.0373707			1.583	-0.07028
1.584	0.0368113			1.584	-0.07115
1.585	0.0359357			1.585	-0.07166
1.585	0.0352293			1.585	-0.07194
1.586	0.0345672			1.586	-0.07282
1.587	0.0344399			1.587	-0.07362
1.588	0.0345173			1.588	-0.07425
1.589	0.0338477			1.589	-0.07558
1.59	0.0332228			1.59	-0.07615
1.59	0.0335533			1.59	-0.07596
1.591	0.0341579			1.591	-0.07646
1.592	0.0343829			1.592	-0.07768
1.593	0.0344112			1.593	-0.0783
1.594	0.0342435			1.594	-0.07848
1.594	0.0343298			1.595	-0.07906
1.595	0.0345422			1.595	-0.08021
1.596	0.0345337			1.596	-0.08104
1.597	0.0342951			1.597	-0.08123
1.598	0.0337261			1.598	-0.08208
1.599	0.0335102			1.599	-0.08352
1.599	0.0329832			1.6	-0.08393
1.6	0.0324861			1.6	-0.0847
1.601	0.0320196			1.601	-0.08495
1.602	0.0317146			1.602	-0.08485
1.603	0.0323151			1.603	-0.08582
1.604	0.032802			1.604	-0.08649
1.604	0.0328206			1.604	-0.08677
1.605	0.0331096			1.605	-0.08735
1.606	0.0331448			1.606	-0.08736
1.607	0.0331524			1.607	-0.08688
1.608	0.0341215			1.608	-0.08689
1.609	0.034723			1.609	-0.08779
1.609	0.0343731			1.609	-0.08867
1.61	0.034435			1.61	-0.08938
1.611	0.0346354			1.611	-0.0906
1.612	0.033805			1.612	-0.09191
1.613	0.0335982			1.613	-0.09243
1.614	0.0336477			1.614	-0.09322
1.614	0.0341055			1.614	-0.09441
1.615	0.0346921			1.615	-0.09508
1.616	0.0345692			1.616	-0.09567
1.617	0.034801			1.617	-0.09618
1.618	0.0343078			1.618	-0.09639
1.619	0.0334921			1.619	-0.09726
1.619	0.0335902			1.619	-0.09808
1.62	0.0340925			1.62	-0.09913
1.621	0.0339074			1.621	-0.10007
1.622	0.0336447			1.622	-0.10074
1.623	0.033845			1.623	-0.10204
1.624	0.0341847			1.624	-0.10307
1.624	0.0344187			1.624	-0.10398
1.625	0.0352178			1.625	-0.10493
1.626	0.0360767			1.626	-0.10612
1.627	0.0360241			1.627	-0.10745
1.628	0.036058			1.628	-0.10834
1.629	0.0362476			1.629	-0.10908
1.629	0.0366435			1.629	-0.11009
1.63	0.0372375			1.63	-0.11074
1.631	0.0369683			1.631	-0.11155
1.632	0.0368547			1.632	-0.11261
1.633	0.0370272			1.633	-0.11344
1.634	0.0365348			1.634	-0.11445
1.634	0.0364467			1.634	-0.1153
1.635	0.0361026			1.635	-0.11639
1.636	0.0349737			1.636	-0.11837
1.637	0.0345264			1.637	-0.11965
1.638	0.0345172			1.638	-0.11985
1.639	0.034586			1.639	-0.12079
1.639	0.0348479			1.639	-0.12198
1.64	0.0346306			1.64	-0.12269
1.641	0.034201			1.641	-0.12394
1.642	0.0346787			1.642	-0.12558
1.643	0.0352054			1.643	-0.12668
1.644	0.0351282			1.644	-0.1278
1.644	0.0344165			1.644	-0.12885
1.645	0.0339246			1.645	-0.1296
1.646	0.0341371			1.646	-0.13024
1.647	0.0341246			1.647	-0.13074
1.648	0.0336179			1.648	-0.13219
1.649	0.0330531			1.649	-0.13427
1.649	0.0318552			1.649	-0.13599
1.65	0.0309591			1.65	-0.13728
1.651	0.0309002			1.651	-0.13875
1.652	0.0306683			1.652	-0.13984
1.653	0.030266			1.653	-0.14077
1.654	0.0304623			1.654	-0.14112
1.654	0.0308006			1.654	-0.14193
1.655	0.0308504			1.655	-0.14208
1.656	0.0303911			1.656	-0.14216
1.657	0.0293881			1.657	-0.14239
1.658	0.0291546			1.658	-0.14349
1.659	0.0292796			1.659	-0.14484
1.659	0.029612			1.659	-0.14607
1.66	0.0302572			1.66	-0.14699
1.661	0.0303226			1.661	-0.14772
[truncated: 23,363 more rows]

## Sheet: Supplementary Fig. 1e, h
Supplementary Fig. 1e
						PACAP27–N-terminal modified VIP2R(24-438)–Gs complex
Supplementary Fig. 1h					PACAP27–VIP2R(1-438)–Gs complex

## Sheet: Supplementary Fig. 1j-m
Supplementary Fig. 1j-cAMP
Log [PACAP27] (M)	VIP2R(1-438)						Flag-His8-VIP2R(24-438)-LgBiT			Flag-His8-VIP2R(24-438)-LgBiT-2MBP
-6	3.35072e-08	3.70522e-08	3.09724e-08	3.37823e-08	3.37679e-08	2.7928e-08	2.68478e-08	3.08366e-08	2.33163e-08	3.16781e-08	2.95183e-08	2.22171e-08
-7	3.2581e-08	3.57744e-08	2.98929e-08	3.26647e-08	3.19448e-08	2.74681e-08	2.91728e-09	2.82639e-09	2.59761e-09	4.59408e-09	2.39051e-09	2.18478e-09
-8	2.35315e-08	3.07462e-08	2.00302e-08	1.87123e-08	2.31506e-08	2.13964e-08	9.89045e-10	1.06431e-09	8.72529e-10	1.06162e-09	9.96358e-10	8.00785e-10
-9	8.40142e-09	1.07763e-08	6.95933e-09	5.92258e-09	8.09813e-09	7.27833e-09	9.34894e-10	1.00566e-09	7.47153e-10	9.61449e-10	8.75517e-10	7.39785e-10
-10	1.89161e-09	2.91946e-09	1.70023e-09	1.32372e-09	1.96861e-09	1.64227e-09	7.39432e-10	9.78562e-10	6.98933e-10	7.73577e-10	8.03617e-10	5.32374e-10
-11	1.04354e-09	1.45999e-09	1.10675e-09	8.81098e-10	1.11791e-09	6.59592e-10	7.87914e-10	9.75682e-10	6.58788e-10	6.6846e-10	8.93469e-10	5.89661e-10
-12	1.00041e-09	1.26721e-09	9.49124e-10	8.19596e-10	8.35572e-10	5.96629e-10	7.6513e-10	9.61231e-10	6.11677e-10	5.86683e-10	8.50178e-10	5.95071e-10
-13	1.02041e-09	1.30164e-09	7.98751e-10	9.05055e-10	6.24846e-10	5.46537e-10	7.54294e-10	8.81153e-10	6.34748e-10	7.18348e-10	7.30278e-10	5.56265e-10
Supplementary Fig. 1l-cAMP
Log [PACAP27] (M)	VIP2R(1-438)						VIP2R(1-438)-LgBiT			VIP2R(1-438)-LgBiT-2MBP
-6	3.35072e-08	3.70522e-08	3.09724e-08	3.37823e-08	3.37679e-08	2.7928e-08	3.53799e-08	3.53043e-08	3.46172e-08	3.49935e-08	3.24313e-08	3.12171e-08
-7	3.2581e-08	3.57744e-08	2.98929e-08	3.26647e-08	3.19448e-08	2.74681e-08	3.05971e-08	3.18034e-08	3.30747e-08	2.80146e-08	2.59483e-08	2.49685e-08
-8	2.35315e-08	3.07462e-08	2.00302e-08	1.87123e-08	2.31506e-08	2.13964e-08	1.28221e-08	1.94612e-08	2.15417e-08	1.39702e-08	1.28848e-08	1.23695e-08
-9	8.40142e-09	1.07763e-08	6.95933e-09	5.92258e-09	8.09813e-09	7.27833e-09	2.26892e-09	4.76575e-09	7.02472e-09	3.31137e-09	2.9551e-09	2.78578e-09
-10	1.89161e-09	2.91946e-09	1.70023e-09	1.32372e-09	1.96861e-09	1.64227e-09	9.09222e-10	1.26978e-09	1.24779e-09	1.70825e-09	1.46048e-09	1.34272e-09
-11	1.04354e-09	1.45999e-09	1.10675e-09	8.81098e-10	1.11791e-09	6.59592e-10	7.66753e-10	1.08374e-09	9.41572e-10	1.43662e-09	1.20721e-09	1.09817e-09
-12	1.00041e-09	1.26721e-09	9.49124e-10	8.19596e-10	8.35572e-10	5.96629e-10	6.84423e-10	9.12443e-10	8.06565e-10	1.27433e-09	1.05588e-09	9.52046e-10
-13	1.02041e-09	1.30164e-09	7.98751e-10	9.05055e-10	6.24846e-10	5.46537e-10	7.19966e-10	9.00927e-10	8.23542e-10	1.25968e-09	1.04222e-09	9.38853e-10
Supplementary Fig. 1k-Binding
Log [PACAP27] (M)	VIP2R(24-438)					Flag-His8-VIP2R(24-438)-LgBiT			Flag-His8-VIP2R(24-438)-LgBiT-2MBP
-5	-0.469912	-0.837563	-0.79864	-2.88387	-2.55972	1.18346	-1.52729	-0.768013	1.6957	-1.27569	3.86512
-5.69897	13.6558	1.29464	16.4573	1.69918	2.51044	18.2062	8.55544	10.1347	13.9019	0.62285	19.4887
-6.39794	40.2337	17.33	40.5339	12.0386	12.0027	31.9643	16.5116	23.7822	22.3182	9.56057	31.5562
-7.09691	70.8476	48.1447	74.4628	33.2306	35.7905	34.5876	27.071	32.817	31.2268	20.8057	36.1034
-7.79588	96.2443	75.1331	94.7502	69.1251	72.1584	43.8569	33.8172	35.7143	30.6361	34.0663	37.1527
-8.49485	97.6717	85.8817	110.199	86.6874	85.1579	36.5115	35.4305	36.4767	32.1127	40.8426	46.0139
-9.19382	105.251	109.628	97.5484	101.866	102.579	31.2647	37.2637	40.022	35.7056	43.4713	34.2962
-9.89279	95.6537	100.603	92.4766	101.207	102.465	33.2468	45.4399	43.148	37.3298	43.7926	39.4263
Supplementary Fig. 1m-Binding
Log [PACAP27] (M)	VIP2R(1-438)					VIP2R(1-438)-LgBiT			VIP2R(1-438)-LgBiT-2MBP
-5	-0.469912	-0.837563	-0.79864	-2.88387	-2.55972	2.33554	-0.837563	0.192409	3.80682	1.40587	1.17618
-5.69897	13.6558	1.29464	16.4573	1.69918	2.51044	12.2284	2.55059	12.3765	18.2062	10.2053	9.44855
-6.39794	40.2337	17.33	40.5339	12.0386	12.0027	29.701	11.1378	24.852	41.0003	22.2313	24.3922
-7.09691	70.8476	48.1447	74.4628	33.2306	35.7905	51.1602	29.393	46.0722	62.1621	47.4564	48.2562
-7.79588	96.2443	75.1331	94.7502	69.1251	72.1584	78.2796	46.8887	69.4493	102.387	80.2711	80.5452
-8.49485	97.6717	85.8817	110.199	86.6874	85.1579	97.5732	58.3091	78.1355	102.445	87.1274	86.6827
-9.19382	105.251	109.628	97.5484	101.866	102.579	95.8506	67.2469	81.3419	92.4183	92.0037	87.2545
-9.89279	95.6537	100.603	92.4766	101.207	102.465	88.8616	64.5597	75.7453	90.6111	86.9074	76.8474

## Sheet: Supplementary Fig. 2d, h
Supplementary Fig. 2d					Supplementary Fig. 2h
Resolution, 1/Å	FSC	Model vs. map			Resolution, 1/Å	FSC	Model vs. map
0.001001	1	0.853283			0.001001	1	0.891339
0.00324204	0.999999	0.853798			0.00364729	1	0.889807
0.00648408	0.999997	0.855626			0.00729458	0.999999	0.890089
0.00972611	0.999993	0.855096			0.0109419	0.999996	0.889689
0.0129682	0.999985	0.85483			0.0145892	0.999993	0.888826
0.0162102	0.999972	0.854367			0.0182365	0.999991	0.88837
0.0194522	0.999947	0.854149			0.0218838	0.999985	0.8874
0.0226943	0.999937	0.853912			0.025531	0.999978	0.886782
0.0259363	0.999922	0.853215			0.0291783	0.999969	0.885835
0.0291783	0.999885	0.852111			0.0328256	0.999957	0.885094
0.0324204	0.999872	0.850342			0.0364729	0.999951	0.884312
0.0356624	0.999849	0.849352			0.0401202	0.999932	0.882563
0.0389045	0.999776	0.848289			0.0437675	0.999902	0.88126
0.0421465	0.999675	0.846209			0.0474148	0.999853	0.880392
0.0453885	0.999523	0.844627			0.0510621	0.999763	0.879281
0.0486306	0.999319	0.842391			0.0547094	0.99967	0.878204
0.0518726	0.99907	0.84012			0.0583567	0.999623	0.876234
0.0551146	0.998615	0.838564			0.062004	0.999606	0.874551
0.0583567	0.998363	0.836891			0.0656513	0.999547	0.872624
0.0615987	0.998178	0.83494			0.0692986	0.999458	0.871125
0.0648408	0.997966	0.833611			0.0729458	0.999393	0.869114
0.0680828	0.997616	0.831433			0.0765931	0.999309	0.867303
0.0713248	0.997287	0.827948			0.0802404	0.999256	0.864841
0.0745669	0.996691	0.825			0.0838877	0.999221	0.861428
0.0778089	0.996256	0.822568			0.087535	0.999169	0.859505
0.0810509	0.995925	0.819312			0.0911823	0.999079	0.857009
0.084293	0.99543	0.817373			0.0948296	0.998919	0.854021
0.087535	0.994805	0.815829			0.0984769	0.998788	0.851705
0.0907771	0.993649	0.814314			0.102124	0.998626	0.849441
0.0940191	0.992355	0.811967			0.105771	0.998419	0.846708
0.0972611	0.99057	0.808615			0.109419	0.998147	0.844037
0.100503	0.988367	0.805445			0.113066	0.997833	0.841384
0.103745	0.985581	0.802455			0.116713	0.997425	0.839235
0.106987	0.982101	0.799218			0.120361	0.996963	0.837257
0.110229	0.977988	0.795603			0.124008	0.996517	0.835381
0.113471	0.973382	0.792639			0.127655	0.99572	0.832977
0.116713	0.966933	0.787679			0.131303	0.994826	0.830439
0.119955	0.959709	0.784097			0.13495	0.993822	0.828327
0.123197	0.9514	0.780049			0.138597	0.992785	0.825448
0.126439	0.939252	0.775591			0.142244	0.991722	0.822973
0.129682	0.922464	0.771646			0.145892	0.990614	0.820099
0.132924	0.676976	0.769088			0.149539	0.989636	0.818386
0.136166	0.700411	0.764944			0.153186	0.989041	0.815549
0.139408	0.666239	0.760174			0.156834	0.988295	0.813402
0.14265	0.665879	0.756301			0.160481	0.98801	0.810847
0.145892	0.676167	0.753081			0.164128	0.987808	0.808578
0.149134	0.674395	0.748889			0.167775	0.987284	0.806391
0.152376	0.690046	0.744611			0.171423	0.986549	0.804609
0.155618	0.703563	0.741295			0.17507	0.98602	0.801463
0.15886	0.715312	0.735698			0.178717	0.98613	0.79897
0.162102	0.729633	0.732435			0.182365	0.986107	0.79678
0.165344	0.746634	0.729824			0.186012	0.986285	0.794397
0.168586	0.758849	0.725001			0.189659	0.986808	0.79175
0.171828	0.763259	0.72192			0.193306	0.987195	0.788779
0.17507	0.773367	0.719275			0.196954	0.987516	0.786959
0.178312	0.776275	0.715945			0.200601	0.987463	0.784358
0.181554	0.785669	0.713432			0.204248	0.987254	0.782575
0.184796	0.795542	0.709464			0.207896	0.987332	0.781351
0.188038	0.813557	0.706567			0.211543	0.987139	0.779201
0.19128	0.825575	0.703279			0.21519	0.986618	0.777715
0.194522	0.834596	0.699888			0.218838	0.985687	0.775611
0.197764	0.83685	0.697143			0.222485	0.984063	0.774518
0.201006	0.837219	0.693237			0.226132	0.982218	0.772935
0.204248	0.838917	0.6901			0.229779	0.979784	0.77155
0.20749	0.839302	0.68654			0.233427	0.977483	0.770518
0.210732	0.839541	0.68225			0.237074	0.975109	0.769047
0.213974	0.839263	0.679135			0.240721	0.972754	0.768789
0.217217	0.83372	0.677833			0.244369	0.970092	0.768152
0.220459	0.820881	0.675216			0.248016	0.967396	0.767825
0.223701	0.805186	0.672413			0.251663	0.964522	0.76815
0.226943	0.776107	0.670389			0.25531	0.960734	0.767647
0.230185	0.747364	0.668267			0.258958	0.955215	0.767658
0.233427	0.722711	0.665931			0.262605	0.901651	0.767511
0.236669	0.699608	0.664303			0.266252	0.909596	0.767143
0.239911	0.680077	0.661838			0.2699	0.896623	0.76754
0.243153	0.645914	0.659894			0.273547	0.895987	0.76705
0.246395	0.619739	0.658872			0.277194	0.898239	0.766213
0.249637	0.591713	0.656278			0.280842	0.894485	0.766378
0.252879	0.552103	0.655118			0.284489	0.885198	0.766543
0.256121	0.509253	0.653863			0.288136	0.8717	0.765902
0.259363	0.464395	0.652464			0.291783	0.854189	0.764652
0.262605	0.411923	0.651772			0.295431	0.836427	0.764635
0.265847	0.363507	0.650509			0.299078	0.815564	0.765097
0.269089	0.33269	0.649286			0.302725	0.792898	0.765328
0.272331	0.311105	0.648655			0.306373	0.765578	0.765044
0.275573	0.283744	0.647153			0.31002	0.733885	0.765534
0.278815	0.257897	0.646922			0.313667	0.694268	0.766795
0.282057	0.239048	0.646606			0.317314	0.665998	0.767434
0.285299	0.212958	0.646468			0.320962	0.639971	0.767745
0.288541	0.167146	0.645778			0.324609	0.602897	0.768627
0.291783	0.126766	0.644892			0.328256	0.555126	0.76949
0.295025	0.0938721	0.644401			0.331904	0.510232	0.770159
0.298267	0.0668608	0.643917			0.335551	0.471443	0.771131
0.301509	0.0418645	0.643503			0.339198	0.434393	0.770945
0.304752	0.0330061	0.644066			0.342845	0.38886	0.771093
0.307994	0.0373993	0.643161			0.346493	0.335189	0.772223
0.311236	0.0481626	0.643675			0.35014	0.280639	0.773302
0.314478	0.0402451	0.643332			0.353787	0.233994	0.77408
0.31772	0.0397402	0.644045			0.357435	0.184628	0.773978
0.320962	0.0287391	0.643832			0.361082	0.156242	0.773895
0.324204	0.0193671	0.64425			0.364729	0.134268	0.775102
0.327446	0.00793574	0.64652			0.368377	0.121577	0.775096
0.330688	0.0134078	0.646846			0.372024	0.111201	0.776447
0.33393	0.0177252	0.646816			0.375671	0.0872753	0.777814
0.337172	0.0114214	0.647294			0.379318	0.0507702	0.778931
0.340414	0.00109473	0.647955			0.382966	0.0363108	0.779202
0.343656	0.0142541	0.647768			0.386613	0.0272077	0.779964
0.346898	0.0256569	0.647262			0.39026	0.0355044	0.780875
0.35014	0.0196862	0.647142			0.393908	0.0579764	0.781423
0.353382	0.00790945	0.647905			0.397555	0.0607884	0.782349
0.356624	-0.00313648	0.647961			0.401202	0.0545646	0.78222
0.359866	-0.00790257	0.648293			0.404849	0.0548635	0.782204
0.363108	-0.0128462	0.648927			0.408497	0.0550881	0.782616
0.36635	-0.00695361	0.647269			0.412144	0.0419334	0.783159
0.369592	-0.0134368	0.648627			0.415791	0.0266793	0.783733
0.372834	-0.014356	0.649561			0.419439	0.0257567	0.783857
0.376076	-0.00859389	0.651913			0.423086	0.0185344	0.783626
0.379318	0.0051523	0.652353			0.426733	0.00374066	0.784638
0.38256	0.00588736	0.65328			0.43038	-0.00591281	0.78598
0.385802	-0.000867483	0.65299			0.434028	0.00267911	0.787192
0.389045	-0.00297424	0.653521			0.437675	0.016827	0.786897
0.392287	-0.00449171	0.652261			0.441322	0.0198264	0.787373
0.395529	0.00168141	0.65339			0.44497	0.0237341	0.787854
0.398771	0.0145367	0.653606			0.448617	0.0169031	0.787587
0.402013	0.0186836	0.654128			0.452264	0.00624785	0.788957
0.405255	0.00905556	0.655032			0.455912	-0.0025817	0.78952
0.408497	-0.00863814	0.656025			0.459559	-0.00463814	0.790421
0.411739	-0.0205853	0.654844			0.463206	-0.00684208	0.790507
0.414981	-0.0185379	0.654842			0.466853	-0.00174852	0.790512
0.418223	-0.00179056	0.653696			0.0348263		0.791165
0.421465	0.0154896	0.65362			0.0432554		0.79177
0.424707	0.0333973	0.655045			0.0492203		0.792113
0.427949	0.0387625	0.655462			0.0540812		0.793364
0.431191	0.0190084	0.655493			0.0579214		0.793704
0.434433	0.0110767	0.655389			0.0614582		0.794232
0.437675	0.00376352	0.65606			0.0646782		0.795023
0.440917	-0.0140897	0.655384			0.0676671		0.795614
0.444159	-0.0275334	0.656868			0.0703351		0.797041
0.447401	-0.036173	0.655922			0.0726579		0.797063
0.450643	-0.0320626	0.656305			0.0747078		0.797628
0.453885	-0.022404	0.656569			0.0771976		0.798655
0.457127	-0.010668	0.656697			0.0793693		0.799629
0.460369	-0.00461294	0.656257			0.0813966		0.79969
0.463611	0.00023392	0.65662			0.0829905		0.800721
0.466853	-0.000875194	0.658311			0.084696		0.801204
0.024585		0.659127			0.0865901		0.801811
0.036836		0.659589			0.0881696		0.803227
0.043569		0.660706			0.0898191		0.804237
0.04867		0.662543			0.0911921		0.804596
0.052743		0.663627			0.0927754		0.806858
0.056483		0.665092			0.0944256		0.807764
0.059769		0.665453			0.0958121		0.808317
0.062285		0.664913			0.0970272		0.809059
0.06512		0.667051			0.0983558		0.810493
0.067764		0.666012			0.0994873		0.811466
0.069945		0.665739			0.100761		0.81228
0.071949		0.666109			0.102082		0.813796
0.073955		0.666954			0.103208		0.814847
0.075924		0.667802			0.104344		0.815535
0.077689		0.66875			0.105679		0.817628
0.07967		0.669887			0.106743		0.818797
0.081193		0.671224			0.107869		0.820314
0.082763		0.671927			0.109011		0.821398
0.084266		0.672904			0.110012		0.822872
0.085708		0.673428			0.11101		0.824601
0.087159		0.675146			0.11198		0.825612
0.088689		0.677125			0.112848		0.827081
0.090051		0.67761			0.113861		0.828344
0.091265		0.677625			0.114811		0.829677
0.092549		0.679332			0.115704		0.830793
0.093758		0.680469			0.116688		0.83146
0.094999		0.681489			0.117744		0.832921
0.096182		0.682227			0.118758		0.833939
0.097422		0.682326			0.119572		0.835195
0.098417		0.684312			0.120418		0.836331
0.09944		0.686341			0.121279		0.836824
0.100491		0.6878			0.122149		0.838523
0.101531		0.689339			0.122868		0.840002
0.102885		0.691719			0.12372		0.841103
0.103862		0.693571			0.124539		0.842097
0.104698		0.69529			0.125371		0.843497
0.10561		0.696559			0.126154		0.845152
0.106595		0.697599			0.126886		0.846365
0.107742		0.698268			0.127853		0.847155
0.10847		0.699711			0.128476		0.848251
0.109139		0.701069			0.129244		0.850357
0.110174		0.702904			0.129926		0.852175
0.111145		0.703742			0.13061		0.852767
0.112045		0.70489			0.131383		0.853926
0.112899		0.70621			0.132087		0.855564
0.113703		0.708262			0.132892		0.856312
0.114534		0.709997			0.133685		0.857048
0.115354		0.711769			0.134451		0.857855
0.116139		0.713417			0.135162		0.858956
0.117132		0.714243			0.135805		0.860382
0.117759		0.715632			0.136468		0.861566
0.118526		0.717476			0.137072		0.862332
0.11924		0.717795			0.137804		0.862953
0.119922		0.719463			0.138515		0.863752
0.120604		0.719997			0.138977		0.865202
0.121407		0.721486			0.139635		0.866542
0.122154		0.723283			0.140178		0.86771
0.122855		0.723633			0.140728		0.868573
0.123529		0.725107			0.141524		0.869333
0.124259		0.725899			0.142282		0.869568
0.124971		0.727667			0.142934		0.869784
0.125971		0.728513			0.143455		0.870781
0.126585		0.730045			0.144024		0.87114
0.12708		0.732329			0.144539		0.872214
0.127756		0.733224			0.145185		0.873076
0.128456		0.734815			0.145813		0.873549
0.128946		0.737213			0.146486		0.874471
0.129603		0.738375			0.147102		0.875701
0.130291		0.739298			0.147818		0.877031
0.130733		0.741572			0.148295		0.877582
0.131327		0.742286			0.148818		0.877866
0.132119		0.743806			0.149317		0.878605
0.132826		0.743571			0.149947		0.879373
0.133425		0.745293			0.150484		0.879849
0.134022		0.746493			0.151005		0.880032
0.134551		0.747879			0.151642		0.880528
0.13514		0.748763			0.152177		0.881748
0.135845		0.750038			0.152655		0.882274
0.13631		0.750844			0.153167		0.882115
0.136853		0.752383			0.15355		0.88257
0.137542		0.753512			0.154091		0.883417
0.138114		0.754408			0.154654		0.883362
0.138748		0.755567			0.155235		0.883502
0.139174		0.757964			0.155694		0.884017
0.139746		0.758373			0.156331		0.884442
0.14035		0.759919			0.156942		0.883982
0.140753		0.761234			0.15737		0.884162
0.141286		0.760541			0.157846		0.884238
0.141839		0.761378			0.158429		0.884101
0.142352		0.761792			0.158921		0.884373
0.142883		0.762933			0.159385		0.884452
0.143445		0.764368			0.159846		0.883854
0.144036		0.765159			0.160315		0.884206
0.144473		0.765971			0.160798		0.88348
0.145023		0.767456			0.161382		0.883389
0.145586		0.768194			0.161902		0.884064
0.14596		0.769638			0.162449		0.883811
0.14646		0.77047			0.16284		0.884147
0.146991		0.770918			0.163212		0.884
0.14752		0.771554			0.163668		0.88389
0.148074		0.772071			0.164092		0.883793
0.148614		0.772956			0.164519		0.884246
0.14916		0.774488			0.165129		0.883771
0.149619		0.77475			0.165558		0.88388
0.150011		0.774859			0.16608		0.883902
0.150495		0.774512			0.166581		0.883234
0.15089		0.775683			0.167039		0.883039
0.151313		0.776686			0.167452		0.883039
0.151774		0.778234			0.167861		0.882911
0.152152		0.778602			0.168282		0.882722
0.152724		0.78001			0.168723		0.882905
0.15317		0.780908			0.169043		0.882992
0.153741		0.782279			0.169523		0.882964
0.15421		0.782005			0.169888		0.883385
0.15461		0.783442			0.170281		0.883271
0.155076		0.784841			0.170816		0.882811
0.155536		0.785503			0.171301		0.882934
0.155934		0.785082			0.171756		0.883546
0.156357		0.785166			0.172198		0.882993
0.156817		0.786673			0.172585		0.882894
0.157208		0.789129			0.17297		0.883111
0.157646		0.790349			0.17337		0.882987
0.158163		0.791281			0.17387		0.883245
0.158505		0.792081			0.174391		0.88291
0.159001		0.793028			0.174832		0.882163
0.15939		0.792352			0.175261		0.88225
0.15974		0.792247			0.175621		0.881876
0.160208		0.792804			0.176006		0.881793
0.160603		0.794509			0.176451		0.881421
0.16109		0.796203			0.176791		0.881204
0.161538		0.796674			0.177183		0.881137
0.161855		0.796951			0.177514		0.880768
0.162335		0.797611			0.17789		0.880805
0.162761		0.797428			0.178405		0.880418
0.163156		0.797231			0.178795		0.879654
0.163613		0.796564			0.179149		0.87917
0.164015		0.795874			0.179505		0.878873
0.164366		0.795571			0.179887		0.878753
0.164761		0.795668			0.180179		0.878554
0.165154		0.796689			0.180571		0.878298
0.165502		0.797986			0.180968		0.877839
0.165861		0.796936			0.181305		0.876879
0.166263		0.796865			0.181733		0.876064
0.166568		0.797738			0.182186		0.87532
0.166934		0.797083			0.182645		0.875751
0.167323		0.797481			0.182975		0.875691
0.167723		0.797454			0.183293		0.875547
0.168211		0.796603			0.183703		0.875079
0.168636		0.796762			0.184046		0.875057
0.169002		0.795879			0.184377		0.874285
0.169321		0.796786			0.184843		0.873863
0.169652		0.79608			0.185201		0.874014
0.170055		0.795974			0.185574		0.87359
0.170468		0.796489			0.186008		0.873827
0.170814		0.797198			0.186295		0.874174
0.17118		0.797371			0.186594		0.873573
0.171538		0.796792			0.186948		0.873182
0.171975		0.797251			0.187314		0.873193
0.172374		0.796324			0.187654		0.872411
0.172719		0.796335			0.188107		0.872404
0.173041		0.795812			0.188529		0.872736
0.173358		0.795681			0.188881		0.872319
0.173744		0.795116			0.189246		0.872029
0.174108		0.794963			0.189609		0.872016
0.174491		0.79401			0.189924		0.871877
0.174915		0.793883			0.19029		0.872078
0.175223		0.792876			0.190604		0.871702
0.175462		0.79174			0.190983		0.871511
0.175747		0.792249			0.191304		0.871213
0.176154		0.792169			0.191607		0.871114
0.176489		0.79101			0.191885		0.871107
0.17681		0.790012			0.192236		0.870933
0.177187		0.789635			0.192555		0.870951
0.177522		0.789841			0.192859		0.871137
0.177888		0.788559			0.193148		0.87132
0.178258		0.78706			0.193487		0.871051
0.178627		0.786995			0.193911		0.870455
0.178929		0.786943			0.194289		0.869572
0.179211		0.786706			0.194555		0.868829
0.179495		0.78522			0.194918		0.868986
0.179877		0.784403			0.195282		0.868567
0.18019		0.78373			0.195588		0.867061
0.180513		0.783274			0.195933		0.866932
0.18084		0.781552			0.196253		0.866515
0.181199		0.779977			0.196581		0.866324
0.18152		0.778459			0.196918		0.866154
0.181775		0.776164			0.197206		0.865908
0.182121		0.775055			0.197532		0.865567
0.18249		0.774904			0.19782		0.865988
0.182886		0.773592			0.198244		0.865435
0.183308		0.77261			0.198523		0.865349
0.183573		0.77149			0.198816		0.865209
0.183908		0.769763			0.199099		0.865182
0.184204		0.768685			0.19943		0.86475
0.184487		0.767888			0.199868		0.864898
0.184818		0.766723			0.200221		0.864917
0.185114		0.766729			0.20047		0.86474
0.185442		0.764434			0.200742		0.86545
0.185745		0.76342			0.20102		0.865106
0.186027		0.763649			0.201337		0.864946
0.186282		0.763041			0.201658		0.864667
0.186733		0.761195			0.201992		0.865337
0.187099		0.760151			0.202293		0.865236
0.187323		0.757735			0.202599		0.864976
0.187556		0.757548			0.202861		0.864938
0.187831		0.756189			0.203215		0.864544
0.18813		0.755386			0.20356		0.865069
0.188417		0.753827			0.20388		0.864946
0.188707		0.751712			0.204102		0.865178
0.188928		0.750191			0.204397		0.865341
0.189226		0.749638			0.20477		0.86489
0.189566		0.747819			0.20508		0.864458
0.189869		0.747083			0.205356		0.863816
0.190182		0.744627			0.205657		0.863192
0.190498		0.743019			0.205949		0.86269
0.190774		0.74183			0.206274		0.863867
0.191026		0.741297			0.206532		0.863888
0.191411		0.739273			0.206853		0.863274
0.191766		0.739506			0.20711		0.862862
0.192013		0.738756			0.207378		0.863512
0.192347		0.736838			0.207691		0.863658
0.192676		0.733486			0.207973		0.86337
0.193002		0.73187			0.208286		0.864082
0.193235		0.730408			0.208553		0.863767
0.193546		0.729482			0.20884		0.863745
0.193819		0.728409			0.209117		0.863694
0.194089		0.727941			0.209405		0.863081
0.194399		0.727172			0.209606		0.863025
0.194579		0.72579			0.209824		0.862658
0.194904		0.724954			0.210103		0.862438
0.195214		0.72321			0.210436		0.862181
0.195533		0.720706			0.210715		0.861526
0.195774		0.720227			0.210999		0.861589
0.196071		0.719209			0.211372		0.860601
0.19629		0.717979			0.2117		0.860143
0.19664		0.716401			0.21196		0.859933
0.196904		0.715666			0.212202		0.85962
0.197154		0.715263			0.212481		0.859018
0.197412		0.715319			0.212799		0.858576
0.197693		0.714702			0.21307		0.858395
0.197988		0.713799			0.213363		0.857553
0.198213		0.713202			0.213592		0.858488
0.198402		0.7136			0.213912		0.858862
0.198666		0.714009			0.214236		0.858869
0.199032		0.712095			0.214544		0.859089
0.199362		0.712464			0.214851		0.858171
0.199643		0.711774			0.215112		0.857722
0.199871		0.711187			0.215379		0.857793
0.200089		0.71006			0.215642		0.857586
0.200335		0.708471			0.215873		0.857195
0.200634		0.707487			0.216118		0.857475
0.200935		0.706393			0.216396		0.857347
0.201192		0.706107			0.216699		0.857381
0.201491		0.706313			0.216924		0.857294
0.201697		0.705343			0.217216		0.856689
0.201935		0.704728			0.217498		0.856283
0.20222		0.703343			0.217767		0.856001
0.202523		0.702648			0.217996		0.855226
0.202766		0.701753			0.218179		0.85443
0.20302		0.700402			0.218483		0.854583
0.203279		0.698891			0.218747		0.854465
0.20355		0.698068			0.21906		0.854575
0.203827		0.69705			0.219325		0.854659
0.20406		0.696885			0.21957		0.854421
0.204303		0.696835			0.219812		0.854466
0.204644		0.696223			0.220031		0.854742
0.204922		0.695336			0.220236		0.855042
0.205091		0.694626			0.220489		0.85531
0.205321		0.694314			0.220687		0.855279
0.205647		0.69235			0.220952		0.855189
0.205919		0.691921			0.221268		0.855014
0.20616		0.69165			0.221488		0.855423
0.206397		0.690563			0.221819		0.855329
0.206615		0.689722			0.222096		0.854685
0.206891		0.68838			0.222418		0.85434
0.207189		0.688058			0.222681		0.85378
0.20741		0.687128			0.222929		0.85378
0.207661		0.685835			0.223165		0.852839
0.207921		0.684466			0.223413		0.852555
0.208214		0.684046			0.223686		0.852346
0.208483		0.682765			0.223953		0.851373
0.208696		0.683131			0.224152		0.851355
0.208885		0.681644			0.224365		0.851321
0.209091		0.680641			0.224581		0.850675
0.209317		0.680011			0.224805		0.850493
0.209561		0.679127			0.225071		0.850596
0.209801		0.679812			0.22532		0.850659
0.210098		0.680396			0.225575		0.850298
0.210385		0.679118			0.225842		0.84997
0.210606		0.678203			0.226127		0.849479
0.210825		0.678204			0.226373		0.849563
0.211035		0.678361			0.22659		0.849295
0.211246		0.677882			0.226833		0.849025
0.211436		0.676867			0.227113		0.849349
0.211709		0.677018			0.227324		0.84911
0.211982		0.67628			0.227603		0.849062
0.212285		0.675158			0.227851		0.849316
0.212508		0.673924			0.228134		0.849237
0.212684		0.673341			0.228389		0.848048
0.212899		0.672865			0.228574		0.848164
0.213139		0.67124			0.228853		0.848304
0.213398		0.669657			0.229143		0.848451
0.213664		0.668375			0.229398		0.84773
0.213914		0.667637			0.229601		0.847085
0.214166		0.666138			0.22982		0.847341
0.214433		0.664963			0.230045		0.847414
0.214637		0.665153			0.230297		0.847233
0.214919		0.664377			0.230538		0.846383
0.215202		0.662407			0.230739		0.847107
0.215416		0.661486			0.230961		0.846623
0.215617		0.659723			0.231193		0.845765
0.215873		0.658459			0.231381		0.845289
0.216057		0.658419			0.231612		0.845426
0.216246		0.657586			0.231882		0.845392
0.216396		0.657493			0.232125		0.845458
0.216637		0.656879			0.232375		0.845729
0.216884		0.656825			0.232609		0.84455
0.217091		0.653658			0.232826		0.844144
0.217338		0.653639			0.233086		0.844462
0.217578		0.651907			0.233298		0.844029
0.217826		0.6511			0.233544		0.842809
0.21809		0.650929			0.233736		0.842862
0.218368		0.651018			0.233968		0.842177
0.218585		0.650305			0.234182		0.841451
0.218772		0.648402			0.234399		0.840754
0.219002		0.646519			0.234629		0.839991
0.219201		0.645927			0.234878		0.839664
0.219439		0.644678			0.235096		0.839504
0.219646		0.644389			0.235309		0.839193
0.219849		0.642983			0.235536		0.83927
0.220071		0.63996			0.235783		0.838818
0.220298		0.639623			0.236024		0.838335
0.220525		0.638875			0.236184		0.837921
0.220751		0.637997			0.236397		0.837495
0.220958		0.636654			0.236642		0.836918
0.221206		0.635729			0.236887		0.836481
0.221393		0.635356			0.237157		0.835854
0.221608		0.635773			0.237403		0.835616
0.221793		0.635843			0.237597		0.83593
0.222012		0.632687			0.237799		0.836264
0.22227		0.631569			0.238002		0.836707
0.222498		0.630088			0.238267		0.836858
0.222744		0.628111			0.238527		0.835561
0.222963		0.625956			0.23873		0.834977
0.223195		0.623311			0.238973		0.834336
0.223406		0.621157			0.239169		0.834839
0.223615		0.618505			0.239417		0.834523
0.223873		0.618173			0.239638		0.833545
0.224089		0.61675			0.239836		0.833278
0.224274		0.615448			0.240045		0.832902
0.224468		0.61355			0.240203		0.832473
0.2247		0.613631			0.240377		0.832026
0.224895		0.612033			0.240641		0.831929
0.225031		0.610364			0.240886		0.831411
0.22523		0.609136			0.241095		0.831081
0.225454		0.60716			0.241323		0.83095
0.225663		0.604591			0.241491		0.830296
0.225901		0.602424			0.241706		0.829983
0.226083		0.600873			0.241954		0.830503
0.226256		0.600315			0.242148		0.83045
0.22646		0.600377			0.242351		0.830425
0.22665		0.599289			0.242599		0.830618
0.22691		0.597037			0.242828		0.830229
0.227084		0.59615			0.243084		0.830467
0.227307		0.594556			0.243285		0.830838
0.227531		0.59316			0.243475		0.830841
0.227782		0.592907			0.243736		0.830535
0.227978		0.593172			0.243981		0.830297
0.228145		0.591941			0.244231		0.830019
0.228351		0.590548			0.244451		0.830143
0.228604		0.589821			0.244644		0.830112
0.228884		0.587283			0.244812		0.82971
0.229128		0.585281			0.245015		0.829096
0.229341		0.587277			0.245259		0.828744
0.229516		0.586095			0.245446		0.828785
0.229725		0.585204			0.245627		0.829163
0.229942		0.584276			0.245811		0.829424
0.230155		0.583755			0.246026		0.828804
0.23036		0.582819			0.246261		0.828979
0.230527		0.582435			0.246462		0.829658
0.230713		0.581163			0.24662		0.829488
0.230913		0.579935			0.246816		0.829615
0.231095		0.578418			0.247041		0.82998
0.231268		0.578447			0.247228		0.830892
0.231434		0.577374			0.247417		0.831586
0.231617		0.576713			0.247663		0.831342
0.231853		0.576172			0.247865		0.831024
0.232045		0.576042			0.248035		0.830884
0.232221		0.576276			0.248257		0.831551
0.232437		0.576484			0.248449		0.832027
0.232672		0.574647			0.248609		0.832417
0.232899		0.573266			0.248788		0.832457
0.2331		0.571867			0.248969		0.832757
0.233293		0.570929			0.249182		0.832993
0.23348		0.57016			0.249484		0.833104
0.233696		0.567342			0.249702		0.833815
0.233922		0.56503			0.249869		0.834032
0.234113		0.564691			0.250074		0.834076
0.234281		0.563859			0.250242		0.834507
0.234469		0.562352			0.250435		0.834692
0.234651		0.560065			0.250635		0.834351
0.234823		0.557967			0.25084		0.833829
0.234978		0.555676			0.251032		0.834397
0.235142		0.555557			0.251219		0.834914
0.235343		0.55496			0.251401		0.835774
0.235557		0.554701			0.251623		0.835283
0.235733		0.552469			0.251838		0.834413
0.2359		0.549137			0.252051		0.834508
0.236097		0.547685			0.252243		0.834552
0.236335		0.546878			0.25239		0.833528
0.236524		0.545963			0.25263		0.833579
0.236713		0.544156			0.252873		0.834046
0.236961		0.542669			0.253063		0.834465
0.237186		0.541006			0.253264		0.834622
0.237382		0.53921			0.253445		0.8349
0.23753		0.538657			0.253654		0.835398
0.237749		0.536228			0.253856		0.83616
0.237921		0.534017			0.254057		0.836103
0.238092		0.534337			0.254239		0.836699
0.238264		0.533362			0.254469		0.836127
0.238459		0.532184			0.25469		0.836708
0.238642		0.531136			0.254886		0.837358
0.238777		0.530538			0.255112		0.836873
0.239012		0.529572			0.255311		0.837107
0.239206		0.527026			0.255518		0.836498
0.239371		0.527384			0.255742		0.836816
0.239574		0.527268			0.255918		0.836769
0.239779		0.52401			0.256072		0.836713
0.239983		0.522492			0.25624		0.836535
0.240163		0.521425			0.256442		0.835978
0.240401		0.520861			0.256619		0.835059
0.240562		0.521274			0.256806		0.835174
0.240718		0.519806			0.256977		0.83461
0.240922		0.519613			0.257167		0.835271
0.241131		0.51798			0.257356		0.834993
0.241314		0.516129			0.257545		0.835095
0.241507		0.51536			0.257689		0.834891
0.241669		0.513579			0.257867		0.835493
0.241853		0.511593			0.258048		0.835269
0.242033		0.508514			0.258281		0.834246
0.242186		0.508629			0.258475		0.833354
0.242362		0.507394			0.258651		0.831835
0.242627		0.506998			0.258876		0.83145
0.24285		0.50556			0.259044		0.831051
0.243016		0.504872			0.259192		0.830487
0.243163		0.505169			0.259362		0.830365
0.243349		0.505045			0.259516		0.829022
0.243498		0.504556			0.259735		0.828825
0.243698		0.501831			0.259903		0.828912
0.243866		0.499792			0.260096		0.828443
0.244024		0.499665			0.26028		0.828008
0.24415		0.500387			0.260461		0.828755
0.244303		0.500278			0.260618		0.828051
0.244528		0.500532			0.260821		0.828243
0.244729		0.500852			0.261058		0.828042
0.244956		0.499142			0.261278		0.82815
0.245181		0.498101			0.261507		0.827334
0.245343		0.496352			0.261678		0.826713
0.245509		0.497093			0.261832		0.826237
0.245669		0.497731			0.262053		0.826018
0.245836		0.495605			0.262231		0.825624
0.246002		0.495373			0.262374		0.825171
0.246133		0.49579			0.262571		0.824592
0.246304		0.497808			0.262737		0.824438
0.246509		0.497698			0.262885		0.823244
0.246701		0.49732			0.263049		0.822508
0.246877		0.495334			0.263229		0.822465
0.247014		0.494096			0.263393		0.821287
0.247176		0.493316			0.263597		0.820209
0.24735		0.492037			0.263797		0.819828
0.247502		0.490571			0.263985		0.818622
0.24769		0.48926			0.264181		0.818098
0.247869		0.489934			0.264317		0.817779
0.248057		0.489786			0.264508		0.817134
0.248234		0.48746			0.264662		0.817194
0.248423		0.488165			0.264863		0.816777
0.248584		0.488721			0.265029		0.816002
0.248755		0.489542			0.265201		0.815539
0.248879		0.489758			0.265399		0.81519
0.249032		0.488			0.265544		0.814882
0.249243		0.486254			0.265726		0.813795
0.249407		0.485425			0.265946		0.81389
0.24964		0.484701			0.266105		0.813679
0.249808		0.48371			0.266288		0.813853
0.250003		0.48202			0.266506		0.812654
0.250182		0.48253			0.266706		0.811582
0.250301		0.481587			0.266891		0.811156
0.250455		0.479951			0.267044		0.810867
0.250644		0.477081			0.267221		0.809871
0.250843		0.477202			0.267387		0.809227
0.251021		0.47604			0.267613		0.808699
0.251202		0.475468			0.267805		0.807302
0.251402		0.474014			0.267959		0.807183
0.251578		0.474007			0.2681		0.806717
0.251721		0.471288			0.268251		0.805763
0.25192		0.47016			0.268405		0.805941
0.252144		0.470607			0.268565		0.805121
0.252361		0.470645			0.268727		0.804637
0.252551		0.469015			0.268897		0.803782
0.252688		0.467889			0.269118		0.802942
0.25282		0.468267			0.269258		0.802281
0.25294		0.467574			0.269533		0.802579
0.253119		0.466582			0.269725		0.802034
0.25334		0.467344			0.269905		0.801444
0.253508		0.466085			0.270073		0.801537
0.25366		0.46404			0.270222		0.800168
0.253819		0.463224			0.270403		0.798967
0.253965		0.46352			0.270572		0.798675
0.254097		0.463431			0.270758		0.798512
0.254254		0.463011			0.27089		0.797957
0.254383		0.461193			0.271016		0.798498
0.254535		0.460555			0.271207		0.79867
0.254693		0.460012			0.271375		0.797366
0.254845		0.458456			0.271528		0.796006
0.255009		0.458547			0.271746		0.794685
0.255206		0.457088			0.271909		0.794073
0.255365		0.454906			0.272094		0.79385
0.25552		0.45376			0.272265		0.792352
0.255714		0.452857			0.272445		0.79351
0.255905		0.451557			0.272625		0.792875
0.256067		0.450593			0.27282		0.792508
0.256222		0.449885			0.272983		0.792424
0.256375		0.448841			0.273123		0.792134
0.256538		0.447391			0.273278		0.792143
0.25668		0.445418			0.273456		0.792484
0.256841		0.443726			0.273575		0.792495
0.257009		0.442698			0.273729		0.791455
0.257189		0.4431			0.273858		0.791469
0.257332		0.442528			0.27401		0.7913
0.257464		0.442572			0.274154		0.790979
0.257632		0.441315			0.274335		0.791049
0.257786		0.441103			0.274523		0.791563
0.257961		0.43849			0.274725		0.79165
0.258101		0.439167			0.274896		0.792177
0.258273		0.436924			0.275065		0.790789
0.258459		0.434559			0.275193		0.790044
0.258639		0.434106			0.275371		0.78926
0.258791		0.433938			0.275543		0.789275
0.258923		0.433426			0.275742		0.788584
0.259065		0.430679			0.275897		0.789347
0.259231		0.431308			0.276054		0.789678
0.259401		0.429975			0.276241		0.789523
0.259604		0.427968			0.276418		0.789262
0.259753		0.424733			0.276583		0.789054
0.259963		0.422901			0.276713		0.789078
0.260079		0.421033			0.276919		0.788486
0.26025		0.420914			0.277067		0.78798
0.260393		0.421049			0.277217		0.788195
0.260534		0.42056			0.277405		0.787879
0.260702		0.420305			0.277567		0.787548
0.260875		0.42187			0.277743		0.787991
0.261014		0.420575			0.277896		0.788208
0.261211		0.41991			0.278074		0.786797
0.261366		0.417952			0.278182		0.786939
0.261508		0.414293			0.278338		0.785749
0.261696		0.411266			0.278497		0.78532
0.261851		0.411285			0.278659		0.785034
0.262038		0.410491			0.278861		0.785066
0.262198		0.411117			0.278984		0.785148
0.262355		0.410049			0.279129		0.7848
0.262543		0.406786			0.279266		0.784529
0.262673		0.405859			0.279414		0.78471
0.262794		0.40434			0.279632		0.785057
0.262925		0.402899			0.279816		0.784968
0.263038		0.401206			0.27996		0.784289
0.263189		0.39813			0.280138		0.784901
0.263377		0.39703			0.280329		0.784469
0.263536		0.397174			0.280502		0.783832
0.26367		0.395811			0.28064		0.785018
0.263778		0.39253			0.280766		0.785876
0.263931		0.39295			0.280956		0.785895
0.264113		0.390788			0.281108		0.7867
0.264292		0.391223			0.281254		0.787013
0.264467		0.389752			0.281422		0.786286
0.264626		0.390365			0.281541		0.787115
0.264777		0.388369			0.281704		0.786713
0.264938		0.387507			0.281872		0.788184
0.265148		0.385999			0.282028		0.787758
0.265273		0.383118			0.282156		0.786624
0.265401		0.379928			0.282326		0.786774
0.265534		0.37842			0.282489		0.787237
0.265706		0.376082			0.282669		0.788074
0.265879		0.37162			0.28281		0.788078
0.266036		0.371772			0.282977		0.788258
0.266168		0.370356			0.283141		0.78844
0.266316		0.369022			0.283303		0.788043
0.266476		0.366237			0.283452		0.787805
0.26661		0.365588			0.283654		0.787569
0.266763		0.364905			0.283859		0.787102
0.266911		0.365039			0.28402		0.787443
0.267052		0.360917			0.284234		0.787095
0.267203		0.35941			0.284423		0.787352
0.267355		0.358275			0.284549		0.786907
0.267536		0.357886			0.284704		0.786381
0.267712		0.357074			0.284829		0.785823
0.267848		0.35799			0.284942		0.786224
0.267985		0.35504			0.285084		0.785167
0.268105		0.353255			0.285242		0.784839
0.268247		0.351047			0.285427		0.784299
0.268402		0.349313			0.285554		0.783689
0.268574		0.345501			0.285701		0.782314
0.2687		0.341437			0.285864		0.782606
0.268813		0.339505			0.285973		0.78079
0.268941		0.336849			0.286152		0.780129
0.269073		0.334295			0.286329		0.778883
0.26924		0.332844			0.286501		0.777456
0.26937		0.330934			0.286612		0.776193
0.269475		0.328462			0.286741		0.776138
0.269649		0.326102			0.286906		0.775467
0.269785		0.324231			0.287029		0.775337
0.269943		0.32094			0.287171		0.77472
0.270085		0.319787			0.287336		0.774167
0.27025		0.316857			0.287464		0.772717
0.270419		0.3132			0.287624		0.772454
0.270582		0.311042			0.287801		0.772323
0.270775		0.307503			0.287943		0.771757
0.270913		0.306973			0.288051		0.770763
0.271038		0.306208			0.288186		0.771038
0.271235		0.304249			0.288333		0.770637
0.271397		0.301035			0.288496		0.769633
0.271577		0.300505			0.288663		0.767999
0.271688		0.29732			0.2888		0.768883
0.271823		0.295713			0.288959		0.767651
0.271942		0.292325			0.289121		0.767243
0.272075		0.291019			0.28925		0.766053
0.272224		0.28965			0.289374		0.764392
0.272381		0.287116			0.28951		0.762858
0.272516		0.283852			0.289702		0.762098
0.272659		0.27929			0.289885		0.760213
0.272799		0.274203			0.290026		0.758929
0.272956		0.269696			0.290191		0.757485
0.273097		0.263703			0.290353		0.755933
0.273277		0.25866			0.29052		0.75475
0.273395		0.256398			0.290689		0.75385
0.273523		0.249261			0.29083		0.751688
0.273635		0.247038			0.290951		0.751396
0.273763		0.243361			0.291062		0.749779
0.273919		0.239392			0.291203		0.748319
0.274059		0.233562			0.291352		0.747801
0.274182		0.229696			0.291464		0.746511
0.274334		0.228082			0.291614		0.744739
0.274491		0.224717			0.291764		0.743239
0.274664		0.219902			0.291919		0.742416
0.274824		0.218355			0.292068		0.740993
0.274966		0.216247			0.292209		0.74086
0.275122		0.213185			0.29234		0.739308
0.275281		0.210338			0.292505		0.738938
0.275406		0.203122			0.292678		0.73835
0.275541		0.194837			0.292888		0.738229
0.27569		0.190822			0.29304		0.737064
0.275831		0.188249			0.293171		0.736147
0.275977		0.181587			0.293314		0.735266
0.276136		0.178041			0.293445		0.735202
0.276283		0.174694			0.293551		0.735699
0.276433		0.169914			0.293711		0.735074
0.276576		0.168703			0.293862		0.735827
0.2767		0.16708			0.294022		0.734316
0.276817		0.162563			0.294219		0.732886
0.276943		0.158678			0.294404		0.732657
0.277119		0.153438			0.294522		0.732246
0.277284		0.149105			0.294706		0.732369
0.277445		0.146838			0.294878		0.731867
0.277521		0.144737			0.295054		0.730607
0.277626		0.139362			0.295188		0.729882
0.277751		0.135688			0.295309		0.72846
0.277868		0.130129			0.29543		0.729025
0.277979		0.126212			0.29557		0.729071
0.27816		0.122294			0.295712		0.728742
0.278309		0.118306			0.295841		0.730229
0.278418		0.114526			0.295963		0.729333
0.278539		0.110179			0.296125		0.728552
0.278691		0.104551			0.296267		0.728962
0.278832		0.103017			0.296386		0.728777
0.278952		0.099794			0.296514		0.727859
0.279114		0.096051			0.296635		0.728998
0.279263		0.09179			0.296728		0.728656
0.279414		0.089869			0.296867		0.730067
0.279572		0.084071			0.297037		0.728375
0.279699		0.078423			0.297189		0.728527
0.279801		0.075183			0.29735		0.729062
0.279938		0.070579			0.297479		0.728849
0.28007		0.067409			0.297627		0.728554
0.280226		0.063929			0.29779		0.727488
0.28035		0.064328			0.297927		0.72679
0.280491		0.061134			0.29809		0.726936
0.280622		0.056709			0.298183		0.725035
0.280775		0.054545			0.298316		0.725692
0.28093		0.050348			0.298465		0.725064
0.281043		0.047578			0.298602		0.72533
0.281191		0.044114			0.298758		0.724997
0.281334		0.039861			0.298911		0.725013
0.281469		0.038231			0.299078		0.725038
0.281629		0.033727			0.299193		0.724272
0.281785		0.031912			0.299323		0.725056
0.281934		0.028364			0.299486		0.724413
0.282077		0.024761			0.299659		0.724076
0.282226		0.021836			0.299786		0.72407
0.282362		0.019906			0.299922		0.723263
0.28249		0.017717			0.300066		0.722003
0.282609		0.015591			0.300196		0.720743
0.28273		0.014111			0.30037		0.720992
0.282851		0.012637			0.300509		0.721098
0.283007		0.01183			0.300623		0.720144
0.283145		0.009046			0.300759		0.721204
0.283271		0.008473			0.30088		0.721889
0.283393		0.006729			0.300993		0.722622
0.283499		0.002639			0.301155		0.721505
0.283636		0.002895			0.301265		0.722317
0.283769		0.002801			0.301403		0.722371
0.283897		0.001048			0.301551		0.722621
0.284033		-0.00134			0.301694		0.721493
0.284145		-0.00355			0.301812		0.721565
0.284278		-0.00838			0.301953		0.72002
0.284377		-0.00974			0.302085		0.719076
0.28448		-0.0085			0.302213		0.718821
0.284611		-0.01013			0.30235		0.718944
0.284745		-0.01213			0.302486		0.719087
0.284877		-0.01543			0.302625		0.720405
0.285015		-0.01729			0.302768		0.719892
0.28515		-0.01891			0.302897		0.720569
0.285343		-0.01971			0.303071		0.719455
0.285505		-0.02479			0.303201		0.719691
0.285643		-0.0272			0.303322		0.716966
0.285766		-0.02815			0.303495		0.715541
0.285885		-0.02789			0.303642		0.713907
0.285986		-0.03038			0.303765		0.712643
0.286086		-0.03432			0.303899		0.711725
0.286185		-0.03512			0.304062		0.710394
0.286326		-0.03769			0.304221		0.710282
0.286522		-0.03846			0.30433		0.709578
0.286658		-0.03688			0.304469		0.708843
0.286803		-0.03675			0.304599		0.708753
0.286938		-0.03684			0.304729		0.708394
0.287083		-0.03945			0.304863		0.707517
0.28719		-0.03865			0.305		0.70485
0.287337		-0.03696			0.30511		0.704102
0.287501		-0.03839			0.305225		0.701822
0.287638		-0.0378			0.305375		0.701523
0.287798		-0.03681			0.305512		0.701734
0.287903		-0.03894			0.305654		0.701748
0.288041		-0.03835			0.305792		0.701419
0.288147		-0.04007			0.305931		0.700753
0.288248		-0.04305			0.306078		0.700688
0.28837		-0.04348			0.306184		0.699205
0.288516		-0.0492			0.306301		0.699759
0.288663		-0.05224			0.306399		0.696956
0.288797		-0.05419			0.306517		0.697083
0.288917		-0.05415			0.30668		0.697081
0.289001		-0.05144			0.306801		0.696813
0.28912		-0.04847			0.306939		0.695207
0.289238		-0.04861			0.307107		0.694531
0.289371		-0.05018			0.307227		0.69414
0.289496		-0.05104			0.307361		0.692011
0.289643		-0.05166			0.307508		0.692666
0.289783		-0.05526			0.307639		0.691625
0.289928		-0.05524			0.30777		0.689687
0.290061		-0.05591			0.30789		0.687897
0.290187		-0.05727			0.308032		0.687802
0.290298		-0.057			0.308135		0.687048
0.290445		-0.05818			0.30828		0.685019
0.290574		-0.05742			0.308414		0.685419
0.290698		-0.0594			0.308571		0.68448
0.290846		-0.05834			0.308724		0.682156
0.290992		-0.05887			0.308836		0.682318
0.291147		-0.0604			0.308986		0.681042
0.291275		-0.05952			0.309161		0.681292
0.29142		-0.05865			0.309305		0.678655
0.291515		-0.05736			0.309428		0.676968
0.29162		-0.05795			0.309562		0.678024
0.291698		-0.05902			0.309719		0.676119
0.291794		-0.05724			0.309873		0.67521
0.29189		-0.05343			0.310027		0.67449
0.292038		-0.05215			0.310163		0.672654
0.292157		-0.05201			0.310267		0.670382
0.292273		-0.05247			0.310441		0.670043
0.292402		-0.05182			0.310536		0.669441
0.292511		-0.05273			0.310651		0.668407
0.292643		-0.05397			0.310751		0.666711
0.29277		-0.05368			0.310861		0.666671
0.292902		-0.05013			0.310983		0.667785
0.293018		-0.05192			0.311111		0.667991
0.293151		-0.0496			0.311215		0.666532
0.293278		-0.04926			0.311338		0.666444
0.293409		-0.04719			0.311468		0.66743
0.293519		-0.0462			0.311612		0.666979
0.29364		-0.04512			0.311734		0.666968
0.293765		-0.04426			0.311868		0.666811
0.293919		-0.04372			0.311988		0.665467
0.294052		-0.04084			0.312099		0.665502
0.294167		-0.03904			0.312234		0.664619
0.294295		-0.03834			0.312405		0.665039
0.294428		-0.03577			0.312546		0.665186
0.29455		-0.03557			0.312673		0.664281
0.294678		-0.03377			0.312802		0.662642
0.294828		-0.03223			0.31294		0.662686
0.294949		-0.02967			0.31306		0.661976
0.295052		-0.02767			0.313157		0.662081
0.295156		-0.02656			0.313293		0.659659
0.295268		-0.02429			0.313416		0.659277
0.2954		-0.02645			0.313533		0.660226
0.295521		-0.0253			0.313661		0.659673
0.295629		-0.02636			0.313814		0.658855
0.295737		-0.023			0.313927		0.658611
0.295874		-0.02086			0.314044		0.659628
0.296042		-0.0159			0.314173		0.658167
0.296178		-0.01321			0.314308		0.656438
0.296295		-0.01059			0.314435		0.654723
0.296398		-0.00675			0.314589		0.654727
0.296509		-0.00648			0.314714		0.652635
0.296632		-0.00666			0.314838		0.652542
0.29677		-0.0058			0.314945		0.651539
0.296905		-0.00385			0.315086		0.651186
0.297022		-0.00376			0.315199		0.651178
0.297134		-0.00047			0.315356		0.650976
0.297235		-0.00022			0.315473		0.651394
0.297339		0.001387			0.315591		0.652242
0.297468		0.002635			0.315704		0.65134
0.297622		0.005288			0.315801		0.650576
0.29775		0.004775			0.315892		0.647877
0.297864		0.00408			0.315995		0.645847
0.297974		0.007294			0.316148		0.643461
0.298108		0.01006			0.316269		0.642084
0.298263		0.012652			0.316406		0.640445
0.298393		0.014988			0.316559		0.640024
0.298535		0.014264			0.316682		0.639145
0.298668		0.014268			0.316813		0.638191
0.298758		0.013904			0.316959		0.639582
0.298885		0.01515			0.317101		0.639333
0.298993		0.018309			0.317219		0.637917
0.299104		0.018064			0.317371		0.635009
0.29927		0.016116			0.317502		0.633443
0.299367		0.015552			0.317644		0.632332
0.29949		0.014176			0.317747		0.630711
0.299595		0.014303			0.317836		0.629531
0.299696		0.017215			0.317955		0.626884
0.29982		0.01386			0.318067		0.627259
0.299934		0.012576			0.318191		0.627376
0.300047		0.011017			0.318318		0.627439
0.300177		0.008953			0.318421		0.629176
0.300303		0.006871			0.318536		0.628913
0.300415		0.007351			0.318639		0.627198
0.300521		0.005198			0.318774		0.626333
0.30062		0.001916			0.318906		0.625773
0.300715		2.98e-05			0.319033		0.62453
0.300814		-0.00086			0.319153		0.624863
0.300951		0.000289			0.319265		0.6236
0.301131		-0.00129			0.319395		0.622967
0.301278		-0.00112			0.319536		0.62116
0.301373		-0.00441			0.319658		0.61973
0.30148		-0.00638			0.319772		0.618003
0.301587		-0.00758			0.319926		0.617202
0.301708		-0.01027			0.320072		0.616824
0.301789		-0.01224			0.320187		0.615523
0.301941		-0.01283			0.320313		0.615952
0.302098		-0.01321			0.320419		0.612991
0.302211		-0.01195			0.320529		0.611718
0.302336		-0.01156			0.320655		0.611204
0.302435		-0.01413			0.320775		0.610111
0.302555		-0.01432			0.320896		0.607972
0.302654		-0.01488			0.321031		0.607398
0.302756		-0.01614			0.321147		0.607564
0.302846		-0.01708			0.321263		0.606218
0.302935		-0.01527			0.321406		0.606587
0.303044		-0.01934			0.321535		0.607796
0.303185		-0.02213			0.321627		0.606498
0.303315		-0.01935			0.321741		0.607017
0.303443		-0.0203			0.321853		0.606561
0.303553		-0.02118			0.321988		0.607415
0.303676		-0.02297			0.322103		0.609121
0.303813		-0.02439			0.322242		0.607639
0.303941		-0.02321			0.32236		0.60731
0.304086		-0.02565			0.322503		0.606405
0.304185		-0.02915			0.322625		0.605649
0.304311		-0.03052			0.32274		0.606268
0.304441		-0.02887			0.322852		0.607938
0.304547		-0.02982			0.322983		0.609335
0.304643		-0.03092			0.323121		0.60888
0.304752		-0.02972			0.323236		0.60889
0.304853		-0.02955			0.323375		0.607756
0.304964		-0.0269			0.323523		0.607308
0.305078		-0.02869			0.323636		0.605005
0.305168		-0.02707			0.323725		0.602005
0.305275		-0.02768			0.323853		0.601439
0.305383		-0.02838			0.323979		0.600138
0.30551		-0.02891			0.324092		0.598343
0.30563		-0.03023			0.32422		0.597597
0.305719		-0.02973			0.324378		0.596872
0.305827		-0.02749			0.324543		0.597754
0.305938		-0.02728			0.324652		0.597171
0.306041		-0.02602			0.324759		0.597669
0.306157		-0.0282			0.324865		0.597196
0.306272		-0.02642			0.325007		0.59583
0.306394		-0.02662			0.325096		0.594054
0.306533		-0.02666			0.325213		0.594145
0.306669		-0.02469			0.325335		0.591928
0.306825		-0.02486			0.325439		0.590715
0.306956		-0.02471			0.32556		0.589178
0.307052		-0.02311			0.325668		0.588952
0.307163		-0.0234			0.325775		0.589987
0.30728		-0.02401			0.325889		0.589767
0.307385		-0.01974			0.326002		0.588609
0.30748		-0.01903			0.32611		0.58885
0.307565		-0.01561			0.326214		0.587847
0.30765		-0.01644			0.326323		0.587287
0.307744		-0.01569			0.32649		0.585068
0.307903		-0.01663			0.326597		0.583961
0.308044		-0.0184			0.326718		0.583877
0.308147		-0.01884			0.326825		0.582231
0.308257		-0.018			0.32694		0.580871
0.308362		-0.01753			0.327054		0.581893
0.308477		-0.01658			0.32716		0.579243
0.308561		-0.01719			0.32728		0.579912
0.30869		-0.01829			0.327398		0.580606
0.308842		-0.01621			0.327512		0.578585
0.308964		-0.01377			0.327643		0.57823
0.309101		-0.01235			0.327767		0.576549
0.309207		-0.01204			0.327894		0.574035
0.309307		-0.01134			0.327996		0.572494
0.309422		-0.01149			0.328087		0.569822
0.309556		-0.00956			0.328208		0.570053
0.30967		-0.00797			0.328324		0.568881
0.309782		-0.00831			0.32843		0.56685
0.309904		-0.00893			0.328534		0.564844
0.310019		-0.00851			0.328681		0.562262
0.310097		-0.00811			0.328778		0.561872
0.310204		-0.00634			0.328854		0.560809
0.310313		-0.00364			0.328959		0.559753
0.310428		-0.00137			0.329063		0.557264
0.310554		0.000217			0.329196		0.555255
0.310669		-0.00285			0.329331		0.554023
0.310774		-0.00222			0.329442		0.554831
0.310884		-0.00115			0.329559		0.554089
0.31102		-0.00037			0.329676		0.552507
0.311114		0.001859			0.329776		0.552993
0.311216		0.003376			0.329878		0.552925
0.311331		0.004501			0.330018		0.553989
0.311441		0.00456			0.330153		0.553939
0.311546		0.005537			0.330278		0.552851
0.311693		0.007086			0.330376		0.552056
0.311816		0.005967			0.3305		0.550752
0.311916		0.006082			0.330614		0.549035
0.311999		0.007245			0.330731		0.549099
0.312109		0.005194			0.330825		0.548455
0.31221		0.006436			0.330927		0.547776
0.312346		0.007282			0.331028		0.546518
0.312475		0.00736			0.33113		0.546392
0.312617		0.009019			0.33128		0.544799
0.312701		0.011983			0.33139		0.545438
0.312787		0.012248			0.331479		0.54594
0.312905		0.013376			0.331594		0.545175
0.31304		0.014604			0.331732		0.5442
0.313162		0.014884			0.331861		0.544129
0.313245		0.016587			0.331994		0.544256
0.313328		0.018421			0.332129		0.54488
0.313445		0.02075			0.332265		0.54437
0.31353		0.02072			0.332379		0.545572
0.313647		0.020645			0.332489		0.544671
0.313759		0.018523			0.332603		0.543743
0.313871		0.02062			0.332713		0.543219
0.31397		0.021295			0.33283		0.544634
0.314083		0.02041			0.332926		0.544375
0.31419		0.023677			0.333065		0.544294
0.314271		0.025993			0.333182		0.543684
0.314387		0.025509			0.333307		0.541409
0.314474		0.027221			0.333428		0.539819
0.314554		0.028502			0.333536		0.540374
0.314647		0.029728			0.33366		0.539373
0.314743		0.02806			0.333782		0.54034
0.314868		0.027674			0.33389		0.539181
0.31497		0.027418			0.33402		0.535513
0.315071		0.02928			0.334142		0.534437
0.315164		0.030167			0.33423		0.531418
0.31528		0.030476			0.334345		0.530838
0.315399		0.03279			0.334451		0.529119
0.315497		0.034006			0.334536		0.527412
0.315585		0.031807			0.334618		0.524422
0.315707		0.032091			0.334745		0.52247
0.315825		0.030422			0.334851		0.521672
0.315915		0.029359			0.334956		0.519841
0.316022		0.030658			0.335081		0.520837
0.316146		0.030534			0.335188		0.517945
0.31631		0.03168			0.335314		0.516312
0.31643		0.031402			0.335399		0.516489
0.316529		0.029671			0.335521		0.516576
0.316626		0.02988			0.335636		0.516324
0.316708		0.031438			0.335715		0.516957
0.3168		0.03079			0.335821		0.516681
0.316893		0.029523			0.335954		0.517259
0.317047		0.029864			0.336052		0.515717
0.317182		0.029409			0.336149		0.516389
0.317286		0.029523			0.336283		0.513737
0.317409		0.027833			0.336448		0.511259
0.317518		0.025826			0.336549		0.511132
0.31763		0.02666			0.336658		0.51053
0.317722		0.026285			0.336758		0.508089
0.31781		0.025648			0.336871		0.508454
0.317898		0.026632			0.336992		0.506236
0.317995		0.025016			0.337101		0.506029
0.318099		0.023729			0.337224		0.502909
0.318236		0.023465			0.337344		0.50036
0.318379		0.023797			0.337467		0.498633
0.318491		0.023536			0.337544		0.495678
0.318612		0.024099			0.337633		0.493408
0.318707		0.022892			0.337748		0.492672
0.318794		0.022328			0.337878		0.490788
0.318869		0.022854			0.337984		0.489269
0.318997		0.02237			0.338099		0.488951
0.3191		0.022674			0.338233		0.488406
0.319217		0.020988			0.338336		0.489197
0.319322		0.020578			0.338424		0.488427
0.319418		0.019985			0.338514		0.485301
0.319514		0.01684			0.338626		0.483952
0.319616		0.016993			0.338745		0.481846
0.319705		0.019001			0.338883		0.479306
0.319834		0.019797			0.338984		0.478161
0.319944		0.018707			0.339093		0.47724
0.320079		0.01735			0.339185		0.475384
0.320185		0.014918			0.339283		0.472568
0.320294		0.013646			0.339372		0.471253
0.320373		0.013582			0.339489		0.470862
0.32048		0.014427			0.339615		0.467599
0.320583		0.014173			0.339732		0.467485
0.320697		0.012778			0.339825		0.468336
0.320834		0.012798			0.339932		0.466948
0.320918		0.014478			0.340023		0.468482
0.320993		0.014464			0.340141		0.468446
0.321088		0.012184			0.340237		0.468492
0.321195		0.011029			0.34038		0.467278
0.321313		0.010514			0.340488		0.466572
0.321412		0.010054			0.340605		0.464858
0.32153		0.01155			0.340701		0.464637
0.321656		0.010739			0.340811		0.463502
0.32177		0.011409			0.340925		0.464226
0.321853		0.009606			0.341047		0.464108
0.321955		0.007139			0.341158		0.46304
0.322066		0.005187			0.341272		0.461939
0.322167		0.003331			0.341393		0.4599
0.322258		0.003442			0.341499		0.46004
0.32238		0.004162			0.341589		0.45924
0.322468		0.003087			0.341673		0.457794
0.322606		0.004863			0.341793		0.456806
0.322711		0.00423			0.341889		0.457461
0.322821		0.001993			0.341986		0.457015
0.322916		0.002158			0.342115		0.457497
0.323003		0.00257			0.342239		0.456674
0.323099		0.002804			0.342343		0.455685
0.323184		0.001992			0.342447		0.45334
0.323274		0.00129			0.342545		0.453298
0.323356		-0.00249			0.342656		0.45332
0.323458		-0.00326			0.342752		0.452144
0.32355		-0.00279			0.342845		0.451453
0.323659		-0.0055			0.342935		0.451753
0.323751		-0.00665			0.343049		0.451427
0.323837		-0.00663			0.343169		0.450596
0.323934		-0.00692			0.34329		0.449465
0.324042		-0.00739			0.343407		0.448174
0.324167		-0.00832			0.343529		0.445346
0.32428		-0.00876			0.343633		0.445307
0.324376		-0.0071			0.343724		0.443896
0.324464		-0.00451			0.343833		0.441701
0.324567		-0.00626			0.343937		0.438917
0.324665		-0.00703			0.344022		0.438712
0.324775		-0.00944			0.344088		0.438358
0.324866		-0.01093			0.344207		0.437549
0.324951		-0.01236			0.344319		0.436337
0.325071		-0.01251			0.344434		0.436757
0.325187		-0.0141			0.344546		0.435603
0.325309		-0.01767			0.344639		0.433829
0.325432		-0.01757			0.344734		0.431066
0.325538		-0.01812			0.344829		0.429121
0.325638		-0.01704			0.344977		0.428846
0.325737		-0.0183			0.345096		0.428874
0.325836		-0.01831			0.345186		0.429113
0.32593		-0.02025			0.345298		0.428326
0.326016		-0.02227			0.345398		0.428426
0.326094		-0.02146			0.3455		0.427623
0.326175		-0.02257			0.345582		0.429092
0.326271		-0.02433			0.345704		0.427737
0.326382		-0.02352			0.345806		0.425791
0.326498		-0.02183			0.345894		0.426263
0.326603		-0.02212			0.346003		0.424374
0.326705		-0.02402			0.346117		0.423562
0.326828		-0.02539			0.346235		0.422931
0.326935		-0.02529			0.346362		0.421502
0.327045		-0.02437			0.346446		0.419073
0.327173		-0.02296			0.346511		0.417788
0.32727		-0.02196			0.3466		0.415392
0.327373		-0.02062			0.346717		0.413527
0.327476		-0.02042			0.346813		0.408806
0.327596		-0.0232			0.346904		0.405542
0.327666		-0.02336			0.347017		0.401917
0.327741		-0.02463			0.347154		0.399795
0.32782		-0.02365			0.347278		0.400437
0.327912		-0.02226			0.347384		0.396132
0.328008		-0.02401			0.347481		0.393769
0.3281		-0.02356			0.347577		0.39235
0.328181		-0.02458			0.347693		0.388034
0.328265		-0.02721			0.347786		0.386489
0.328374		-0.02617			0.347915		0.384233
0.328477		-0.02564			0.34803		0.381592
0.328582		-0.02446			0.348132		0.380086
0.328691		-0.02216			0.348225		0.376197
0.328813		-0.02304			0.348314		0.374944
0.32892		-0.02343			0.348439		0.373491
0.32903		-0.02192			0.348532		0.371445
0.329129		-0.02222			0.348647		0.369111
0.329216		-0.02416			0.348784		0.365379
0.329328		-0.02593			0.348881		0.363154
0.329427		-0.02418			0.348962		0.360213
0.329517		-0.0216			0.34904		0.355852
0.329596		-0.01989			0.349141		0.353794
0.329676		-0.02018			0.349231		0.354011
0.32977		-0.01809			0.349333		0.35476
0.329868		-0.01626			0.349438		0.352983
0.329996		-0.01619			0.349566		0.352043
0.330079		-0.0166			0.349667		0.351156
0.330154		-0.01579			0.349771		0.348189
0.330266		-0.01409			0.349871		0.34561
0.330359		-0.01268			0.350027		0.344324
0.330469		-0.0083			0.350139		0.344032
0.330586		-0.00622			0.350255		0.343773
0.330685		-0.00702			0.350344		0.344213
0.330784		-0.00689			0.350444		0.340777
0.33087		-0.00546			0.350549		0.337594
0.330973		-0.00431			0.350642		0.337967
0.331059		-0.00671			0.35076		0.335203
0.331162		-0.00631			0.350877		0.332324
0.331265		-0.00553			0.350987		0.330807
0.331387		-0.00773			0.351077		0.329524
0.331522		-0.0075			0.351181		0.32626
0.33163		-0.00842			0.351281		0.325595
0.331745		-0.0104			0.351384		0.323226
0.331838		-0.00842			0.351446		0.322334
0.331931		-0.00945			0.351517		0.319906
0.332014		-0.00666			0.351637		0.318073
0.332151		-0.0053			0.35174		0.31675
0.332264		-0.00154			0.351865		0.313763
0.332371		-0.00329			0.351979		0.314031
0.332447					0.352086		0.311885
0.332526		0.000505			0.352192		0.310526
0.332602		0.00222			0.352297		0.312484
0.332674		0.001341			0.352389		0.310667
0.332754		0.000206			0.352461		0.307797
0.332864		0.001346			0.352545		0.306177
0.332944		0.002881			0.352656		0.304055
0.333041		0.003017			0.35275		0.301817
0.333128		0.002664			0.352855		0.299101
0.333234		0.004125			0.352967		0.297532
0.333347		0.004731			0.353072		0.295854
0.333441		0.007684			0.353182		0.29178
0.333539		0.008823			0.35328		0.28853
0.333634		0.01072			0.353387		0.287005
0.333723		0.011907			0.353484		0.284757
0.333821		0.013164			0.353582		0.280821
0.333914		0.015781			0.353678		0.27714
0.334015		0.015285			0.353773		0.273301
0.334132		0.016048			0.353856		0.269157
0.33423		0.015784			0.35396		0.267619
0.334326		0.016828			0.35406		0.266885
0.334427		0.0161			0.354158		0.267993
0.33453		0.013384			0.354261		0.270351
0.334629		0.016644			0.354366		0.269645
0.334713		0.016705			0.354461		0.265869
0.334798		0.017696			0.354531		0.263542
0.33489		0.017056			0.354624		0.260925
0.334983		0.017377			0.354739		0.261282
0.335066		0.015851			0.354836		0.258017
0.335153		0.016866			0.354932		0.255482
0.335241		0.017825			0.355029		0.252525
0.33533		0.01658			0.355123		0.248598
0.335415		0.015518			0.355203		0.246765
0.335508		0.014668			0.355275		0.244009
0.335599		0.015782			0.355369		0.239633
0.3357		0.012172			0.355473		0.23872
0.335818		0.014002			0.35558		0.234653
0.335921		0.012648			0.355684		0.230399
0.33601		0.010714			0.355811		0.22789
0.336103		0.008697			0.355911		0.223757
0.336205		0.007882			0.356051		0.221444
0.336327		0.00837			0.35618		0.217217
0.336426		0.008321			0.356298		0.211428
0.336534		0.007132			0.356395		0.206457
0.336658		0.006279			0.356479		0.201691
0.336757		0.00506			0.356597		0.199066
0.336828		0.00476			0.356727		0.195625
0.336915		0.00582			0.356826		0.192155
0.336995		0.003426			0.356897		0.189783
0.337086		0.001856			0.356975		0.185651
0.337189		0.001489			0.357064		0.179483
0.33727		0.002222			0.357162		0.176138
0.337345		0.003317			0.357244		0.172001
0.337437		0.004656			0.357324		0.168245
0.337539		0.003202			0.35741		0.166237
0.337658		0.003203			0.357511		0.160377
0.337761		0.002537			0.357622		0.156485
0.337855		0.002644			0.357733		0.150497
0.337944		0.002434			0.357823		0.147965
0.338027		0.003445			0.357922		0.146912
0.338103		0.006356			0.358012		0.142464
0.338178		0.007793			0.358101		0.137539
0.338261		0.007623			0.35821		0.133433
0.33834		0.007923			0.358334		0.129367
0.338447		0.009786			0.358408		0.127125
0.338547		0.010525			0.358499		0.124334
0.338636		0.010881			0.3586		0.120813
0.338697		0.009995			0.358689		0.118455
0.338769		0.010033			0.358763		0.11476
0.338852		0.00971			0.358842		0.114659
0.338946		0.011255			0.358934		0.111188
0.339033		0.011452			0.359025		0.107595
0.339137		0.01018			0.359127		0.106337
0.339236		0.009088			0.359221		0.102393
0.339344		0.009238			0.359311		0.099587
0.339452		0.008741			0.359442		0.0963706
0.339545		0.008769			0.359538		0.0945007
0.339655		0.009336			0.359632		0.0907299
0.339761		0.008345			0.359723		0.0869759
0.339855		0.008591			0.359823		0.0854289
0.339948		0.008629			0.359912		0.0843299
0.340048		0.009319			0.360015		0.0814868
0.340144		0.005291			0.360148		0.0752587
0.340233		0.002321			0.360237		0.0709693
0.340339		0.000487			0.360341		0.068395
0.340455		0.000849			0.360435		0.0652876
0.340573		0.001294			0.360558		0.0631753
0.340669		0.001552			0.360637		0.0583934
0.340763		0.002522			0.360728		0.0558239
0.340848		0.003257			0.360837		0.0520572
0.34094		0.00402			0.36093		0.0478719
0.341036		0.005349			0.361038		0.0472798
0.341135		0.004275			0.361124		0.0471927
0.341241		0.006			0.361203		0.0435686
0.341329		0.006342			0.361285		0.0441993
0.341397		0.005833			0.361412		0.0404972
0.341474		0.006889			0.361531		0.0388063
0.341568		0.006849			0.361628		0.0383839
0.341655		0.00625			0.361709		0.0350416
0.341762		0.003042			0.361814		0.033188
0.341872		0.00426			0.361958		0.0310441
0.341944		0.003928			0.362052		0.0282667
0.342017		0.001607			0.362148		0.028281
0.342117		-0.00083			0.362244		0.0249043
0.342227		-0.00279			0.362339		0.0228764
0.342336		-0.00198			0.362413		0.0215105
0.342424					0.362489		0.0190697
0.342507		0.000959			0.362585		0.016202
0.342589		0.000433			0.362666		0.0140682
0.342676		0.000833			0.362745		0.0139018
0.342757		0.001721			0.362851		0.0124922
0.342852		-0.00026			0.362958		0.0120655
0.342942		-0.00151			0.363063		0.0112862
0.343017		-0.00252			0.363161		0.0109458
0.343081		-0.00629			0.363249		0.0104322
0.343167		-0.00637			0.363352		0.0112544
0.343242		-0.00742			0.363456		0.011788
0.343342		-0.00896			0.363554		0.0109335
0.343449		-0.0078			0.363663		0.0119326
0.343557		-0.00813			0.363733		0.0139569
0.343647		-0.00963			0.363844		0.0140762
0.343715		-0.01233			0.363922		0.0113155
0.343791		-0.01163			0.363981		0.00837447
0.343891		-0.01215			0.364073		0.00416205
0.343973		-0.01335			0.364179		0.00298511
0.344074		-0.01263			0.36429		0.00333252
0.344173		-0.01188			0.364395		0.00261601
0.344286		-0.0123			0.364485		0.000979485
0.344388		-0.01361			0.364644		-0.00130497
0.344474		-0.01484			0.364767		-0.00127924
0.344577		-0.01513			0.364861		-0.00231704
0.344658		-0.01638			0.364966		-0.00145123
0.344745		-0.01811			0.365046		-0.0013261
0.344833		-0.01817			0.365136		-0.00182467
0.344916		-0.01737			0.365237		-0.00256081
0.345017		-0.01954			0.365332		-0.00372021
0.345112		-0.01969			0.365423		-0.00623365
0.34519		-0.02105			0.36552		-0.00475686
0.345287		-0.02077			0.3656		-0.00352888
0.345378		-0.02103			0.365673		-0.00368954
0.345468		-0.02111			0.365775		-0.00444701
0.345541		-0.01981			0.365881		-0.00560477
0.345618		-0.021			0.365972		-0.00629749
0.345717		-0.02457			0.366048		-0.00482627
0.345793		-0.02517			0.366148		-0.00714012
0.345898		-0.02396			0.366245		-0.00664491
0.345987		-0.02313			0.366331		-0.00775619
0.346108		-0.02285			0.366412		-0.00801812
0.346223		-0.02162			0.366482		-0.008573
0.346312		-0.02029			0.366565		-0.0120958
0.346399		-0.02113			0.366648		-0.014461
0.34647		-0.02187			0.36672		-0.0139605
0.346554		-0.02297			0.36681		-0.0145971
0.346633		-0.02323			0.366931		-0.013843
0.346711		-0.02546			0.367032		-0.0133418
0.346798		-0.02492			0.367143		-0.0161329
0.346904		-0.02348			0.367252		-0.017452
0.347003		-0.02213			0.367351		-0.0176906
0.347082		-0.02			0.367426		-0.0159272
0.347172		-0.01778			0.367523		-0.0180729
0.347261		-0.01758			0.367633		-0.0196053
0.34735		-0.01794			0.367734		-0.0199501
0.347425		-0.017			0.367816		-0.0203002
0.347503		-0.01886			0.367884		-0.0196414
0.347592		-0.01764			0.367959		-0.0214636
0.347696		-0.02101			0.368036		-0.0212582
0.34781		-0.0217			0.368145		-0.0218193
0.347931		-0.02156			0.368224		-0.02276
0.34802		-0.02151			0.368287		-0.0240385
0.348104		-0.02098			0.368363		-0.0243494
0.348182		-0.01885			0.368462		-0.0258712
0.348269		-0.01854			0.368545		-0.0277426
0.348357		-0.01909			0.36862		-0.02585
0.348438		-0.01814			0.368694		-0.0278743
0.348511		-0.01794			0.368822		-0.0269308
0.34858		-0.01761			0.368917		-0.0262184
0.348661		-0.01497			0.369035		-0.0287926
0.348764		-0.01446			0.369124		-0.0316139
0.348863		-0.0162			0.369204		-0.0347207
0.348955		-0.01401			0.369306		-0.0369042
0.349051		-0.0134			0.369401		-0.0384385
0.349144		-0.01497			0.369494		-0.0389383
0.349222		-0.01368			0.369589		-0.0379941
0.349302		-0.01271			0.369699		-0.035744
0.349419		-0.01191			0.369776		-0.0362232
0.349484		-0.00984			0.369876		-0.0392471
0.349564		-0.01103			0.369972		-0.0398033
0.349661		-0.01282			0.370068		-0.04023
0.349753		-0.01511			0.370168		-0.0377588
0.349841		-0.01471			0.370269		-0.0379021
0.349933		-0.01373			0.37036		-0.0368971
0.350035		-0.01491			0.370437		-0.0338601
0.350104		-0.01393			0.370537		-0.0362214
0.350184		-0.01342			0.370642		-0.0379574
0.350265		-0.01492			0.370705		-0.0396939
0.350346		-0.01425			0.370792		-0.0405554
0.350436		-0.01355			0.3709		-0.0400404
0.350536		-0.01391			0.371003		-0.040102
0.350622		-0.0155			0.371066		-0.0431377
0.350688		-0.0145			0.371139		-0.0414101
0.350784		-0.01478			0.371244		-0.040164
0.35087		-0.0136			0.371345		-0.0407929
0.350987		-0.01359			0.371428		-0.0402374
0.351071		-0.0123			0.371522		-0.0429788
0.351154		-0.0107			0.371607		-0.043876
0.351229		-0.00576			0.371689		-0.0442863
0.351303		-0.0048			0.371784		-0.0423162
0.351365		-0.00783			0.371883		-0.0416233
0.351448		-0.00795			0.371957		-0.0412868
0.351534		-0.00674			0.372073		-0.0406202
0.35161		-0.00606			0.372195		-0.0391233
0.35169		-0.00678			0.372297		-0.0377456
0.351776		-0.00512			0.372389		-0.0383441
0.351875		-0.00291			0.372466		-0.0370899
0.351995		-0.00155			0.372558		-0.036049
0.352096		0.001601			0.372638		-0.0377633
0.352194		0.002625			0.37271		-0.0395267
0.352273		0.002612			0.372788		-0.0412695
0.352359		0.002325			0.372878		-0.0414893
0.352446		0.000855			0.372977		-0.0425028
0.352526		-0.0005			0.373102		-0.0415353
0.3526		0.002089			0.373197		-0.0414083
0.352675		0.006204			0.373309		-0.0403405
0.352762		0.009252			0.373389		-0.0384867
0.352855		0.01006			0.373471		-0.0374743
0.352933		0.010038			0.373554		-0.0366077
0.35302		0.007864			0.37364		-0.0363175
0.353116		0.005644			0.373739		-0.0353327
0.353211		0.004696			0.37382		-0.0324699
0.353296		0.004863			0.373896		-0.0331294
0.353364		0.005036			0.374012		-0.0337473
0.353437		0.004567			0.374109		-0.0332525
0.353518		0.004406			0.374199		-0.0336818
0.353609		0.006063			0.374292		-0.0344455
0.353684		0.00544			0.374391		-0.0350486
0.353756		0.003171			0.374496		-0.0341556
0.353853		0.004264			0.374588		-0.034158
0.353946		0.003231			0.374657		-0.0338173
0.35403		0.001507			0.374731		-0.0323593
0.35411		0.001349			0.374832		-0.0316026
0.354218		0.000314			0.37491		-0.032848
0.354304		-0.0001			0.374979		-0.0316676
0.354388		-0.00081			0.375064		-0.0317445
0.354468		-0.00126			0.375175		-0.0284349
0.354536		0.001871			0.375272		-0.0280104
0.354631		0.002477			0.375373		-0.0280176
0.354723		0.002785			0.375438		-0.0264758
0.354815		0.002923			0.375526		-0.0293233
0.354899		0.001357			0.375603		-0.0295609
0.35499		0.001141			0.375711		-0.0283168
0.355076		0.002434			0.3758		-0.0292529
0.35517		0.003591			0.375888		-0.0271556
0.355263		0.003036			0.375992		-0.0252103
0.355343		0.002791			0.376068		-0.0233528
0.355434		0.003394			0.376116		-0.0230408
0.355542		0.004977			0.376199		-0.0228383
0.355647		0.005831			0.376305		-0.0202786
0.355715		0.007231			0.376383		-0.0190631
0.355799		0.005968			0.376493		-0.0178049
0.355907		0.004948			0.376567		-0.0177828
0.356001		0.004778			0.37666		-0.0192869
0.356075		0.004638			0.37676		-0.0178756
0.356148		0.004734			0.376843		-0.0186627
0.356246		0.006085			0.376922		-0.0176033
0.356336		0.007295			0.376981		-0.0167377
0.356426		0.00795			0.377091		-0.0143471
0.35651		0.007495			0.377213		-0.0155427
0.356571		0.007339			0.377316		-0.0168353
0.356654		0.005921			0.377383		-0.016453
0.356732		0.004291			0.377475		-0.0188396
0.356841		0.003199			0.377558		-0.0199521
0.35692		0.002675			0.377643		-0.0217439
0.357015		0.0036			0.377732		-0.0219065
0.357099		0.005052			0.377808		-0.0253555
0.357182		0.00701			0.377904		-0.025389
0.357267		0.006825			0.377995		-0.025545
0.35735		0.008303			0.37808		-0.0271744
0.357429		0.006667			0.378161		-0.0259977
0.357522		0.006619			0.378243		-0.0238324
0.357602		0.008256			0.378332		-0.0188327
0.35767		0.007283			0.378445		-0.0181058
0.357738		0.006224			0.37852		-0.0187842
0.35783		0.008346			0.378641		-0.0181965
0.357907		0.005234			0.378738		-0.018286
0.35799		0.005092			0.378822		-0.0214276
0.358082		0.004617			0.378928		-0.0224457
0.358163		0.003486			0.379011		-0.0212169
0.358249		0.002913			0.379083		-0.0197329
0.358319		0.00366			0.379149		-0.01772
0.358423		0.00419			0.379249		-0.0207265
0.358507		0.003689			0.379345		-0.0194655
0.358589		0.001881			0.37944		-0.0215381
0.35866		0.003638			0.379509		-0.025263
0.358729		0.002305			0.379584		-0.0239526
0.3588		0.001171			0.379644		-0.0252742
0.35888		-0.0005			0.379739		-0.021414
0.358957		0.002325			0.379834		-0.0220877
0.359068		0.001748			0.379945		-0.0217389
0.359156		0.003992			0.380015		-0.0221597
0.359253		0.003805			0.380105		-0.019834
0.359325		0.003858			0.380211		-0.0223204
0.359428		0.006532			0.380304		-0.0209127
0.359512		0.007854			0.3804		-0.0211231
0.359588		0.008253			0.380505		-0.0203723
0.35968		0.006424			0.380598		-0.0190597
0.359763		0.005805			0.380671		-0.0169611
0.359846		0.003752			0.380745		-0.0151089
0.359924		0.006321			0.380848		-0.0161284
0.360014		0.008031			0.380963		-0.0162497
0.36009		0.007549			0.381047		-0.0160154
0.360161		0.006231			0.381131		-0.0169939
0.360226		0.006845			0.381191		-0.0166461
0.360318		0.00796			0.381267		-0.0175428
0.360396		0.005871			0.381365		-0.0170285
0.360466		0.003465			0.381443		-0.017342
0.36055		0.001972			0.381533		-0.0196412
0.360622		0.001944			0.381612		-0.019282
0.360697		-0.00043			0.381696		-0.0185282
0.360776		0.002528			0.381774		-0.0180205
0.360852		0.003397			0.381852		-0.0174255
0.360938		0.00545			0.381927		-0.0157216
0.361014		0.0043			0.382034		-0.0160166
0.361083		0.002434			0.382109		-0.0158981
0.361164		0.002372			0.382198		-0.016075
0.361237		0.000249			0.38229		-0.0168525
0.361317		0.00035			0.382374		-0.0173019
0.361418		0.000139			0.382465		-0.0194239
0.361517		0.001288			0.382574		-0.0202132
0.361612		0.003283			0.382634		-0.020246
0.361708		0.002393			0.382709		-0.0209936
0.361782		0.002362			0.3828		-0.0199172
0.361847		0.00357			0.382897		-0.0186219
0.361927		0.001433			0.38297		-0.0200021
0.362007		0.000875			0.383072		-0.0195318
0.362095		0.000597			0.383162		-0.0165958
0.362181		0.003027			0.383226		-0.0160369
0.36228		0.002562			0.383308		-0.0148038
0.362367		0.000174			0.383377		-0.0119469
0.362453		0.000658			0.383458		-0.0108305
0.362532		0.001568			0.383548		-0.0135639
0.362613		0.000932			0.38362		-0.0127987
0.36272		0.002043			0.383716		-0.00985834
0.362791		0.004873			0.383793		-0.00913008
0.362875		0.005046			0.383865		-0.00942693
0.362952		0.006415			0.383935		-0.00924713
0.363036		0.004007			0.384002		-0.0107627
0.363114		0.002329			0.384105		-0.00996928
0.363185		0.002246			0.384214		-0.0124018
0.363269		0.001054			0.384288		-0.00968376
0.363354		0.002364			0.384367		-0.00905018
0.363424		-0.00058			0.384468		-0.00963756
0.363497		-0.00164			0.384544		-0.00713604
0.363568		-0.00196			0.384639		-0.00707153
0.363654		0.000834			0.384723		-0.00728418
0.36375		0.001741			0.384794		-0.00646869
0.363845		0.002361			0.384885		-0.00543271
0.363932		0.004219			0.385003		-0.00471428
0.364021		0.004036			0.385088		-0.00653422
0.364106		0.004955			0.385168		-0.00525173
0.364195		0.00719			0.385244		-0.00617473
0.364266		0.007323			0.385344		-0.00669865
0.364324		0.007418			0.385424		-0.00272496
0.364391		0.007898			0.385504		-0.00236348
0.364465		0.006024			0.385582		-0.00130691
0.364526		0.002878			0.385662		0.000173047
0.364588		0.004184			0.385736		-0.00280227
0.364658		0.000337			0.385853		-0.00305082
0.364757		-0.00024			0.385951		-0.00282077
0.364846		-0.00137			0.386021		-0.00147686
0.364941		-0.00057			0.386098		-0.00223755
0.365027		-0.00011			0.386182		-0.0010001
0.36511		0.000483			0.386267		0.000873062
0.365187		0.000613			0.386371		0.00296513
0.365269		0.000608			0.386438		0.00493046
0.365342		-0.00152			0.386522		0.00625936
0.365425		-0.0034			0.386608		0.00803063
0.365499		-0.00667			0.386696		0.00823459
0.365564		-0.00694			0.386764		0.00625489
0.365642		-0.00719			0.386826		0.00638659
0.365733		-0.00921			0.386896		0.0061551
0.365815		-0.01116			0.386989		0.00484872
0.365898		-0.01165			0.387089		0.00513696
0.366004		-0.01244			0.387175		0.0055465
0.366088		-0.01388			0.387275		0.00332805
0.366152		-0.01422			0.387351		0.00231169
0.366239		-0.01422			0.387441		0.00241507
0.366314		-0.01279			0.38754		0.00461973
0.366422		-0.01114			0.387603		0.00279794
0.366503		-0.00878			0.387678		0.00374211
0.366584		-0.00629			0.387747		0.0012978
0.366672		-0.00607			0.387821		0.00385382
0.366746		-0.00396			0.387905		0.00183469
0.366835		-0.00504			0.388005		0.00217081
0.366914		-0.00442			0.388075		0.00311505
0.366978		-0.00313			0.388162		0.00324261
0.367035		-0.00233			0.388254		0.00571631
0.36711		0.000859			0.38834		0.00332353
0.367183		-0.00117			0.388438		0.00318041
0.36726		0.000622			0.388518		0.00147422
0.367381		-0.00172			0.388598		0.0024354
0.367483		-0.00064			0.388683		0.00279588
0.367567		0.000549			0.388757		0.00350188
0.36765		0.000332			0.388824		0.00254174
0.36771		0.001289			0.388884		0.00443882
0.367782		0.001224			0.388991		0.00406134
0.367847		0.003772			0.389086		0.00476573
0.367961		0.003625			0.389185		0.00191123
0.368043		0.00433			0.389266		0.000899678
0.368127		0.001059			0.389365		0.000383205
0.368206		0.002467			0.389484		-0.00187506
0.368278		0.003518			0.38959		-0.00243391
0.368357		0.004391			0.389675		-0.000758083
0.368435		0.005266			0.389745		-0.00252683
0.368531		0.003326			0.389852		-0.00380059
0.368609		0.004481			0.389934		-0.00746512
0.368689		0.005484			0.39		-0.00887021
0.368762		0.008254			0.390088		-0.00658759
0.368839		0.007929			0.390164		-0.00571546
0.368915		0.009929			0.390235		-0.00527935
0.368988		0.010287			0.390332		-0.00375862
0.36906		0.010822			0.390425		-0.00493145
0.369125		0.00985			0.390498		-0.00610138
0.369202		0.010736			0.390565		-0.00619541
0.369265		0.013623			0.390646		-0.00872538
0.369369		0.013658			0.390718		-0.0113433
0.369447		0.013219			0.390788		-0.012009
0.369522		0.014635			0.39088		-0.0117662
0.369598		0.01403			0.390957		-0.0111108
0.369686		0.015234			0.391054		-0.0101506
0.369779		0.015651			0.391142		-0.00974069
0.369863		0.016333			0.391216		-0.00903787
0.369953		0.015853			0.391281		-0.00747532
0.370028		0.014512			0.391358		-0.00705629
0.370101		0.016177			0.391463		-0.00597064
0.370176		0.018506			0.391569		-0.00546059
0.370242		0.020552			0.391647		-0.00746385
0.370322		0.018679			0.391736		-0.00511777
0.370384		0.019973			0.391818		-0.00610131
0.370444		0.021568			0.391918		-0.00530167
0.370525		0.021199			0.392002		-0.00481346
0.370606		0.021061			0.392093		-0.00310206
0.370688		0.022167			0.392183		-0.00310679
0.370778		0.018999			0.392266		-0.00625952
0.370866		0.017812			0.392326		-0.00796452
0.370962		0.0158			0.392382		-0.00774391
0.371048		0.013049			0.392452		-0.00913353
0.371129		0.011897			0.392539		-0.0100712
0.371202		0.012474			0.392608		-0.0115473
0.371281		0.012718			0.392683		-0.00883987
0.371355		0.014515			0.392747		-0.00817572
0.371427		0.01476			0.392816		-0.00877821
0.371501		0.015677			0.392908		-0.00749439
0.371575		0.016663			0.392996		-0.00752862
0.371656		0.015343			0.393068		-0.00643013
0.37172		0.014955			0.393136		-0.00550699
0.371793		0.01514			0.39322		-0.0052098
0.371882		0.014825			0.393325		-0.0052684
0.371939		0.011496			0.393421		-0.00549631
0.372002		0.010033			0.393517		-0.00417152
0.372085		0.007603			0.393616		-0.0029695
0.372149		0.003584			0.393683		-0.000604479
0.372233		0.00209			0.393765		0.00108318
0.372298		-0.00127			0.393845		-0.00153424
0.372366		-0.00434			0.393937		-0.00340545
0.372433		-0.00581			0.394016		-0.00482178
0.372496		-0.00688			0.394088		-0.00629874
0.372586		-0.00961			0.394167		-0.00484827
0.372679		-0.01256			0.394227		-0.00538283
0.37274		-0.01089			0.394312		-0.00433179
0.372821		-0.01143			0.394398		-0.0050148
0.372916		-0.01097			0.394474		-0.00471384
0.37301		-0.01061			0.394535		-0.00550824
0.373101		-0.01077			0.394605		-0.00628804
0.373167		-0.01154			0.394673		-0.00834694
0.373238		-0.01403			0.394749		-0.00943741
0.373313		-0.01522			0.394832		-0.0109871
0.373391		-0.01575			0.394907		-0.0122336
0.373473		-0.01323			0.394994		-0.0132276
0.373551		-0.01407			0.395096		-0.00988736
0.373634		-0.01321			0.395183		-0.00891125
0.373709		-0.01232			0.395265		-0.00976109
0.373788		-0.00962			0.395327		-0.0117392
0.373871		-0.00832			0.395418		-0.0127489
0.37395		-0.00687			0.395512		-0.0143593
0.374028		-0.00644			0.395576		-0.0124587
0.374103		-0.00379			0.395654		-0.0116397
0.374172		-0.00215			0.395728		-0.0105467
0.374244		-0.00375			0.395793		-0.011796
0.374329		-0.00626			0.39589		-0.00749219
0.374407		-0.0051			0.395974		-0.00839062
0.374491		-0.00558			0.396057		-0.00678603
0.374568		-0.00389			0.396136		-0.0087212
0.374642		-0.00477			0.39622		-0.00811797
0.374705		-0.00618			0.396297		-0.00627724
0.374777		-0.00717			0.396393		-0.00501957
0.374827		-0.01072			0.396466		-0.00447099
0.3749		-0.00925			0.39655		-0.00740849
0.374982		-0.00926			0.396628		-0.00620079
0.375066		-0.00733			0.396701		-0.00605334
0.375143		-0.00565			0.396795		-0.00471147
0.375215		-0.00206			0.396857		-0.00664968
0.375281		-0.00171			0.39692		-0.00853942
0.375338		-0.00267			0.397005		-0.0077283
0.37541		0.00038			0.397113		-0.00643718
0.375499		0.001298			0.397201		-0.0065523
0.375591		0.002061			0.397267		-0.00646549
0.37567		0.003158			0.397349		-0.00961189
0.375744		0.004475			0.397426		-0.00710535
0.375809		0.007854			0.397517		-0.00660035
0.375881		0.009903			0.397613		-0.00701285
0.375965		0.010337			0.397695		-0.00674157
0.376032		0.011276			0.397768		-0.0053723
0.376103		0.012984			0.397849		-0.00485107
0.376174		0.01095			0.397928		-0.00429929
0.37624		0.010641			0.398003		-0.0046411
0.376324		0.012055			0.398083		-0.00194132
0.376408		0.015112			0.398152		-0.00136449
0.376498		0.014901			0.398243		-0.000721752
0.376575		0.016397			0.398323		0.000295339
0.376663		0.018722			0.39841		-0.00360229
0.376753		0.02039			0.398472		-0.00468237
0.376825		0.021224			0.398534		-0.00304347
0.376893		0.022226			0.398612		-3.18263e-05
0.376968		0.023002			0.398703		-0.00154002
0.37705		0.021763			0.398773		0.00124852
0.377118		0.022484			0.398839		0.00497107
0.377192		0.025993			0.398904		0.00567524
0.377263		0.025744			0.398958		0.00576976
0.377358		0.026898			0.399008		0.00849344
0.377435		0.025965			0.399093		0.0105788
0.377506		0.02594			0.399176		0.012029
0.377578		0.025773			0.399283		0.0102526
0.377667		0.026913			0.399368		0.0107339
0.377746		0.028199			0.399423		0.0110447
0.377812		0.030231			0.399484		0.0109182
0.37788		0.029509			0.399573		0.00867222
0.377945		0.02969			0.399672		0.00869001
0.378022		0.031311			0.399766		0.0060295
0.378137		0.030398			0.399855		0.00476927
0.378216		0.029618			0.399933		0.00324667
0.378306		0.029029			0.40001		0.00259321
0.3784		0.027454			0.400081		0.00269452
0.378476		0.024982			0.400152		0.000631573
0.378556		0.025089			0.400228		0.00163061
0.378658		0.022821			0.400298		0.00291782
0.378757		0.021544			0.400378		0.0032059
0.378831		0.022171			0.400451		0.00256052
0.378902		0.020159			0.400532		0.00281371
0.378989		0.019473			0.400592		0.00480959
0.379061		0.016744			0.40068		0.00374786
0.379117		0.012279			0.400768		0.00220729
0.379189		0.008577			0.400866		0.00248629
0.379267		0.007095			0.400964		0.00236025
0.379334		0.003981			0.401035		0.00119554
0.379404		0.002958			0.401125		-0.000416452
0.37949		-0.00085			0.401241		0.000882999
0.379552		-0.00407			0.401327		-4.57387e-05
0.379623		-0.00753			0.401412		-0.00157175
0.379689		-0.00897			0.401492		-0.0023788
0.379766		-0.0114			0.401573		-0.00272591
0.379838		-0.01277			0.401632		-0.00684702
0.379902		-0.01317			0.401712		-0.00854142
0.379989		-0.01548			0.401804		-0.0103795
0.38006		-0.01726			0.401877		-0.0112013
0.380118		-0.01694			0.401946		-0.0114975
0.380195		-0.01843			0.402007		-0.0118894
0.380245		-0.01839			0.40209		-0.0126161
0.380309		-0.01876			0.402165		-0.0118537
0.380363		-0.01522			0.402229		-0.0126302
0.380449		-0.0185			0.402298		-0.0149747
0.380525		-0.01743			0.402381		-0.0180466
0.380593		-0.02105			0.402455		-0.0184459
0.380656		-0.0209			0.402537		-0.0192267
0.380728		-0.02172			0.402619		-0.0197304
0.380804		-0.02262			0.402694		-0.0192564
0.380889		-0.02096			0.402765		-0.0202321
0.380948		-0.01937			0.402864		-0.0198454
0.381033		-0.01965			0.40294		-0.020849
0.381107		-0.02066			0.403028		-0.0180695
0.381195		-0.02256			0.403103		-0.019878
0.38126		-0.02217			0.403176		-0.0212038
0.381319		-0.02127			0.403252		-0.0208133
0.381386		-0.02101			0.403318		-0.019891
0.381478		-0.02295			0.403369		-0.0195582
0.381551		-0.02399			0.403431		-0.0189793
0.381622		-0.02353			0.403528		-0.0187728
0.381688		-0.02524			0.403617		-0.0189824
0.381751		-0.02609			0.403701		-0.0206324
0.381821		-0.02441			0.403802		-0.0212856
0.381898		-0.01952			0.40389		-0.0218888
0.38198		-0.01987			0.40395		-0.0226596
0.382078		-0.02293			0.404027		-0.024714
0.382145		-0.02312			0.404108		-0.0232445
0.382191		-0.02383			0.404184		-0.0242817
0.382265		-0.02012			0.404244		-0.0260019
0.382341		-0.01828			0.404301		-0.0272416
0.382418		-0.01312			0.404396		-0.029847
0.382499		-0.01276			0.40448		-0.0296217
0.38258		-0.01202			0.404578		-0.0296585
0.38264		-0.01072			0.404666		-0.0297978
0.382715		-0.01224			0.404757		-0.0295212
0.382787		-0.01287			0.404838		-0.0300175
0.382862		-0.01194			0.404907		-0.0290118
0.382918		-0.00847			0.40498		-0.0283204
0.382995		-0.00942			0.405057		-0.0304151
0.383103		-0.00948			0.40513		-0.0321147
0.383173		-0.0073			0.40521		-0.0318123
0.383231		-0.00623			0.405278		-0.0311591
0.383288		-0.00523			0.405361		-0.030353
0.383364		-0.00592			0.405437		-0.0308298
0.383452		-0.00522			0.405501		-0.029518
0.383535		-0.00256			0.405576		-0.0277147
0.383613		-0.00108			0.405663		-0.0266845
0.383689					0.405736		-0.0269229
0.383752		0.000769			0.405806		-0.0271465
0.383826		0.002522			0.405872		-0.0243039
0.38389		0.004037			0.40598		-0.0244049
0.383948		0.003256			0.406084		-0.0212156
0.384008		0.00402			0.406152		-0.0199315
0.384086		0.005694			0.40624		-0.0205107
0.384162		0.004599			0.406332		-0.0178983
0.384228		0.006244			0.406419		-0.0167992
0.384279		0.007358			0.40649		-0.0142237
0.384346		0.007356			0.406541		-0.0151413
0.384429		0.00725			0.406613		-0.0118938
0.384507		0.00963			0.406681		-0.0102485
0.384594		0.010795			0.40675		-0.0102458
0.384675		0.008807			0.406823		-0.00995394
0.384767		0.011174			0.406897		-0.00956622
0.384849		0.01088			0.40698		-0.00892562
0.384935		0.013779			0.407049		-0.00790467
0.385019		0.013874			0.407118		-0.00756716
0.385082		0.014478			0.407171		-0.00712861
0.385153		0.01553			0.407231		-0.0100057
0.385227		0.016155			0.407284		-0.0108127
0.38529		0.015643			0.407355		-0.0111467
0.385361		0.017609			0.407423		-0.0123221
0.385432		0.015013			0.40751		-0.0118374
0.385516		0.01382			0.407577		-0.0120743
0.38558		0.012948			0.407647		-0.00876872
0.385629		0.011075			0.407714		-0.00920914
0.385705		0.008786			0.407786		-0.00921148
0.385768		0.009241			0.407877		-0.00915782
0.385838		0.00746			0.407952		-0.00792459
0.385924		0.006571			0.408029		-0.00732163
0.38599		0.003631			0.408101		-0.00811671
0.386062		0.002036			0.408188		-0.00779536
0.386128		-0.00133			0.408253		-0.00603369
0.386206		-0.00434			0.408311		-0.00835469
0.386265		-0.00723			0.408384		-0.00862653
0.386319		-0.01159			0.408476		-0.00821917
0.386378		-0.01226			0.40856		-0.00895642
0.386459		-0.01129			0.408634		-0.00965656
0.38656		-0.01103			0.408707		-0.0121078
0.386657		-0.01057			0.408786		-0.0116015
0.386725		-0.01143			0.408856		-0.0109372
0.386803		-0.01123			0.408942		-0.0137617
0.386887		-0.01281			0.409024		-0.0154488
0.386961		-0.01239			0.409107		-0.0150263
0.387045		-0.00976			0.409181		-0.0163711
0.387115		-0.008			0.409276		-0.0168329
0.387173		-0.01003			0.409373		-0.0148472
0.387229		-0.00966			0.409432		-0.0127359
0.38729		-0.00849			0.409512		-0.00992007
0.387348		-0.00751			0.409585		-0.00936932
0.387423		-0.00885			0.409653		-0.00779942
0.387502		-0.00706			0.409719		-0.00490997
0.387565		-0.00596			0.409791		-0.00600229
0.387635		-0.00651			0.409864		-0.00615447
0.387696		-0.00755			0.409934		-0.00629682
0.387784		-0.00551			0.410006		-0.00250717
0.387845		-0.00699			0.410063		0.000304979
0.387915		-0.00441			0.410136		0.00254891
0.388008		-0.00425			0.410208		0.0037012
0.388087		-0.00314			0.410281		0.00468383
0.38816		-0.00102			0.410352		0.00466494
0.38824		-0.00302			0.410421		0.00435976
0.388312		-0.00128			0.410478		0.00374013
0.388384		-0.00131			0.410561		0.005528
0.388462		-0.00139			0.410634		0.00682303
0.388527		0.001087			0.410703		0.00823461
0.388591		-0.00024			0.410767		0.0093425
0.388672		-0.00251			0.410856		0.0123553
0.388761		-0.00327			0.410955		0.0119121
0.388832		-0.00428			0.411029		0.012055
0.388893		-0.002			0.4111		0.011513
0.388953		-0.00452			0.411172		0.00952223
0.389004		-0.00373			0.411276		0.00737617
0.389069		-0.00319			0.411354		0.00899687
0.38914		-0.0054			0.411417		0.00800145
0.389217		-0.00739			0.411509		0.00553742
0.389293		-0.00869			0.411585		0.00482591
0.389379		-0.00757			0.411653		0.00472163
0.389456		-0.00717			0.411733		0.00143832
0.389532		-0.00828			0.411821		0.00154171
0.389614		-0.00905			0.411887		0.0040881
0.38968		-0.00743			0.411961		0.00682676
0.389754		-0.00662			0.412067		0.00637836
0.389824		-0.00334			0.412153		0.00761136
0.389891		-0.00386			0.412229		0.00589151
0.389943		-0.00592			0.412296		0.00467184
0.390008		-0.00495			0.412372		0.00465448
0.390081		-0.00398			0.412426		0.00574972
0.390134		-0.00245			0.412479		0.00608797
0.390206		-0.0047			0.412542		0.0059844
0.390276		-0.00652			0.412616		0.00644032
0.390362		-0.00823			0.41269		0.00868936
0.390439		-0.01029			0.412754		0.0085416
0.390514		-0.01203			0.412815		0.011332
0.390589		-0.01226			0.41289		0.0114597
0.390648		-0.01369			0.412969		0.0133601
0.390701		-0.01305			0.413038		0.0131148
0.390766		-0.01585			0.413108		0.0146863
0.390839		-0.02014			0.413202		0.0124222
0.390917		-0.0219			0.413293		0.0145165
[truncated: 3,276 more rows]

## Sheet: Supplementary Table 3
Supplementary Table 3-cAMP
VIP2R	Log [PACAP27] (M)	WT						R26ECDA			F27ECDA			H28ECDA			R26ECDA+F27ECDA+H28ECDA			F79ECDA			Y111ECDA			D1161.29bA+E1171.30bA			K1191.32bA			Y1231.36bA			Y184ECL1A			D194ECL1A			W1993.26bA			L2093.36bF			N275ECL2A
	-6	3.35072e-08	3.70522e-08	3.09724e-08	3.37823e-08	3.37679e-08	2.7928e-08	2.76632e-08	3.72918e-08	2.96764e-08	3.56651e-08	4.68987e-08	3.33931e-08	3.41071e-08	4.45904e-08	2.60457e-08	3.60961e-08	3.18567e-08	3.19e-08	3.49744e-08	3.98251e-08	3.01578e-08	4.0929e-08	4.4274e-08	3.6157e-08	3.69248e-08	4.19844e-08	3.97397e-08	2.95192e-08	3.22488e-08	2.75263e-08	3.2201e-08	4.13319e-08	2.74468e-08	3.53506e-08	4.1097e-08	3.17098e-08	3.60151e-08	4.22838e-08	3.17178e-08	4.26151e-08	4.09676e-08	2.87955e-08	3.73074e-08	3.63954e-08	3.66362e-08	3.72665e-08	3.73096e-08	3.28758e-08
	-7	3.2581e-08	3.57744e-08	2.98929e-08	3.26647e-08	3.19448e-08	2.74681e-08	2.27112e-08	3.72918e-08	2.40619e-08	2.37935e-08	3.6157e-08	2.15507e-08	3.21928e-08	4.21064e-08	2.50961e-08	2.49736e-08	2.21561e-08	2.40036e-08	9.19879e-09	1.53997e-08	7.32451e-09	3.44009e-08	4.33215e-08	3.48033e-08	2.54544e-08	3.6999e-08	3.46525e-08	3.03839e-08	3.32805e-08	2.82787e-08	5.65567e-09	1.44802e-08	4.40613e-09	8.33117e-09	1.65282e-08	6.83341e-09	3.2006e-08	4.09418e-08	2.94723e-08	3.62999e-08	3.84882e-08	2.52663e-08	3.69247e-08	3.68441e-08	3.69618e-08	3.09724e-08	3.6341e-08	2.9314e-08
	-8	2.35315e-08	3.07462e-08	2.00302e-08	1.87123e-08	2.31506e-08	2.13964e-08	2.20425e-08	3.07851e-08	2.33143e-08	6.1471e-09	1.81845e-08	5.50378e-09	2.10953e-08	3.32016e-08	1.44387e-08	3.57757e-09	4.05473e-09	6.09052e-09	2.2334e-09	3.25941e-09	1.51389e-09	1.23008e-08	2.85394e-08	2.00234e-08	7.44014e-09	1.78629e-08	1.61025e-08	2.05078e-08	2.18095e-08	1.95118e-08	1.77393e-09	2.95245e-09	1.08388e-09	2.09226e-09	2.82276e-09	1.50914e-09	1.58235e-08	2.89152e-08	1.89515e-08	2.08122e-08	2.45586e-08	1.44613e-08	3.58012e-08	3.48863e-08	3.54905e-08	1.77588e-08	2.24634e-08	1.41882e-08
	-9	8.40142e-09	1.07763e-08	6.95933e-09	5.92258e-09	8.09813e-09	7.27833e-09	4.55111e-09	1.51662e-08	1.24061e-08	2.15174e-09	5.41727e-09	1.93698e-09	7.02054e-09	1.31076e-08	3.28189e-09	9.9838e-10	1.01228e-09	1.20859e-09	1.77119e-09	2.07811e-09	9.91067e-10	3.35901e-09	8.24067e-09	4.70253e-09	2.16533e-09	3.76977e-09	2.55004e-09	5.19643e-09	1.29307e-08	1.2064e-08	1.33262e-09	1.73465e-09	7.85416e-10	1.5888e-09	1.84179e-09	1.17377e-09	4.31559e-09	1.05344e-08	4.3877e-09	5.2363e-09	6.59141e-09	1.88932e-09	1.46623e-08	1.68181e-08	1.9546e-08	3.2049e-09	4.89378e-09	2.94788e-09
	-10	1.89161e-09	2.91946e-09	1.70023e-09	1.32372e-09	1.96861e-09	1.64227e-09	1.37603e-09	1.72281e-09	1.92675e-09	1.08545e-09	2.66597e-09	1.02995e-09	1.28674e-09	2.10673e-09	8.56085e-10	6.4344e-10	8.05053e-10	6.64778e-10	1.17515e-09	1.46139e-09	7.6445e-10	1.27919e-09	1.88807e-09	1.0777e-09	1.10648e-09	1.56016e-09	1.00951e-09	1.15251e-09	2.23678e-09	2.20621e-09	1.09107e-09	1.27205e-09	6.52496e-10	1.18612e-09	1.43679e-09	8.90793e-10	1.82228e-09	2.21214e-09	1.25924e-09	1.43128e-09	1.66496e-09	8.91823e-10	3.33436e-09	3.48461e-09	4.04968e-09	1.1755e-09	1.60115e-09	9.8617e-10
	-11	1.04354e-09	1.45999e-09	1.10675e-09	8.81098e-10	1.11791e-09	6.59592e-10	8.62902e-10	9.94053e-10	9.81768e-10	1.01287e-09	2.55305e-09	1.03385e-09	9.4972e-10	1.78061e-09	6.41102e-10	5.99496e-10	8.53751e-10	6.01307e-10	1.22454e-09	1.54092e-09	7.74261e-10	1.11711e-09	1.42023e-09	7.825e-10	9.26071e-10	1.49364e-09	8.31069e-10	9.36928e-10	1.04048e-09	1.03679e-09	9.71639e-10	1.21778e-09	6.37912e-10	1.25618e-09	1.35543e-09	8.83601e-10	1.14156e-09	1.5919e-09	8.6241e-10	1.32372e-09	1.49506e-09	7.7811e-10	1.50312e-09	1.39631e-09	1.68478e-09	1.01162e-09	1.43087e-09	8.77806e-10
	-12	1.00041e-09	1.26721e-09	9.49124e-10	8.19596e-10	8.35572e-10	5.96629e-10	7.92304e-10	8.46325e-10	8.55557e-10	1.00777e-09	2.27282e-09	9.76548e-10	1.01169e-09	1.84057e-09	5.84172e-10	4.83789e-10	7.83223e-10	6.49088e-10	1.16124e-09	1.48727e-09	7.52376e-10	1.18884e-09	1.48035e-09	7.22498e-10	8.35244e-10	1.53971e-09	8.29479e-10	8.60167e-10	8.20115e-10	8.19811e-10	9.37374e-10	1.31766e-09	5.12148e-10	1.11791e-09	1.31419e-09	8.68537e-10	1.14257e-09	1.51431e-09	7.48237e-10	1.1931e-09	1.40129e-09	6.97094e-10	1.2693e-09	1.10337e-09	1.47529e-09	9.50435e-10	1.33445e-09	8.41696e-10
	-13	1.02041e-09	1.30164e-09	7.98751e-10	9.05055e-10	6.24846e-10	5.46537e-10	7.75202e-10	8.46325e-10	8.72922e-10	1.02706e-09	2.45918e-09	7.81547e-10	9.83728e-10	1.86099e-09	3.13623e-10	5.06518e-10	7.1824e-10	6.18935e-10	1.09567e-09	1.57829e-09	5.72775e-10	1.14875e-09	1.40248e-09	7.36509e-10	4.49466e-10	1.59012e-09	8.18889e-10	8.60166e-10	8.13324e-10	8.13117e-10	9.72425e-10	1.3263e-09	3.60841e-10	1.23478e-09	1.46123e-09	5.24049e-10	1.07342e-09	1.52248e-09	6.06114e-10	1.34579e-09	1.4713e-09	6.79702e-10	1.30992e-09	1.13643e-09	1.46168e-09	1.02329e-09	1.36248e-09	8.06329e-10
VIP1R	Log [PACAP27] (M)	WT						Q1351.32bA			Y1391.36bA			F2223.36bL			I289ECL2A			N2905.32bA			P3667.35bK			K3697.38bA			M3707.39bA
	-6	3.67877e-08	3.36045e-08	3.15606e-08	3.75595e-08	2.67263e-08	2.51115e-08	3.70691e-08	3.72003e-08	3.71809e-08	4.14767e-08	3.29183e-08	2.6475e-08	3.70323e-08	3.92489e-08	3.89001e-08	3.44658e-08	2.98078e-08	2.4757e-08	3.34896e-08	3.85029e-08	3.88924e-08	3.9161e-08	3.92621e-08	3.96421e-08	3.90102e-08	2.68014e-08	2.78208e-08	2.04005e-08	1.6964e-08	1.58535e-08
	-7	3.84767e-08	3.34584e-08	3.16746e-08	3.91044e-08	2.56451e-08	2.572e-08	3.71195e-08	3.67266e-08	3.68371e-08	3.51857e-08	2.36641e-08	2.19123e-08	3.64935e-08	3.69427e-08	3.62758e-08	3.11556e-08	2.75379e-08	2.21135e-08	3.5099e-08	3.69918e-08	3.62514e-08	3.69714e-08	3.70643e-08	3.73705e-08	3.9069e-08	2.63006e-08	2.26911e-08	2.054e-08	1.68646e-08	1.58665e-08
	-8	3.78347e-08	3.5299e-08	3.37626e-08	3.91044e-08	2.7648e-08	2.4787e-08	3.72403e-08	3.69075e-08	3.70743e-08	1.71314e-08	9.6453e-09	9.63964e-09	3.67883e-08	3.71701e-08	3.68939e-08	2.0194e-08	1.93668e-08	1.29192e-08	3.56453e-08	3.69817e-08	3.65764e-08	3.69541e-08	3.7057e-08	3.74785e-08	3.32276e-08	1.72806e-08	1.0586e-08	1.77799e-08	1.37449e-08	1.30694e-08
	-9	3.25476e-08	3.10741e-08	2.88187e-08	3.57346e-08	2.05466e-08	1.82072e-08	3.3146e-08	3.42048e-08	3.47314e-08	5.6366e-09	2.45712e-09	2.2857e-09	3.49321e-08	3.34291e-08	3.41808e-08	6.11177e-09	5.96904e-09	3.31743e-09	3.31239e-08	3.32599e-08	3.5065e-08	3.45259e-08	3.29035e-08	3.32654e-08	1.71646e-08	5.61803e-09	3.23751e-09	1.09535e-08	5.67822e-09	7.60067e-09
	-10	1.01629e-08	1.20632e-08	1.19929e-08	2.05608e-08	7.49121e-09	5.88486e-09	1.03745e-08	1.19865e-08	1.17113e-08	2.04876e-09	9.90638e-10	9.65842e-10	1.09335e-08	9.8258e-09	1.10278e-08	1.97036e-09	1.39162e-09	1.03051e-09	1.02001e-08	9.73048e-09	1.17798e-08	1.23205e-08	9.31118e-09	9.63048e-09	2.71365e-09	1.17598e-09	1.22198e-09	3.21935e-09	1.28202e-09	1.37285e-09
	-11	1.95295e-09	2.47756e-09	1.86485e-09	3.94697e-09	2.21532e-09	1.41758e-09	1.6764e-09	2.32407e-09	1.69449e-09	1.76425e-09	9.75091e-10	9.31123e-10	1.7969e-09	1.49404e-09	1.87523e-09	1.34395e-09	1.03815e-09	8.44463e-10	1.95059e-09	1.49533e-09	1.85765e-09	2.60051e-09	1.50986e-09	1.64287e-09	1.69778e-09	8.60784e-10	9.4823e-10	1.94443e-09	8.97813e-10	9.32912e-10
	-12	1.05348e-09	1.22823e-09	9.40372e-10	1.86428e-09	1.23313e-09	9.58628e-10	1.14622e-09	1.71778e-09	1.40334e-09	1.86017e-09	1.02329e-09	8.10323e-10	1.21021e-09	1.00403e-09	1.32706e-09	1.38169e-09	1.01598e-09	7.92655e-10	1.07025e-09	8.70428e-10	1.22303e-09	1.44523e-09	7.48838e-10	7.68349e-10	1.63946e-09	8.6848e-10	8.77522e-10	1.73093e-09	8.75498e-10	8.52305e-10
	-13	1.11711e-09	9.98096e-10	7.5925e-10	2.05827e-09	1.34134e-09	9.45197e-10	1.11808e-09	1.57485e-09	1.31184e-09	1.92443e-09	1.00703e-09	8.03476e-10	1.20953e-09	1.02249e-09	1.42867e-09	1.45293e-09	1.34556e-09	8.2614e-10	1.04087e-09	1.01778e-09	1.24799e-09	1.57898e-09	7.7345e-10	8.24817e-10	1.86407e-09	9.11542e-10	9.15088e-10	1.60958e-09	9.72064e-10	8.39491e-10
PAC1R	Log [PACAP27] (M)	WT						Q1461.34bA			Y1501.36bA			F2333.36bL			N300ECL2A			N301ECL2A			K3787.35bS			R3817.38bA			L3827.39bA
	-6	3.97884e-08	3.62492e-08	3.25984e-08	4.12795e-08	3.00427e-08	3.03906e-08	4.29938e-08	3.87669e-08	4.03201e-08	4.21744e-08	3.27741e-08	3.11249e-08	4.08093e-08	4.10995e-08	4.05439e-08	2.10545e-08	1.82783e-08	1.90829e-08	2.15608e-08	1.91137e-08	1.8083e-08	4.31784e-08	3.01868e-08	3.3953e-08	4.17826e-08	3.51567e-08	3.42259e-08	2.02855e-08	1.75696e-08	1.87149e-08
	-7	3.97397e-08	3.67664e-08	3.25833e-08	4.39177e-08	2.93346e-08	2.93003e-08	4.28387e-08	3.59136e-08	3.98728e-08	4.27266e-08	2.24593e-08	2.0146e-08	3.97765e-08	3.97617e-08	3.6215e-08	2.00645e-08	1.75033e-08	1.86827e-08	2.11436e-08	1.85089e-08	1.73744e-08	4.3727e-08	2.62727e-08	3.02302e-08	3.77572e-08	3.0223e-08	3.1607e-08	1.89757e-08	1.48063e-08	1.7488e-08
	-8	3.97153e-08	3.5576e-08	3.1751e-08	3.9764e-08	2.32658e-08	2.68072e-08	4.24212e-08	3.64607e-08	3.97626e-08	3.77131e-08	7.79297e-09	6.47259e-09	3.97681e-08	3.97891e-08	3.60688e-08	1.79671e-08	1.38981e-08	1.5665e-08	1.97683e-08	1.7054e-08	1.6481e-08	3.78791e-08	1.88479e-08	2.68014e-08	2.93346e-08	1.96639e-08	2.31461e-08	1.52926e-08	1.14786e-08	1.56669e-08
	-9	3.61875e-08	3.18235e-08	2.68961e-08	3.23404e-08	1.80883e-08	2.22523e-08	4.02572e-08	3.37712e-08	3.77615e-08	3.18613e-08	1.69609e-09	2.22797e-09	3.69316e-08	3.66347e-08	3.27139e-08	1.28344e-08	6.68873e-09	1.0812e-08	1.68791e-08	1.2886e-08	1.29029e-08	2.56932e-08	8.39766e-09	1.572e-08	1.22384e-08	4.01309e-09	9.36979e-09	9.06414e-09	3.84181e-09	7.81692e-09
	-10	1.63786e-08	1.44712e-08	1.42694e-08	1.12124e-08	5.43948e-09	5.92563e-09	2.05289e-08	1.72026e-08	1.92313e-08	9.69173e-09	8.1227e-10	1.44117e-09	1.64012e-08	1.62178e-08	1.44712e-08	3.0163e-09	1.42912e-09	2.66803e-09	6.96947e-09	3.27457e-09	3.1605e-09	5.9252e-09	1.16536e-09	2.18154e-09	2.33101e-09	9.98934e-10	1.77619e-09	2.09076e-09	1.26876e-09	1.82466e-09
	-11	2.38657e-09	3.21268e-09	2.61852e-09	3.86106e-09	1.1049e-09	1.95769e-09	3.89142e-09	3.95388e-09	3.06398e-09	3.32742e-09	7.52065e-10	1.40336e-09	2.32731e-09	2.11444e-09	3.14697e-09	1.50887e-09	8.53152e-10	1.89626e-09	2.08847e-09	9.79739e-10	1.85014e-09	1.84718e-09	6.18796e-10	1.70929e-09	1.49288e-09	1.00567e-09	1.7982e-09	1.35838e-09	7.9332e-10	1.63642e-09
	-12	8.22646e-10	9.50005e-10	7.9384e-10	1.42958e-09	6.82847e-10	1.3913e-09	1.1583e-09	1.282e-09	1.15851e-09	1.32129e-09	7.10087e-10	1.39819e-09	8.37525e-10	6.4141e-10	9.66846e-10	1.36774e-09	7.78982e-10	1.84975e-09	1.48073e-09	7.44366e-10	1.59148e-09	1.32493e-09	5.21616e-10	1.52308e-09	1.47802e-09	9.68677e-10	1.87149e-09	1.2959e-09	7.16241e-10	1.71271e-09
	-13	8.12432e-10	7.61753e-10	6.81373e-10	1.25603e-09	6.66369e-10	1.40989e-09	1.12573e-09	1.06732e-09	1.1331e-09	1.21097e-09	7.68115e-10	1.66987e-09	8.27031e-10	6.31815e-10	7.75032e-10	1.37293e-09	8.24393e-10	2.00428e-09	1.47822e-09	7.78498e-10	1.63554e-09	1.2843e-09	5.96362e-10	1.65575e-09	1.52496e-09	8.81837e-10	1.56723e-09	1.38744e-09	8.15491e-10	1.96821e-09
Supplementary Table 3-Cell surface expression(% WT)
VIP2R	WT			R26ECDA			F27ECDA			H28ECDA			R26ECDA+F27ECDA+H28ECDA			F79ECDA			Y111ECDA			D1161.29bA+E1171.30bA			K1191.32bA			Y1231.36bA			Y184ECL1A			D194ECL1A			W1993.26bA			L2093.36bF			N275ECL2A			D276ECL2A			S3537.35bK
	100	100	100	81.8	57.08	59.73	153.83	114.33	98.53	123.26	64.61	112.95	68.96	53.08	58.33							85.98	59.5	56.9	150.98	114.15	102.76	120.32	91.74	96.27	160.49	96.17	103.64	86.55	80.8	79.75	96.69	79.38	56.46	96.71	99.28	89.77	38.96	72.07	48.86	66.67	59.72	80.94	149.49
VIP1R	WT			Q1351.32bA			Y1391.36bA			F2223.36bL			I289ECL2A			N2905.32bA			P3667.35bK			K3697.38bA			M3707.39bA
	100	100	100	129.39	104.67	89.13	98.89	110.84	87.15	92.96	146.17	107.57	78.09	96.66	108.13	107.48	134.43	94.96	103.5	113.33	75.3	77.72	108.85	98.03	125.65	123.47	98.29
PAC1R	WT			Q1461.34bA			Y1501.36bA			F2333.36bL			N300ECL2A			N301ECL2A			K3787.35bS			R3817.38bA			L3827.39bA
	100	100	100	117.93	97.43	95.67	89.19	106.91	114.27	107.95	83.04	77.19	112.99	91.14	78.35	117.66	77.05	83.9	106.02	111.9	102.2	112.25	78.61	81.03	116.74	62.76	83.19
	P value					P value					P value
	VIP2R	cAMP		expression		VIP1R	cAMP		expression		PAC1R	cAMP		expression
		pEC50	Emax				pEC50	Emax				pEC50	Emax
	WT vs. R26ECDA	0.3921	0.9997	0.3094		WT vs. Q1351.32bA	0.9999	0.6728	0.9993		WT vs. Q1461.34bA	0.5325	0.4566	0.9997
	WT vs. F27ECDA	<0.0001	0.7746	0.7883		WT vs. Y1391.36bA	<0.0001	0.9978	>0.9999		WT vs. Y1501.36bA	<0.0001	0.9999	0.9997
	WT vs. H28ECDA	>0.9999	0.9979	>0.9999		WT vs. F2223.36bL	0.9997	0.4453	0.9772		WT vs. F2333.36bL	0.9225	0.4319	0.9954
	WT vs. R26ECDA+F27ECDA+H28ECDA	<0.0001	0.9999	0.1547		WT vs. I289ECL2A	<0.0001	0.9943	0.9995		WT vs. N300ECL2A	0.0163	0.0007	0.9994
	WT vs. F79ECDA	<0.0001	0.9977	0.999		WT vs. N2905.32bA	0.9998	0.7077	0.9953		WT vs. N301ECL2A	0.8044	0.0007	0.9993
	WT vs. Y111ECDA	0.115	0.5234	>0.9999		WT vs. P3667.35bK	0.9977	0.2989	0.9998		WT vs. K3787.35bS	0.0076	0.9997	0.9993
	WT vs. D1161.29bA+E1171.30bA	0.0002	0.6511	0.3518		WT vs. K3697.38bA	<0.0001	0.9998	0.9996		WT vs. R3817.38bA	<0.0001	0.9936	0.999
	WT vs. K1191.32bA	>0.9999	0.9675	0.7716		WT vs. M3707.39bA	<0.0001	0.0068	0.974		WT vs. L3827.39bA	0.0004	0.0004	0.9888
	WT vs. Y1231.36bA	<0.0001	0.9997	0.9998
	WT vs. Y184ECL1A	<0.0001	0.9599	0.8681
	WT vs. D194ECL1A	0.7797	0.915	0.9376
	WT vs. W199ECL1A	0.2585	0.8301	0.7775
	WT vs. L2093.36bF	0.0088	0.9054	0.9996
	WT vs. N275ECL2A	0.1075	0.9145	0.0631
	WT vs. D276ECL2A	0.8673	0.7714	0.4129
	WT vs. S3537.35bK	0.0203	0.9965	0.2444
	WT vs. Q3567.38bA	0.0021	0.7401	0.9993
	WT vs. I3577.39bA	<0.0001	0.5383	0.6631
[truncated: 12 more columns]

## Sheet: Supplementary Table 4
Supplementary Table 4
VIP2R	Log [PACAP27] (M)	VIP2R(1-438)								F27ECDA			R26ECDA+F27ECDA+H28ECDA			F79ECDA			Y111ECDA			D1161.29bA+E1171.30bA			K1191.32bA			Y1231.36bA			Y184ECL1A			W1993.26bA			L2093.36bF			N275ECL2A			S3537.35bK			Q3567.38bA			I3577.39bA
	-5	-2.07006	-3.12724	-0.757324	-0.941571	-0.685468	-6.7883	-6.28655	-10.6293	0.102475	-2.42912	-0.906544	1.97365	-0.0410129	6.17851	0.153106	-2.66849	0.834005	-2.45904	-1.80683	-3.47051	-2.36927	-0.54643	-3.32385	-2.27951	-0.366374	-3.72716	-1.41648	-2.75825	-1.02658	-0.302579	-2.45904	0.53391	-2.33935	0.293835	-1.27064	-1.71101	1.31416	-1.63728	-2.81809	-1.92687	-2.15059	-2.33935	-4.62772	-3.10386	-2.07006	-0.066279	-2.40724	0.912583
	-5.69897	0.114177	14.6384	11.7829	8.81448	25.304	9.65299	18.5489	16.8366	15.3933	-1.38188	14.3983	10.8354	9.71504	14.0362	10.887	-2.21967	14.8784	-0.424403	10.6171	1.25921	-0.693693	14.9385	0.8559	-2.36927	9.77683	1.84584	13.5199	-1.86062	8.63647	18.1274	-1.92046	15.0585	-0.962983	16.0188	3.34908	-0.244877	14.0382	2.46914	-1.65117	13.498	2.5058	-0.364561	12.1776	1.40587	0.622835	17.5193	2.28581	18.3805
	-6.39794	16.5409	39.4262	28.5031	30.1777	49.1975	27.3923	38.299	31.2009	31.798	4.51258	28.6228	31.1226	29.6274	29.3795	26.7348	2.65747	23.6412	6.03855	35.5249	7.5655	6.8165	30.9635	6.4289	0.144098	34.8647	11.5986	27.6461	-0.304719	17.7593	30.6841	0.832283	22.8009	5.61966	37.2055	16.6949	10.9157	44.1677	14.6784	4.84171	43.5675	11.6719	11.3944	44.5878	11.012	12.1125	46.6285	9.76536	39.3927
	-7.09691	48.1076	74.3572	65.845	60.3965	82.7322	59.4095	66.2094	50.3008	50.4304	18.9046	42.7872	45.6135	39.8337	46.7079	35.5953	10.0779	25.9819	25.9959	70.7561	25.4578	25.4573	53.8907	21.3147	13.9078	73.3969	30.1875	35.0384	6.27792	21.3005	39.2914	11.5141	22.8009	23.9014	61.6332	34.2939	39.9392	85.0406	40.3435	19.9219	64.274	26.5577	32.5486	73.9371	28.1343	40.7769	86.8411	28.3909	69.2654
	-7.79588	75.7547	95.2438	98.115	94.8178	98.6612	71.5242	88.2065	101.918	60.1011	29.4967	47.1086	45.9479	41.1846	54.4829	28.0006	16.7802	25.9219	45.9234	99.9853	51.5628	44.0084	71.1162	37.3004	40.2982	89.422	69.2718	35.3422	15.5535	19.1998	38.6839	21.7172	22.861	35.8699	64.274	55.156	82.2177	121.292	64.3587	45.0856	73.3369	37.337	49.5139	88.5217	45.2566	66.4792	114.81	51.0495	78.126
	-8.49485	86.7657	111.149	100.679	105.174	86.5049	101.378	124.75	92.9203	60.4555	33.5061	52.1502	43.4956	40.3841	57.9569	32.1017	23.5125	27.7225	66.9878	110.309	65.0187	50.3816	78.3785	46.9065	62.7091	101.186	88.484	40.7598	20.5802	22.861	42.6331	30.6935	29.403	51.0698	67.9352	70.5184	86.4365	123.033	86.7241	61.6918	81.9196	53.6894	59.1784	93.6833	58.4191	73.2114	108.208	69.7851	72.9109
	-9.19382	111.092	98.1247	109.206	106.025	98.242	119.117	71.413	85.8171	59.291	42.0635	46.3884	37.4763	35.8813	48.8998	34.8359	25.8463	24.3614	79.8539	98.5448	75.6147	63.9059	66.1946	52.1861	77.909	102.866	103.81	37.8231	24.9188	25.2017	38.937	34.0447	28.4427	56.5454	65.0543	85.7708	98.6144	108.988	103.883	66.1201	79.7589	67.9519	63.9059	90.0822	70.3717	77.4602	107.968	70.5917	66.7845
	-9.89279	101.846	92.903	83.6242	84.9617	113.752	87.5328	109.967	111.862	59.0378	40.9565	47.8888	39.8171	33.4297	44.1438	35.0384	27.4621	28.4427	79.6444	100.946	79.9411	61.1532	72.0165	52.1495	84.372	101.186	80.3811	37.5193	30.2148	26.102	40.456	33.2069	26.6421	60.2855	71.2962	73.0116	97.0884	104.307	88.1173	73.2712	88.7017	59.7757	66.15	87.2013	57.7958	77.0712	102.446	54.606	68.8098
VIP1R	Log [PACAP27] (M)	VIP1R WT								Y1391.36bA			I289ECL2A			K3697.38bA			M3707.39bA
	-5	-0.273711	-3.24799	0.691809	-4.53568	-2.5901	-1.34609	-9.1366	-2.5901	-0.33515	-0.999776	-2.66146	-3.79002	-0.884266	-2.333	-6.13283	-1.14829	-2.82569	-0.649125	-0.917269	-2.82569
	-5.69897	2.21801	0.294665	7.25834	3.93809	3.40269	9.75465	0.618208	3.40269	2.33364	-0.455227	2.12465	0.570202	-0.554236	2.52349	1.80668	-0.290212	2.28888	4.11283	-0.587239	1.44427
	-6.39794	14.1321	8.31843	25.9818	18.0106	12.0638	24.5556	12.5978	12.0638	14.945	2.96058	8.81112	11.0478	2.26752	11.4388	11.1128	4.2807	10.8053	12.0669	3.01008	11.2276
	-7.09691	38.2903	26.1959	60.6779	44.1885	26.6739	57.7756	36.7281	26.6739	16.2532	8.35657	18.6414	19.7682	12.5974	25.1636	21.9158	16.7063	25.6329	15.6252	12.5974	24.8586
	-7.79588	78.5539	56.8833	94.2501	72.1822	67.0487	99.0539	53.8418	67.0487	19.4976	13.8681	26.9232	37.4694	17.3334	38.9589	33.4997	24.4125	39.4985	25.9864	26.7227	36.0966
	-8.49485	93.3557	85.5296	99.5447	98.6627	106.067	95.4359	84.6465	106.067	35.772	20.0066	28.1902	54.4548	29.858	59.3702	45.7994	42.2506	52.0503	44.1446	44.4453	53.2468
	-9.19382	100.88	99.231	100.669	95.0311	89.4451	92.3113	109.804	89.4451	31.8996	24.264	29.5274	58.6848	44.9404	71.1947	54.1294	56.6069	65.4936	54.5581	60.1217	73.2124
	-9.89279	98.0421	100.123	94.2796	103.959	97.2313	102.919	95.0858	97.2313	38.9117	25.2211	23.6621	50.3549	46.6235	67.0655	53.0881	54.3132	55.0299	43.726	59.1646	62.5375
PAC1R	Log [PACAP27] (M)	PAC1R WT								Y1501.36bA			N300ECL2A			K3787.35bS			R3817.38bA			L3827.39bA
	-5	1.68903	2.34617	0.107227	3.38986	7.06083	4.46804	-2.17483	-0.548452	-8.53714	2.40356	1.73012	0.0624071	4.14212	3.52751	-1.1004	1.6214	0.423384	-0.874233	1.83883	0.423384	-13.0916	2.70856	1.17426
	-5.69897	10.4343	8.61543	2.676	22.9443	19.4751	18.2182	15.3835	9.03026	23.2015	3.78251	4.23057	8.31266	14.8441	9.5486	5.30775	7.02093	3.70351	6.58938	6.76726	3.42687	0.998672	6.04249	3.26879
	-6.39794	28.3771	20.2117	11.8445	51.3416	53.41	39.3724	36.1934	23.3445	41.2768	12.4584	8.90533	45.8718	39.5169	36.8512	20.0842	23.7993	16.824	23.7029	21.3714	24.2932	33.1643	17.2402	20.2622
	-7.09691	65.1675	59.8566	30.6558	88.2627	96.3734	93.9663	68.0585	55.4709	55.5094	34.6079	19.7044	76.138	60.6484	57.6135	30.4126	57.8997	45.4757	48.0539	59.4217	66.7767	32.3103	42.0998	53.6562
	-7.79588	109.949	99.0666	71.2029	110.051	102.405	109.913	101.387	99.7051	44.9773	56.3264	31.3007	72.9017	68.6651	61.3854	45.1891	75.0768	78.6721	63.8858	73.6635	83.6121	42.4154	60.6901	77.9212
	-8.49485	102.259	121.281	110.051	106.769	106.725	98.5226	103.825	105.571	44.408	62.2157	49.0213	89.3566	72.2065	71.9396	46.1692	79.5703	93.0968	67.6553	75.0043	76.1033	42.2731	64.9662	72.0328
	-9.19382	95.625	100.697	109.063	90.5417	102.522	100.231	104.963	98.7903	40.5652	74.4826	56.5227	82.7929	73.1794	64.569	53.2558	74.7144	80.49	66.9768	62.8282	53.8538	52.2359	60.6901	50.3366
	-9.89279	87.1814	69.8222	76.1429	89.9036	79.5616	82.0061	85.4542	86.3595	35.8684	70.4032	43.4768	78.8273	68.4705	64.3267	59.2116	57.6823	62.9038	66.3737	46.3397	28.8379	32.3103	46.1585	25.2417
	P value				P value				P value
	VIP2R	Binding			VIP1R	Binding			PAC1R	Binding
		pIC50	Span			pIC50	Span			pIC50	Span
	WT vs. F27ECDA	0.9738	<0.0001		WT vs. Y1391.36bA	0.6699	<0.0001		WT vs. Y1501.36bA	0.9998	0.0343
	WT vs. R26ECDA+F27ECDA+H28ECDA	0.0937	<0.0001		WT vs. I289ECL2A	0.2139	<0.0001		WT vs. N300ECL2A	0.3629	0.6548
	WT vs. F79ECDA	0.1296	<0.0001		WT vs. K3697.38bA	0.5627	<0.0001		WT vs. K3787.35bS	0.9955	0.1844
	WT vs. Y111ECDA	0.8738	0.8586		WT vs. M3707.39bA	0.0332	<0.0001		WT vs. R3817.38bA	0.8102	0.0122
	WT vs. D1161.29bA+E1171.30bA	0.999	0.0023						WT vs. L3827.39bA	0.552	0.0016
	WT vs. K1191.32bA	0.5989	0.9262
	WT vs. Y1231.36bA	0.7072	<0.0001
	WT vs. Y184ECL1A	0.5456	<0.0001
	WT vs. W199ECL1A	0.9993	0.0123
	WT vs. L2093.36bF	0.999	0.9993
	WT vs. N275ECL2A	0.9635	0.0837
	WT vs. S3537.35bK	>0.9999	0.0437
	WT vs. Q3567.38bA	0.9998	0.1865
	WT vs. I3577.39bA	0.9694	0.001
[truncated: 2 more columns]

## Sheet: Supplementary Table 5
Supplementary Table 5-cAMP
VIP2R	Log [Peptide] (M)	VIP2R WT						VIP2R-∆2			VIP2R-∆5			VIP2R-∆10			VIP2R+[AA]2			VIP2R+[AA]5			VIP2R+[AA]10			PAC1R(1-138)-VIP2R(113-438)			VIP2R(1-23)-PAC1R(21-41)-VIP2R(45-438)
	-6	3.35072e-08	3.70522e-08	3.09724e-08	3.37823e-08	3.37679e-08	2.7928e-08	2.26826e-08	2.85134e-08	1.92213e-08	2.12715e-08	2.57953e-08	1.61898e-08	1.89412e-09	2.93842e-09	1.19003e-09	3.67247e-08	4.33934e-08	3.5099e-08	3.87649e-08	4.31499e-08	3.05674e-08	3.16148e-08	3.88813e-08	3.5517e-08	3.5675e-08	3.21664e-08	3.19145e-08	1.21472e-08	2.32923e-08	2.56155e-08
	-7	3.2581e-08	3.57744e-08	2.98929e-08	3.26647e-08	3.19448e-08	2.74681e-08	1.99762e-08	2.38586e-08	1.49435e-08	1.63973e-09	2.85967e-09	1.60008e-09	1.40057e-09	2.06372e-09	8.64543e-10	7.95911e-09	1.31252e-08	5.03846e-09	6.44575e-09	1.15593e-08	3.7753e-09	3.47676e-09	1.01321e-08	4.94624e-09	1.48104e-08	1.98067e-08	2.0606e-08	1.1607e-09	9.80738e-10	1.24015e-09
	-8	2.35315e-08	3.07462e-08	2.00302e-08	1.87123e-08	2.31506e-08	2.13964e-08	1.42194e-08	1.95921e-08	1.21374e-08	1.42377e-09	2.40751e-09	1.36124e-09	1.34856e-09	2.00055e-09	8.43411e-10	2.59988e-09	2.9792e-09	1.25742e-09	2.35259e-09	2.97869e-09	1.32676e-09	1.69168e-09	2.64487e-09	1.31261e-09	1.43784e-09	3.00816e-09	3.93916e-09	1.06129e-09	8.93955e-10	9.41698e-10
	-9	8.40142e-09	1.07763e-08	6.95933e-09	5.92258e-09	8.09813e-09	7.27833e-09	4.90137e-09	8.54717e-09	3.19761e-09	1.32031e-09	2.17865e-09	1.23169e-09	1.35705e-09	1.90753e-09	7.92761e-10	1.98015e-09	2.36741e-09	1.08793e-09	2.02217e-09	2.72935e-09	1.21111e-09	1.60526e-09	2.2742e-09	1.16316e-09	1.02104e-09	8.90909e-10	1.08054e-09	1.01523e-09	8.68898e-10	9.30146e-10
	-10	1.89161e-09	2.91946e-09	1.70023e-09	1.32372e-09	1.96861e-09	1.64227e-09	1.75773e-09	2.45808e-09	9.62711e-10	1.13682e-09	1.55259e-09	8.38108e-10	1.13036e-09	1.57082e-09	6.61083e-10	1.7057e-09	2.14048e-09	9.54197e-10	1.60731e-09	1.92899e-09	8.58992e-10	1.19723e-09	1.749e-09	8.56029e-10	7.75526e-10	6.73991e-10	7.73001e-10	8.55918e-10	7.42376e-10	7.88205e-10
	-11	1.04354e-09	1.45999e-09	1.10675e-09	8.81098e-10	1.11791e-09	6.59592e-10	1.24877e-09	1.7521e-09	6.05975e-10	1.16111e-09	1.59296e-09	7.99073e-10	1.00951e-09	1.53713e-09	6.22503e-10	1.51754e-09	1.85116e-09	8.04444e-10	1.65345e-09	1.91807e-09	8.91365e-10	1.11438e-09	1.62584e-09	8.33429e-10	7.39739e-10	8.12157e-10	7.72095e-10	7.22346e-10	8.03734e-10	7.28078e-10
	-12	1.00041e-09	1.26721e-09	9.49124e-10	8.19596e-10	8.35572e-10	5.96629e-10	1.19646e-09	1.62169e-09	5.37296e-10	1.12399e-09	1.52479e-09	6.66806e-10	9.97333e-10	1.40033e-09	5.76532e-10	1.44386e-09	1.76972e-09	7.7996e-10	1.64621e-09	1.88828e-09	8.10755e-10	1.148e-09	1.54601e-09	8.24174e-10	7.24781e-10	7.11809e-10	7.35156e-10	5.4364e-10	8.39821e-10	8.08919e-10
	-13	1.02041e-09	1.30164e-09	7.98751e-10	9.05055e-10	6.24846e-10	5.46537e-10	1.26238e-09	1.75792e-09	6.27399e-10	1.11165e-09	1.62937e-09	7.76844e-10	1.05399e-09	1.50399e-09	5.20532e-10	1.61808e-09	1.79453e-09	8.10701e-10	1.79225e-09	1.91575e-09	7.28085e-10	1.21288e-09	1.74167e-09	7.99663e-10	7.47514e-10	6.77363e-10	7.74275e-10	7.36765e-10	7.54318e-10	7.75756e-10
VIP1R	Log [PACAP27] (M)	VIP1R WT						VIP1R-∆2			VIP1R-∆5			VIP1R-∆10			VIP1R-∆ECD			VIP1R+[AA]2			VIP1R+[AA]5			VIP1R+[AA]10
	-6	3.67877e-08	3.36045e-08	3.15606e-08	3.75595e-08	2.67263e-08	2.51115e-08	3.88369e-08	3.93548e-08	3.92347e-08	3.89545e-08	3.95625e-08	3.90646e-08	1.84074e-08	1.55071e-08	1.55517e-08	9.09981e-09	4.40245e-09	5.74725e-09	3.84623e-08	3.95554e-08	3.97531e-08	3.9316e-08	3.892e-08	3.96712e-08	4.06095e-08	3.7677e-08	3.5292e-08
	-7	3.84767e-08	3.34584e-08	3.16746e-08	3.91044e-08	2.56451e-08	2.572e-08	3.64645e-08	3.6963e-08	3.67789e-08	3.68042e-08	3.74196e-08	3.68764e-08	1.02104e-08	5.29934e-09	7.3117e-09	2.14786e-09	1.19486e-09	1.69926e-09	3.6329e-08	3.74336e-08	3.72158e-08	3.69095e-08	3.63773e-08	3.76264e-08	4.12664e-08	3.94379e-08	3.67267e-08
	-8	3.78347e-08	3.5299e-08	3.37626e-08	3.91044e-08	2.7648e-08	2.4787e-08	3.65431e-08	3.71801e-08	3.70784e-08	3.69994e-08	3.73753e-08	3.70616e-08	3.18535e-09	1.56558e-09	1.70925e-09	1.77209e-09	1.07058e-09	1.52745e-09	3.64585e-08	3.73647e-08	3.6848e-08	3.69313e-08	3.66487e-08	3.74564e-08	4.0673e-08	4.15947e-08	3.57259e-08
	-9	3.25476e-08	3.10741e-08	2.88187e-08	3.57346e-08	2.05466e-08	1.82072e-08	3.38398e-08	3.26938e-08	3.36484e-08	3.38815e-08	3.24391e-08	3.37404e-08	2.01584e-09	1.05876e-09	1.11558e-09	1.72643e-09	1.03751e-09	1.51595e-09	3.47271e-08	3.26215e-08	3.36502e-08	3.37445e-08	3.4689e-08	3.25338e-08	3.24893e-08	3.47572e-08	3.04154e-08
	-10	1.01629e-08	1.20632e-08	1.19929e-08	2.05608e-08	7.49121e-09	5.88486e-09	1.05104e-08	1.02854e-08	1.08233e-08	1.0563e-08	8.88091e-09	1.11637e-08	1.68923e-09	6.99378e-10	8.39155e-10	1.51167e-09	8.37365e-10	1.14057e-09	1.08937e-08	9.01608e-09	1.02196e-08	1.02328e-08	1.09772e-08	8.73686e-09	1.22681e-08	1.26955e-08	1.02831e-08
	-11	1.95295e-09	2.47756e-09	1.86485e-09	3.94697e-09	2.21532e-09	1.41758e-09	1.7969e-09	1.31518e-09	1.84937e-09	1.66788e-09	1.14143e-09	1.79523e-09	1.58797e-09	6.75486e-10	8.38875e-10	1.40696e-09	7.14898e-10	1.07064e-09	1.71953e-09	1.22615e-09	1.4281e-09	1.59985e-09	1.69772e-09	1.19684e-09	1.73455e-09	2.97348e-09	1.65269e-09
	-12	1.05348e-09	1.22823e-09	9.40372e-10	1.86428e-09	1.23313e-09	9.58628e-10	1.17414e-09	7.93854e-10	1.20185e-09	1.13677e-09	6.67315e-10	1.24796e-09	1.71152e-09	6.8807e-10	8.23063e-10	1.37041e-09	7.58598e-10	1.01454e-09	1.15489e-09	6.4346e-10	7.35522e-10	1.05776e-09	1.12503e-09	6.4346e-10	1.11218e-09	1.29162e-09	9.39475e-10
	-13	1.11711e-09	9.98096e-10	7.5925e-10	2.05827e-09	1.34134e-09	9.45197e-10	1.18148e-09	8.71067e-10	1.15182e-09	1.18148e-09	6.76566e-10	1.12308e-09	1.71389e-09	7.93212e-10	7.82217e-10	1.50624e-09	7.96258e-10	1.06305e-09	1.14623e-09	6.76726e-10	8.87665e-10	1.08606e-09	1.11979e-09	6.19977e-10	1.10602e-09	1.21501e-09	8.14474e-10
PAC1R	Log [PACAP27] (M)	PAC1R WT						PAC1R-∆2			PAC1R-∆5			PAC1R-∆10			PAC1R-∆ECD			PAC1R+[AA]2			PAC1R+[AA]5			PAC1R+[AA]10
	-6	3.97884e-08	3.62492e-08	3.25984e-08	4.12795e-08	3.00427e-08	3.03906e-08	4.35089e-08	3.54485e-08	3.66287e-08	1.99141e-08	1.78435e-08	1.88797e-08	2.03084e-08	1.60517e-08	1.68935e-08	1.53239e-08	1.02758e-08	1.0456e-08	4.411e-08	3.6829e-08	3.3739e-08	3.97397e-08	3.8404e-08	3.49435e-08	2.08936e-08	3.92033e-08	3.12705e-08
	-7	3.97397e-08	3.67664e-08	3.25833e-08	4.39177e-08	2.93346e-08	2.93003e-08	4.46056e-08	3.50451e-08	3.69604e-08	1.92561e-08	1.68956e-08	1.8104e-08	1.70309e-08	1.08294e-08	1.20008e-08	2.26543e-09	1.43552e-09	1.07982e-09	4.4349e-08	3.56705e-08	3.37583e-08	3.98373e-08	3.85258e-08	3.33732e-08	2.09147e-08	3.96861e-08	3.08746e-08
	-8	3.97153e-08	3.5576e-08	3.1751e-08	3.9764e-08	2.32658e-08	2.68072e-08	4.50344e-08	3.36364e-08	3.4514e-08	1.73246e-08	1.38584e-08	1.57927e-08	8.41924e-09	2.26202e-09	3.45467e-09	1.71946e-09	1.18271e-09	9.34515e-10	4.52987e-08	3.57367e-08	3.20116e-08	3.86145e-08	3.79405e-08	3.25794e-08	2.09328e-08	3.76136e-08	3.02212e-08
	-9	3.61875e-08	3.18235e-08	2.68961e-08	3.23404e-08	1.80883e-08	2.22523e-08	4.13056e-08	3.10934e-08	3.27198e-08	1.16568e-08	7.13774e-09	1.11701e-08	2.54006e-09	1.05218e-09	1.60197e-09	1.58318e-09	1.16901e-09	1.10062e-09	4.09676e-08	3.29641e-08	2.90853e-08	3.27657e-08	3.52973e-08	3.06307e-08	2.00982e-08	3.39247e-08	2.68452e-08
	-10	1.63786e-08	1.44712e-08	1.42694e-08	1.12124e-08	5.43948e-09	5.92563e-09	2.4742e-08	1.76251e-08	1.94629e-08	2.26261e-09	1.19964e-09	2.19055e-09	1.57747e-09	7.30004e-10	1.29634e-09	1.33809e-09	8.77103e-10	1.43789e-09	1.7111e-08	1.76274e-08	1.61261e-08	1.19696e-08	1.98215e-08	1.61592e-08	1.43694e-08	1.85767e-08	1.34767e-08
	-11	2.38657e-09	3.21268e-09	2.61852e-09	3.86106e-09	1.1049e-09	1.95769e-09	4.1261e-09	3.26729e-09	3.37599e-09	1.19022e-09	8.5191e-10	1.80759e-09	1.48543e-09	6.27162e-10	1.37936e-09	1.35497e-09	8.47347e-10	1.6416e-09	2.95126e-09	3.01289e-09	2.37897e-09	1.62974e-09	3.45304e-09	2.42025e-09	3.65254e-09	3.13154e-09	1.52724e-09
	-12	8.22646e-10	9.50005e-10	7.9384e-10	1.42958e-09	6.82847e-10	1.3913e-09	1.15031e-09	7.55336e-10	7.70212e-10	1.17673e-09	7.82811e-10	1.65254e-09	1.47579e-09	7.06142e-10	1.45627e-09	1.34772e-09	8.29669e-10	1.7766e-09	1.3673e-09	7.98131e-10	6.69806e-10	8.55081e-10	1.19006e-09	6.64921e-10	1.38782e-09	9.4509e-10	5.54934e-10
	-13	8.12432e-10	7.61753e-10	6.81373e-10	1.25603e-09	6.66369e-10	1.40989e-09	9.83911e-10	6.44159e-10	5.58019e-10	1.17564e-09	7.14846e-10	1.83277e-09	1.45188e-09	7.18466e-10	1.47919e-09	1.27158e-09	1.33195e-09	1.95947e-09	1.27728e-09	7.02409e-10	5.33347e-10	8.57091e-10	1.04073e-09	5.92608e-10	1.24374e-09	7.83314e-10	5.06008e-10
Supplementary Table 5-Binding
VIP2R	Log [PACAP27] (M)	VIP2R WT								VIP2R-∆2				VIP2R-∆5				VIP2R-∆10				VIP2R+[AA]2			VIP2R+[AA]5			VIP2R+[AA]10			PAC1R(1-138)-VIP2R(113-438)			VIP2R(1-23)-PAC1R(21-41)-VIP2R(45-438)
	-5	-2.07006	-3.12724	-0.757324	-0.941571	-0.685468	-6.7883	-6.28655	-10.6293	-7.22096	-9.59795	-18.6797	9.37496	0.567016	-7.94225	-21.9945	11.0517	-5.92297	-11.1354	-17.1012	11.0517	-7.22096	-11.4902	-13.7863	-9.81696	-7.46919	-13.3128	-9.38429	-10.6623	-18.8375	1.97365	-2.09229	4.77238	-0.255716	-2.49253	4.23475
	-5.69897	0.114177	14.6384	11.7829	8.81448	25.304	9.65299	18.5489	16.8366	10.0857	0.927561	-1.31616	35.7836	27.8249	4.35722	-3.68391	55.0661	9.22032	4.12069	-7.47231	42.9097	22.2003	2.70152	-3.68391	20.9023	5.77639	-2.57896	7.92233	-0.491609	-4.94671	11.6157	9.41485	13.3745	7.99294	6.21287	12.9196
	-6.39794	16.5409	39.4262	28.5031	30.1777	49.1975	27.3923	38.299	31.2009	40.8049	25.6448	8.47054	58.4195	43.4009	15.2375	1.84084	72.2526	42.9682	0.33624	2.63009	69.3183	23.931	16.8932	7.68129	35.1803	20.2046	7.83914	37.3436	20.3229	18.5729	30.2866	24.9245	33.3084	20.5331	22.1728	24.4994
	-7.09691	48.1076	74.3572	65.845	60.3965	82.7322	59.4095	66.2094	50.3008	77.5815	38.299	9.73334	70.1567	42.1029	33.0954	4.36644	69.3183	39.0742	32.031	3.73504	58.8387	43.4009	25.6448	13.9953	43.4009	30.9666	11.9432	22.633	34.1598	17.468	44.5545	40.4841	50.8849	31.4013	31.4285	37.5267
	-7.79588	75.7547	95.2438	98.115	94.8178	98.6612	71.5242	88.2065	101.918	36.4782	31.4397	-0.0533625	50.455	29.1229	38.5355	6.26064	82.7322	22.2003	42.0835	5.78709	56.7428	26.5269	34.0415	13.8374	25.2289	41.4922	11.4697	25.2289	34.7511	10.8383	44.6103	50.7405	48.3622	35.9715	33.9301	45.0536
	-8.49485	86.7657	111.149	100.679	105.174	86.5049	101.378	124.75	92.9203	69.3608	47.1688	13.206	68.0608	29.5556	22.6882	7.52344	79.7979	35.6129	49.8889	10.049	51.2934	37.3436	41.2556	11.9432	39.9396	42.4383	6.41849	44.6989	48.588	4.83999	43.3841	50.0401	49.3134	37.1419	28.6268	45.9635
	-9.19382	111.092	98.1247	109.206	106.025	98.242	119.117	71.413	85.8171	124.309340442735*	72.0043	20.3093	127.165771231165*	35.1803	46.9323	3.89289	89.4392	36.9109	48.588	7.04989	65.1265	42.9682	45.5131	8.62839	47.2949	41.9652	17.9415	32.5843	52.7272	13.206	41.7678	44.4366	42.2827	38.8139	30.2278	40.7939
	-9.89279	101.846	92.903	83.6242	84.9617	113.752	87.5328	109.967	111.862	238.965690442378*	88.3247	45.0917	184.174848574286*	62.0055	49.7706	5.94494	146.029	62.0055	50.4802	8.78624	91.9543	74.5528	45.2766	12.4168	83.2061	48.2332	18.8886	45.9969	48.8245	11.154	43.1054	40.234	40.6285	37.3648	28.3766	44.5987
VIP1R	Log [PACAP27] (M)	VIP1R WT								VIP1R-∆2			VIP1R-∆5			VIP1R-∆10			VIP1R-∆ECD			VIP1R+[AA]2			VIP1R+[AA]5			VIP1R+[AA]10
	-5	-0.273711	-3.24799	0.691809	-4.53568	-2.5901	-1.34609	-9.1366	-2.5901	-1.66065	-5.69584	-7.51317	2.42492	-4.95221	-4.55297	1.21438	-5.60836	-6.44421	3.48414	-6.17702	-3.64847	-8.62319	-4.47104	-4.05961	-5.885	-3.63993	-1.59278	-8.45205	-3.68367	-3.1551
	-5.69897	2.21801	0.294665	7.25834	3.93809	3.40269	9.75465	0.618208	3.40269	10.7474	-7.70802	3.17643	18.4646	2.22163	2.02524	15.2869	-0.490434	5.06767	9.2342	-3.33373	-0.606044	0.447071	1.7842	3.42311	4.21208	1.74046	5.97217	1.47389	-0.00926152	8.02786
	-6.39794	14.1321	8.31843	25.9818	18.0106	12.0638	24.5556	12.5978	12.0638	26.6357	3.97135	12.4682	37.6819	7.64575	15.2639	25.5765	4.54	9.42574	22.8528	3.35895	5.06767	11.7421	11.9326	22.0888	17.7319	11.8013	22.7466	16.8762	10.0079	26.118
	-7.09691	38.2903	26.1959	60.6779	44.1885	26.6739	57.7756	36.7281	26.6739	31.6292	16.2631	35.163	55.8399	26.0615	37.6298	26.1817	10.664	11.1525	27.6949	2.83403	1.28519	48.5366	25.7553	28.3381	46.6541	27.0676	52.1841	30.5672	19.85	45.6882
	-7.79588	78.5539	56.8833	94.2501	72.1822	67.0487	99.0539	53.8418	67.0487	82.4718	43.165	87.6243	107.59	51.8261	86.4731	11.3526	10.2703	9.17905	12.4119	7.77698	4.65653	96.4549	49.9889	59.8313	86.529	60.2248	97.4916	55.3821	44.871	100.452
	-8.49485	93.3557	85.5296	99.5447	98.6627	106.067	95.4359	84.6465	106.067	128.775	81.965	107.852	154.499	83.7585	104.399	18.1619	15.1695	9.17905	16.1948	12.02	-1.59278	148.994	77.372	86.5553	133.421	94.6942	114.102	98.5086	93.3382	134.247
	-9.19382	100.88	99.231	100.669	95.0311	89.4451	92.3113	109.804	89.4451	152.078	93.4257	107.935	148.144	91.4572	101.274	15.1356	18.1878	8.60346	12.8658	11.2327	-1.01718	143.86	86.6018	97.2449	158.578	99.0685	121.502	117.334	102.83	128.245
	-9.89279	98.0421	100.123	94.2796	103.959	97.2313	102.919	95.0858	97.2313	135.433	89.0514	98.6428	166.756	83.9334	88.0354	21.4909	16.5693	8.11009	23.1554	10.4016	2.43638	169.188	82.8399	93.1335	135.988	88.1765	102.754	147.111	83.3648	118.377
PAC1R	Log [PACAP27] (M)	PAC1R WT								PAC1R-∆2			PAC1R-∆5			PAC1R-∆10			PAC1R-∆ECD			PAC1R+[AA]2			PAC1R+[AA]5			PAC1R+[AA]10
	-5	1.68903	2.34617	0.107227	3.38986	7.06083	4.46804	-2.17483	-0.548452	-1.03679	1.92695	1.94582	-0.386483	-1.78615	1.94582	0.914133	-0.817516	-0.820491	-6.07668	-2.53953	0.399939	-4.45923	-0.117948	3.4917	7.607	-0.925142	3.89851	-3.94577	1.60407	6.58345
	-5.69897	10.4343	8.61543	2.676	22.9443	19.4751	18.2182	15.3835	9.03026	17.497	1.44263	13.1738	13.7577	3.05702	9.51249	9.6933	2.84177	9.75657	5.46629	1.55025	9.43113	17.8761	5.0481	16.9978	29.6856	6.7163	15.2078	12.7416	8.43831	20.4964
	-6.39794	28.3771	20.2117	11.8445	51.3416	53.41	39.3724	36.1934	23.3445	46.1106	14.7344	30.748	34.2424	12.0976	23.8322	15.8712	7.90018	10.7329	16.6841	7.57731	12.6856	42.7788	20.7615	40.7555	45.346	21.1382	34.4906	52.5344	22.8064	42.7082
	-7.09691	65.1675	59.8566	30.6558	88.2627	96.3734	93.9663	68.0585	55.4709	82.3653	34.3762	71.2663	49.6873	24.7436	32.2125	23.3498	13.12	13.4992	19.4479	9.78364	11.9533	93.0975	45.5155	77.1243	99.0022	46.4303	73.3003	86.1658	49.5514	92.095
	-7.79588	109.949	99.0666	71.2029	110.051	102.405	109.913	101.387	99.7051	132.276	75.7583	101.858	53.4265	33.9995	42.4641	9.20556	19.2547	10.082	12.4571	14.8959	13.5806	124.932	71.4533	82.8197	133.661	77.5342	99.9871	119.54	92.6018	116.91
	-8.49485	102.259	121.281	110.051	106.769	106.725	98.5226	103.825	105.571	125.936	60.2064	97.4649	60.0922	50.8967	55.482	14.7332	16.0259	12.5229	14.2455	16.7793	10.2447	135.201	86.3595	78.1007	147.01	100.082	89.9795	110.812	107.024	107.147
	-9.19382	95.625	100.697	109.063	90.5417	102.522	100.231	104.963	98.7903	125.936	78.7719	87.8641	67.2456	55.2018	58.2483	18.3099	18.3937	7.72252	10.181	17.4789	8.78023	145.47	80.8706	76.2294	143.159	96.2611	90.5491	128.526	100.243	102.753
	-9.89279	87.1814	69.8222	76.1429	89.9036	79.5616	82.0061	85.4542	86.3595	117.157	76.5655	73.6258	80.7395	45.354	49.8681	21.8866	15.1649	12.3602	18.1473	14.4654	13.2551	113.636	70.0542	72.4053	127.499	80.1172	78.9957	115.69	86.4671	92.9086
Supplementary Table 5-Cell surface expression(% WT)
VIP2R	WT			VIP2R-∆2			VIP2R-∆5			VIP2R-∆10			VIP2R+[AA]2			VIP2R+[AA]5			VIP2R+[AA]10			PAC1R(1-138)-VIP2R(113-438)			VIP2R(1-23)-PAC1R(21-41)-VIP2R(45-438)
	100	100	100	104.42	116.35	125.51	82.11	53.75	73.19	50.47	46.67	52.78	115.98	160.51	138.12	223.93	188.92	154.35	86.54	109.06	125.99	58.93	44.26	59.72	161.36	164.03	121.1
VIP1R	WT			VIP1R-∆2			VIP1R-∆5			VIP1R-∆10			VIP1R-∆ECD			VIP1R+[AA]2			VIP1R+[AA]5			VIP1R+[AA]10
	100	100	100	56.52	85.24	45.18	60.74	76.05	48.88	204.78	248.29	175.35	32.38	35.07	50.53	124.61	131.71	152.35	112.49	135.84	115.42	88.6	144.57	99.9
PAC1R	WT			PAC1R-∆2			PAC1R-∆5			PAC1R-∆10			PAC1R-∆ECD			PAC1R+[AA]2			PAC1R+[AA]5			PAC1R+[AA]10
	100	100	100	102.26	67.01	77.44	69.37	102.22	106.61	115.55	86.22	104.98	45.63	29.53	50.53	136.98	86.24	133.39	183.67	146.05	177.17	128.38	148.57	151.86
	P value							P value							P value
	VIP2R	cAMP		Binding		expression		VIP1R	cAMP		Binding		expression		PAC1R	cAMP		Binding		expression
		pEC50	Emax	pIC50	Span				pEC50	Emax	pIC50	Span				pEC50	Emax	pIC50	Span
	WT VIP2R vs. VIP2R-∆2	0.9989	0.0073	0.0918	0.5015	0.9385		WT vs. VIP1R-∆2	0.9905	<0.0001	0.4562	0.9947	0.2004		WT vs. PAC1R-∆2	0.0965	0.3129	0.9996	0.9913	0.8735
	WT VIP2R vs. VIP2R+[AA]2	<0.0001		0.2662	0.0274	0.1196		WT vs. VIP1R-∆5	0.9733	<0.0001	0.963	0.9863	0.1905		WT vs. PAC1R-∆5	0.0052	<0.0001	0.9595	0.6899	0.9993
	WT VIP2R vs. VIP2R+[AA]5	<0.0001		0.4253	0.0589	<0.0001		WT vs. VIP1R-∆10	<0.0001	<0.0001			<0.0001		WT vs. PAC1R-∆10	<0.0001	<0.0001			0.9998
	WT VIP2R vs. VIP2R+[AA]10	<0.0001		0.2205	0.0104	0.9993		WT vs. VIP1R+[AA]2	0.9816	0.0002	0.5604	0.9446	0.2376		WT vs. PAC1R+[AA]2	0.4595	0.8557	0.9985	0.9982	0.8281
	WT VIP2R vs. PAC1R(1-138)-VIP2R(113-438)	0.0001	0.9803	0.1202	0.0029	0.0725		WT vs. VIP1R+[AA]5	0.9753	0.0002	0.9741	0.9947	0.8344		WT vs. PAC1R+[AA]5	0.6008	0.9087	0.9956	0.9542	0.0003
	WT VIP2R vs. VIP2R(1-23)-PAC1R(21-41)-VIP2R(45-438)			0.0622	0.0017	0.0246		WT vs. VIP1R+[AA]10	0.9845	0.0011	0.2813	0.9376	0.9989		WT vs. PAC1R+[AA]10	0.1795	0.6739	0.9998	0.8408	0.0459
	WT VIP2R vs. VIP2R-∆5					0.3182		WT vs. VIP1R-∆ECD					0.007		WT vs. PAC1R -∆ECD					0.0029
	WT VIP2R vs. VIP2R-∆10					0.0203
